# Supplementary material for: Primer‐Disk‐Enabled DNA Data Storage System with Index and Record‐Many‐Read‐Many Features
Source: Adv Sci (Weinh). 2025 Jun 4;12(32):e02367. doi: 10.1002/advs.202502367 (PMC12407294; doi:10.1002/advs.202502367)
Supplement: Supplementary file 2 — Supporting Information [file ADVS-12-e02367-s002.zip]

Archive with 13 entries (12 files):
- Original files and DNA sequences/
- Original files and DNA sequences/States.txt
- Original files and DNA sequences/TsingHuaCollegeSong.mp3
- Original files and DNA sequences/Motto.jpg
- Original files and DNA sequences/Badge.gif
- Original files and DNA sequences/GeneralInformation.pdf
- Original files and DNA sequences/Sequences of DNA files.xlsx
- __MACOSX/Original files and DNA sequences/._Sequences of DNA files.xlsx
- Original files and DNA sequences/._Sequences of DNA files.xlsx
- Original files and DNA sequences/~$Sequences of DNA files.xlsx
- __MACOSX/Original files and DNA sequences/._~$Sequences of DNA files.xlsx
- Original files and DNA sequences/._~$Sequences of DNA files.xlsx
- Original files and DNA sequences/DNA file generator.py
