# Supplementary material for: Primer‐Disk‐Enabled DNA Data Storage System with Index and Record‐Many‐Read‐Many Features
Source: Adv Sci (Weinh). 2025 Jun 4;12(32):e02367. doi: 10.1002/advs.202502367 (PMC12407294; doi:10.1002/advs.202502367)
Supplement: Supplementary file 2 — Supporting Information [file ADVS-12-e02367-s002.zip › Original files and DNA sequences/States.txt]

                清华大学章程
                序　言

　　清华大学的前身清华学堂始建于1911年。1912年更名为清华学校。1928年更名为国立清华大学。1937年抗日战争全面爆发后南迁长沙，与北京大学、南开大学组建国立长沙临时大学，1938年迁至昆明改名为国立西南联合大学。1946年迁回清华园。1949年中华人民共和国成立，清华大学进入了新的发展阶段。1952年全国高等学校院系调整后成为多科性工业大学。1978年以来逐步恢复和发展为综合性的研究型大学。

　　建校以来，本校始终与国家民族共命运，走在社会进步前列，全力培植人才、发展学术、服务社会，形成了优秀文化传统和光荣革命传统，在实现中华民族伟大复兴的奋斗史册上写下了隽永篇章。

　　本校秉持“自强不息、厚德载物”校训、“行胜于言”校风、“严谨、勤奋、求实、创新”学风，弘扬“爱国奉献、追求卓越”传统和“人文日新”精神，学术上倡导“独立之精神，自由之思想”。

                第一章　总则　

　　第一条　为保障学校依法办学和自主管理，根据《中华人民共和国宪法》《中华人民共和国教育法》《中华人民共和国高等教育法》等法律、法规和规章，制定本章程。

　　第二条　学校名称为清华大学，系由国家举办的高等教育机构和独立的非营利性事业单位法人，法定住所地位于北京市海淀区清华园。

　　第三条　学校坚持社会主义办学方向，贯彻国家的教育方针，以人才培养为根本任务，履行教育教学、科学研究、社会服务、文化传承创新职责，服务国家和人民，推动人类文明进步。

　　第四条　学校坚持世界一流、中国特色、清华风格的发展道路，以学生为本、学者为先、学术为基、学风为要，致力于成为全球卓越的高等教育和学术研究机构。

　　第五条　学校坚持高素质、高层次、多样化、创造性的人才培养目标，以实施全日制高等学历教育为主，实行价值塑造、能力培养、知识传授“三位一体”的培养模式，致力于培养学生具备健全人格、宽厚基础、创新思维、全球视野和社会责任感，实现全面发展和个性发展相结合。

　　第六条　学校举办者和国务院教育行政部门按照政校分开、管办分离的原则，依法对本校进行监管，尊重和保障学校的独立事业单位法人地位和办学自主权，提供和保证学校的办学资源，保护学校事务不受校外机构、组织、个人的非法干涉。

　　第七条　学校实行中国共产党清华大学委员会（以下简称学校党委）领导下的校长负责制，坚持自主办学、依法治校、科学管理、民主监督、社会参与、开放合作，尊重学术自由，保障教授治学。

                第二章　职责和任务　

　　第八条　学校根据教育规律和社会发展需要，自主调整办学行为，创新教育思想、理论和实践，以实现发展目标。

　　学校建立健全监督体系和机制，对自主办学行为实施监督。有关事项按规定向国务院教育行政部门备案。

　　第九条　学校根据国家战略和学校发展需要，自主设置、调整学科和专业，建立学科自我发展、动态调整、交叉融合机制，保持合理的学科结构、专业规模和学科发展的前瞻性、战略性。

　　第十条　学校根据人才培养目标和国家核定的办学规模，自主确定招生的层次、结构、方案和模式，建立科学的多样化选才体系，招收素质全面、品学兼优、特质突出的优秀学生。

　　学校设招生委员会，负责审议招生政策、制度和程序，建立监督和协调机制，维护招生的公平公正。

　　第十一条　学校根据社会人才需求，自主制定和实施培养方案及教学计划、培养环节，依法自主调整学生的具体修业年限，建立教学管理和质量保障体系。

　　学校自主决定授予博士、硕士、学士学位的学科门类及名称，制定学位授予标准，依法授予学位，自主确定学位证书印制规格等事项。

　　第十二条　学校面向国家战略需要和世界学术前沿，自主开展科学研究、社会服务、文化传承创新活动，推进产学研协同创新和成果转化，发挥文化育人作用，为人类文明贡献新思想、新知识、新技术。

　　第十三条　学校依法自主开展同境外教育、研究、商业、政府等机构和组织的交流合作，举办国际学术会议，设立中外合作办学项目和办学机构，招收培养高水平境外学生，提升办学质量和国际声誉。

　　第十四条　学校根据实际需要和科学、高效的原则，自主确定教学、研究、管理、服务等校内机构设置和人员配备；坚持人才强校战略，自主选聘和管理教职工、评聘职务职级、制定薪酬体系、决定收入分配。

　　第十五条　学校依法自主管理和使用举办者提供的财产、政府财政性资助、受捐赠财产以及合法拥有的其他资产，实行统一领导、集中核算、分级管理的财务管理体制和学校统筹、集约高效的资源配置模式，根据社会承受力和办学成本合理确定学费等收取标准、方式及用途，自主处置学校所有的科技成果及其他无形资产。

　　学校建立自我约束和外部监督相结合的财务与资产监管体系。

                第三章　学生和教职工

　　第十六条　学校坚持以人为本，尊重、维护和保障师生员工依法享有的各项基本权利、本校各项规章规定的权利以及与本校以合同（协议）约定的权利。

　　学校的师生员工应依法、依规、依约履行相应义务，维护本校声誉和利益。未经学校批准，教职工不得在校外兼职；任何人不得对外代表学校或以学校师生员工身份及其他职务身份签订合同（协议）。

　　学校建立师生员工权益的保障机制、申诉机构及程序。

　　第十七条　学生系指被学校依法录取、具有学籍的受教育者。

　　学生有权依照培养方案接受教育，依规依约申请获得发展机会、资助、奖励和荣誉，获得公正评价，达到学校学业标准时获得相应的学历证书、学位证书，参与学校民主管理，对所受处分、处理进行申辩及申诉等。

　　学生应恪守道德和法律法规，遵守学校相关规章和协议约定，尊敬师长，和睦同学，进德修学，自强不息，努力成为社会的栋梁。

　　第十八条　教师系指学校依法聘用的主要从事教学和研究、担任相应职务的教育工作者。

　　教师依法享有学术自由，有权依规依约申请及合理使用学校公共资源，获得发展机会、公正评价、奖励和荣誉，参与学校民主管理，对职务聘用、福利待遇等事项表达意见和对所受处分、处理进行申辩及申诉等。

　　教师应模范恪守道德和法律法规，遵守学校相关规章和合同（协议）相关约定，完成教学等本职岗位任务，关心指导学生，立德树人，为人师表，崇德尚业，追求卓越，努力成为社会的表率。

　　第十九条　学校面向国内外选聘具有较高学术造诣或学术潜力的教师。

　　学校设置教育教学和学术研究并重的教研岗位，分为教授、副教授、助理教授三个岗位等级，实行准聘和长聘两种聘任方式。学校充分发挥教研岗位教师等骨干教师在教育教学、学科建设、队伍建设、学术活动、学术评议等工作中的作用。

　　学校根据教学、研究工作需要，设置教学岗位和研究岗位。教学岗位以教学工作为主，分为教授、副教授、讲师、助教四个岗位等级。研究岗位以学术研究工作为主，分为研究员、副研究员、助理研究员三个岗位等级。

　　第二十条　职工系学校依法聘用的主要从事管理、教学研究辅助等其他专业技术工作、服务等事务的工作人员。

　　职工有权依规依约申请及合理使用本校公共资源，获得发展机会、公正评价、奖励和荣誉，参与学校民主管理，对岗位聘用、福利待遇等事项表达意见和对所受处分、处理进行申辩及申诉等。

　　职工应恪守道德和法律法规，遵守学校相关规章和合同（协议）相关约定，履行岗位职责，投身全员育人，爱岗敬业，服务师生，团结协作，务实进取，努力成为业务专家和岗位能手。

　　第二十一条　学校的双聘教授、兼职教授、客座教授、博士后研究人员、访问学者等其他教育、研究、管理工作者，在本校工作期间，依法、依规、依约享有相应权利，履行相应义务。

                第四章　管理和机构

　　第二十二条　学校党委依照《中华人民共和国高等教育法》统一领导学校工作，支持校长独立行使职权。

　　学校党委会在全体会议闭会期间，职责由其常务委员会履行。

　　第二十三条　校长是学校的法定代表人和行政负责人，依法全面负责教学、研究、管理、服务等校务工作。

　　校长由学校举办者依法任免。

　　学校设副校长若干名，并设教务长、秘书长、总务长等岗位，协助校长处理校务。

　　第二十四条　学校党委会及其常务委员会实行民主集中制，按照“集体领导、民主集中、个别酝酿、会议决定”的原则，集体研究决定学校的办学指导方针，制定和修订章程等基本规章制度，制定发展战略和重大改革发展举措，决定内部组织机构设置和重要干部任免，审批年度财务预算和决算、预算外大额资金使用，负责党的建设与思想政治工作以及其他重要事项。

　　党委会全体会议及常务委员会会议由学校党委书记召集并主持，按届排次召开。

　　第二十五条　学校定期召开校务会议，研究决定学校的事业发展规划、年度工作计划和具体规章制度，教育教学、学术研究的计划和安排，副校长推荐人选，内部机构设置方案和机构负责人任免，教职工的聘任和解聘，学生的学籍管理和思想品德教育，师生员工的奖励和处分，年度财务预算方案的拟订和执行，校产保护和管理，社会服务、国际交流合作等行政工作重要事务。

　　校务会议由校长主持，校党委负责人和副校长、教务长、秘书长、总务长等参加，按学年排次召开。根据会议内容，可邀请有关院系、部门负责人和师生员工代表列席。

　　第二十六条　学校设校务委员会作为咨询审议机构，依照有关规章产生和行使职权，通过民主协商，定期讨论关系本校全局的决策并提供咨询意见。

　　校务委员会的成员包括部分学校负责人和院系负责人、校工会主席、教授专家及其他方面代表。

　　校务委员会设主任一名、副主任若干名，主任由校党委书记担任。校务委员会主任、副主任可代表学校参加校内外活动。

　　第二十七条　学校设学术委员会作为最高学术机构，依照有关法律、规章产生和行使职权，统筹负责学术事务的决策、审议、评定和咨询等事项，致力于促进人才培养与学术研究，追求学术理想，坚持学术自由，发扬学术民主，推动学术创新，维护学术道德。

　　学术委员会由学校教授代表组成，成员包括各院系等教学研究机构按教授比例推荐选举的委员、校长直接聘任的委员（不超过委员总人数的十分之一）和职务委员（两名）。校长不担任学术委员会委员。委员实行任期制，任期一般为五年，连续任职一般不超过两届。

　　学术委员会设主任委员一名、副主任委员若干名，由校务会议提名，全体委员选举产生。

　　第二十八条　学校设教学委员会，负责审议本校教学计划方案，评定教学成果、教学质量，检查、指导教学管理和教学队伍建设等重要事项，对教育教学改革和人才培养工作提出咨询建议。

　　教学委员会由教师代表和职务委员组成，设主任委员一名、副主任委员若干名，经校务会议确定后，由校长聘任。委员实行任期制，任期一般为五年，连续任职一般不超过两届。

　　第二十九条　学校设学位评定委员会，依照有关法律法规产生和行使职权，决定本校学位和名誉学位的授予及撤销，学位授权学科的设置、变更和撤销，研究处理学位授予中有争议的问题及其他有关问题。学位评定委员会按学科或跨学科设置分委员会。

　　学位评定委员会由各分委员会主席和职务委员组成，设主席一名、副主席若干名，经校务会议确定后，由校长聘任。委员实行任期制，任期一般为五年，连续任职一般不超过两届。

　　第三十条　学校设学院、学系和研究院（所、中心）、实验室等教学研究机构，负责具体开展教学、研究活动和学科建设、队伍建设等有关事务。

　　学院、学系由学校根据人才培养和学术发展需要设置，经学术委员会审议后，由校务会议和校党委常务委员会研究决定。

　　院系依照有关规定实行党政联席会议制度，研究决定本单位教学、研究、人事、财务等重要事项。

　　第三十一条　学校设若干党委职能部门、行政职能部门、学术支撑机构和服务机构，在校党委和校长的领导下开展工作，保障本校有效运行，面向师生员工提供服务。

　　第三十二条　教职工代表大会是学校依法保障教职工参与民主管理和监督、维护教职工合法权益的基本组织形式，依照有关法律、规章产生和开展工作。

　　第三十三条　学生代表大会、研究生代表大会是学校学生进行自我教育、自我管理、自我服务，参与学校民主管理和监督的重要组织形式，依照有关章程开展活动。

　　学生可基于共同兴趣爱好、成长成才需要组织学生社团，依照学校有关规章开展活动。

　　第三十四条　学校依法设置工会、共青团等群众组织。各群众组织在学校党委的领导下，履行各自职责。

　　校内民主党派基层组织依照法律和各自章程开展活动。

                第五章　学校和社会

　　第三十五条　学校面向公众合理开放办学资源，依法实行信息公开并接受社会监督。

　　公众在参与学校事务、共享学校办学资源的同时，应遵守学校相关规定。

　　第三十六条　学校设战略发展委员会作为战略决策的咨询机构和社会参与本校事务的主要途径，依照有关规章产生和开展活动，定期就学校发展战略和重大决策提出咨询建议。

　　战略发展委员会的成员为国务院教育行政部门的代表，北京市人民政府的代表，学校校长、党委书记、校友代表，关心和支持本校发展的海内外知名人士及有关方面代表。

　　第三十七条　学校依法设清华校友总会，依照法律法规和自身章程开展活动。

　　校友系在学校学习或工作过的师生员工和获得过学校名誉学位或荣誉职衔的人士。校友应遵守清华校友总会有关规章，关心支持本校的建设发展，维护本校声誉和利益。

　　第三十八条　学校依法设清华大学教育基金会，依照法律法规和自身章程开展活动。

　　学校自主接受机构、组织及个人自愿无偿捐赠其有权处分的合法财产，捐赠事宜由本校及清华大学教育基金会有关规章规定。

　　学校可聘请大力捐资助学、对本校发展有重大贡献的社会知名人士担任荣誉职衔。

　　第三十九条　学校设附属中学、附属小学和附属医院等附属机构，面向师生员工和社会提供服务，依照有关法律法规管理和运行。

　　第四十条　学校愿同合法机构及守法人士开展互利合作，可视需要同政府机构、社会组织及个人联合设立双边或多边的合作机构，并可视需要发起、组织、参加或退出国际国内有关联盟和组织。

                第六章　标识和校庆日

　　第四十一条　学校校徽为三个同心圆构成的圆面，外环为中文校名（繁体）、英文校名（TSINGHUA UNIVERSITY）和建校时间，中环为校训字样，中心为五角星。

　　徽章为题有学校横式中文标准字校名的长方形证章。

　　校旗为学校标准色长方形旗帜，中央印有学校标志与横式中英文标准字校名左右标准组合。

　　校歌为《清华学校校歌》。

　　校色为紫、白两色。

　　校花为紫荆花（Cercis chinensis）及丁香花（紫丁香Syringa oblata、白丁香Syringa oblata Var.alba）。

　　第四十二条　校庆日暨校友返校日为每年4月最后一个星期日。

                第七章　附则

　　第四十三条　本章程的制定和修订经学校教职工代表大会讨论、校务会议审议、党委会全体会议讨论审定后，报国务院教育行政部门核准。

　　第四十四条　本章程由中国共产党清华大学委员会常务委员会负责解释。

　　第四十五条　本章程自国务院教育行政部门核准发布之日起生效。
