# Supplementary material for: Primer‐Disk‐Enabled DNA Data Storage System with Index and Record‐Many‐Read‐Many Features
Source: Adv Sci (Weinh). 2025 Jun 4;12(32):e02367. doi: 10.1002/advs.202502367 (PMC12407294; doi:10.1002/advs.202502367)
Supplement: Supplementary file 2 — Supporting Information [file ADVS-12-e02367-s002.zip › Original files and DNA sequences/Sequences of DNA files.xlsx]

## Sheet: Badge target
TTTGTGGAACGATTTGCCGACGAAGAGTTCGACGTTGGGGTGAGTTTGGGGTGTTGGTGGGTTGGGTGTTGGTGTTGTGGGTTTGTGTGGTTTTGTGGTGTTGTTTTCGGGGTGTTTGTTAATCCAATGGCACGGAATGT
TTTGTGGAACGATTTGCCGACGAGAGACTTGGAGGATTTGTGTGTGGTTGTTGTGGTGTGGTGTTGGTGTGGGGAGGTGGGTTGTTGGGGTGTGGGGTTGTGGTTTTGGGTGTGGTTGTTAATCCAATGGCACGGAATGT
TTTGTGGAACGATTTGCCGACGTTGGTACGCAAAACGAGAGGGGAAGGGGTGAGAAGGAAGAGGAAAGAGAAGAAGAGAAAACGGGAGAGAGAGAGGAGGGAAAGAGGAAGGAAGGGAGGAATCCAATGGCACGGAATGT
TTTGTGGAACGATTTGCCGACAAAGGGCTATCGTTTTCGGGGATGTTGGGGAGGGTGTTGTGGGTGTGTGTTTGTGGGGTTTGGTGTTTGTTTGTTTGGTTGGTTTGTTGTGGGGAGTGGAATCCAATGGCACGGAATGT
TTTGTGGAACGATTTGCCGACAAAGGACCATGCGGTTTGTGGTTGGGGTTGGGGTGGTGTTGTGGGGATGGGTTGGTGGGATGGTGTGGTTTTCGGGGTGTTTGTTGGTGTTGTGTGGTGAATCCAATGGCACGGAATGT
TTTGTGGAACGATTTGCCGACGAAAAGTTACGACGGGTTTTGGTGGGGTGTTGTTTGGGTGTTTGTGGTGTTTGGGGAGTGGGTTGGGTTGTGTTTGTGTGGGTTTGGTTTTGTGGTGTGAATCCAATGGCACGGAATGT
TTTGTGGAACGATTTGCCGACAGAAGATCGGTCCCAGTGGTTTGGGTGGGTGATTTGGGTGTGTTTGGTGTTGGGTGTTGTGGGGTGGGTGGGTGGGTTTTCCGGTTGTGTTGGGTTGGTAATCCAATGGCACGGAATGT
TTTGTGGAACGATTTGCCGACAAAGAGTCGGCGTGAGATTTGGTTGTTGTTGGGTGTGTTGGGTTGTGTTTTGTGTGGTGTGGTGGGTGGGGATTTGTTTTCGTTTGGGTGGGTGGTGGGAATCCAATGGCACGGAATGT
TTTGTGGAACGATTTGCCGACGAAGAATTAGGTCGTGGTTTTCCCGGTTTGGTGTTTGGGGTGGTTTTCGGTGTTTTCGTTGGGTGGGGTTGTTTGTTGGGGTTGGGGTTTTGGGGTTTGAATCCAATGGCACGGAATGT
TTTGTGGAACGATTTGCCGACAAGAGACCGGAGAGTGTTGGTTTGGGTGGGGTGGATGTGTGGTTTTGTTGTGTTGTGGTTGTTTTGGTGGGGTGTGGTGTGTGTGGTTGGGTTGGGGAGAATCCAATGGCACGGAATGT
TTTGTGGAACGATTTGCCGACAGGGAACGTCTTGGATTTTGTGTTTGGTTGTGGGTGGTTGGGTGGGTGGGGTTGGGTGTTGTTTGTTTTGTTGTGGGGATTTTGTGTGTGGGGAGTTTTAATCCAATGGCACGGAATGT
TTTGTGGAACGATTTGCCGACAAGGGATACCTATTCGTTGGGGTTGTTGTGGTGTTGGGGTTGTTTGGGTTGTTTTCGTGTGGTTTGGGGATGGGGTTTGGGTTTGTGGGGTGTTGTGTTAATCCAATGGCACGGAATGT
TTTGTGGAACGATTTGCCGACAAGGGATGCTACGTTTGGTTTGTGGTTGTGTTGTTTGGGGATGGGGATTTTCGTGTGTTTTCGGGGTTGTGGTTGTGGTGTGTGTGGTGTGTGGGTTTTAATCCAATGGCACGGAATGT
TTTGTGGAACGATTTGCCGACGAAAAGTACCGAGGGTGTTTTGTGGTTGTGTTTTCGGTTGTGTGTTTGGTGGTGTGGGGAGGGGTTTGGGTTTGTTGGGGATGTGTGGGGATTGTGGGGAATCCAATGGCACGGAATGT
TTTGTGGAACGATTTGCCGACGAAGAGTGCACCAGTTTTCGTGGGTTGGTGGTGTGGGTGTGTGTGGTGTTTGTTTTGGTGGTGTTTGGTGGGGTTTGGGTTTGGGGAGGGGAGGGGATTAATCCAATGGCACGGAATGT
TTTGTGGAACGATTTGCCGACAAGGAACATATGCCGTTTGTTCCCCTGTGGTGTGGTTGGTGGGGTTGTGTGGGTTTTGGTGGGGATTGGGGTGGGGAGTTGGTTTTGTTTGTGTGTGGTAATCCAATGGCACGGAATGT
TTTGTGGAACGATTTGCCGACAGAAGGCGCGATAGTTGTGTGTTGTGTGGTGTGGGGTGTGGGGTTGGGTGGATGTGGTTGGTTGGTGTGTGGTTTTGGTGGTGTTTGGGTGGTGGGGATAATCCAATGGCACGGAATGT
TTTGTGGAACGATTTGCCGACAGGGAGTATGAGTGTGTGGGGTTTGTGTGTGGTGTGTTGTTTGTTTTGTGTTTTCGGGGAGGGTTTTGTGGTGTGGTTGGTTGGTTTTCCGTGGGGTTTAATCCAATGGCACGGAATGT
TTTGTGGAACGATTTGCCGACGGAGAACGGTTCATTGTTTGTGGTTGGGGAGGTGTTTTCGTTGTGTGTGTTTTCCCCGTGGTTGTGGTTGTGTGGTTTTGTTTGGGTGGGTTTTGTTTGAATCCAATGGCACGGAATGT
TTTGTGGAACGATTTGCCGACAAGGAGTGACTGGTGTGTTTGTTGGGTGTTTTCCGGGGATTTTGTGTGTTGTTGGGGATTTGGTTGTTTGGTTTGGGGAGGTGGGGTGGTGTTGTTGGTAATCCAATGGCACGGAATGT
TTTGTGGAACGATTTGCCGACAGAAAGTGACATGTGGGTGTTGTGTTGGTTGTGTTGTGTGGTGGTTGTTTGTGTGTTTGGGGTTGTTGTGGTTGTGGGTTGTGGGGAGGTGTTTTGTGGAATCCAATGGCACGGAATGT
TTTGTGGAACGATTTGCCGACAAGGAGTGGTAATTGGTTGTGGTGTGTTTGTTGGGTTTTGGTTGTGGTGGTTGTGGTGTTTGGGTGGGTGGTGTTTGTTGTGTTTGGTGTTGTTTGTGTAATCCAATGGCACGGAATGT
TTTGTGGAACGATTTGCCGACAGGAAATAAGCTGGTGGTTGGTTGGTGTTGTGTTTGTTTGTGTGGTGGTTTTGGTGGGTTTTGTGTGGTGTGGGGTTGTTGTGTTGTTGGGTGTGGGGAAATCCAATGGCACGGAATGT
TTTGTGGAACGATTTGCCGACGGAAGGTGAACAGGTTGGTGTTGTGTTGTTGGGTGGTGTTTGGGTGTGGTTTGGGGATTGTTTTGGTTGTGGTTTGGTTTGGTGGGGTTTTCGTTTGGGAATCCAATGGCACGGAATGT
TTTGTGGAACGATTTGCCGACAGAAAATAAGGCGGGGTGTTGTTTTCGTTTTGTTCGGTGTGGGTGTTGGTTTTCCGGTTTGGGTGGGGAGTTGTGGGGAGTTGGTGGGGATGGTGGTGTAATCCAATGGCACGGAATGT
TTTGTGGAACGATTTGCCGACGAAGAATAAAGGGGATCGGTGGTGTTTGTGTGGTGGGTGGTTTGGGGTTTGGTTTGGTTTTCGGTGGTTTGTGGTTTTGTTGGGTTGGGTTGTGTTTGGAATCCAATGGCACGGAATGT
TTTGTGGAACGATTTGCCGACAGAAGAACCCTCGGTGATGTTTTCGGGGAGTGGTTGTGTTTGTTTGGGTTTTCGTTGTGGGTTGTTTTCCCCGTGGGTGGTTGTGTTGTTGGGGTTTGGAATCCAATGGCACGGAATGT
TTTGTGGAACGATTTGCCGACAGAGAAGTTCCATTCGTGGGTTTGGTTGGTGTTGGTGTGTGGGGTTGTGGTGGTGTGTTTGGGTGTTTTCCCCGGTGTGGTTTGGTGGGGATTGTGGGGAATCCAATGGCACGGAATGT
TTTGTGGAACGATTTGCCGACGGAAGAATTCATCGTGGTTGGTGGTTGTTGTGTTGTTGGTTGGTTTTCGGTTGTTGTTGTTTTGGTTTTCCGGGGAGGTGTGGTTGGGGATGGGTGTTGAATCCAATGGCACGGAATGT
TTTGTGGAACGATTTGCCGACAGGAAGGTCCGATGATGTGGGTGGTGAGTTGTGGTTTGGGTTTTCCGTGGTGTTTGGTGTGTTTTCGGTGTGGGTTTGTTTGGTGGGTTGTGGTGTTTTAATCCAATGGCACGGAATGT
TTTGTGGAACGATTTGCCGACGTGGTGTACGCAAAGAAGGAAAGAAGGGAAGGAAGGAGAAAACGAAGGAAAGAAAACAGGGGTAGAAAGGGAAGAAGGGAAAAGGGGTGAAGGAAGAAGAATCCAATGGCACGGAATGT
TTTGTGGAACGATTTGCCGACGAAGGGGTTGCATGTTTTGGGGAGTTGTTTGTTTGTTTTGTTGGTTGGGTTTGGTGGTGGGTTTTGGTTGTTGTTTTGGTTGGTGTTGGGGTTGTGTTTAATCCAATGGCACGGAATGT
TTTGTGGAACGATTTGCCGACCCCGTTGAATTAAGGAGAAGAGAAAAGAGAAGGAGAAAACACAACGGAAAACGGGGAGAAGGGAGAAAACGGAAAAGAAAGGAAAACAGAGAGAGGAAAAATCCAATGGCACGGAATGT
TTTGTGGAACGATTTGCCGACGAGGAAACCGAGATGTTTGTTTGTTGTGGTTTTCGGGTGTGTGTGTTGGTGGTGGGTTGGGGTTTGGGGTGTGTGTTTTGTTGTGTTTTCGTTTGTTGTAATCCAATGGCACGGAATGT
TTTGTGGAACGATTTGCCGACAAAAGAGTGTTCGGTTGTTGTGTTGTCGGTGTGTGTTTTGGTGTTGTTTGTTGGTTGTGGGTTGTTGTTGGTGTTTGTGTTGTGTTGTTTGTTGGTTTTAATCCAATGGCACGGAATGT
TTTGTGGAACGATTTGCCGACAGAAGGGCATCGTGAGTTTTGGTTTGGGGATTTTCCCCTGGTGTGTTGGGTTTTCCGTGGGTTGGTTTTCGTGTTGGTTTGTTTTCCCCTGTGTTGTTGAATCCAATGGCACGGAATGT
TTTGTGGAACGATTTGCCGACAGGAGGATGTGCTTTTGGGTTGGGTGGTTTTCCGGTGGGTGTGGTTGGGTGTTTTCCGGTTTTGGTTGTTTGGGGAGGTGGTTGTTGTGTGTGTGTTGGAATCCAATGGCACGGAATGT
TTTGTGGAACGATTTGCCGACAGGGAAGTACAAGTGTTGGTGTTGGTTGGTGGTGGTGTTTTCGTGGGGTGGTTTTGTTTTCGGGTGGGGTTTTGTGTGTGTGGGGTGGTGTTGGTTTGTAATCCAATGGCACGGAATGT
TTTGTGGAACGATTTGCCGACGGAAGAGTAGCCATGTTGTGTGGGTTGTTTGTTTGTTTGGTGTGTGTGGGTGGGGTGGTGGTGTTTTCCCCTTGGTGGTTTGTGGGTGTGGTTTGGGTTAATCCAATGGCACGGAATGT
TTTGTGGAACGATTTGCCGACGAGGAAATGATAGGTTGGGTGTTGTGTTTTGTTGGTTGGGTGGTGTGTGTGTGGGGATTGGTGGTGGGGATGTTGTTTTCCGTGGGTGGGTGTGGGGAGAATCCAATGGCACGGAATGT
TTTGTGGAACGATTTGCCGACGGGAAGATAAATGGGTTTTGTGGTGGTGTGGTGGGGATGGGTGGTTGGGGTTTTGTGGTTGTTGTGGTGTGGGGAGGTTGTGGGTTTTGTGGGTGTGTTAATCCAATGGCACGGAATGT
TTTGTGGAACGATTTGCCGACAGGGAGACAGGATGAGTTTTCGGTTTGTGTGGTGGGGTTGGGGTTGGGGTGTGTTTTGGTGTTGTGGTGGGGATGGTGGGGTGTGTTGGGTGTTGTTGTAATCCAATGGCACGGAATGT
TTTGTGGAACGATTTGCCGACAAAGAGAGCTCCCCTGAGGTGTGGATGGGTTGGTTTTGTTTTGTGTTTGGGTTTTGTTGGGTGTTTTCCGGGTTTGGGGAGGGGATTGGTGGTTGTGGGAATCCAATGGCACGGAATGT
TTTGTGGAACGATTTGCCGACAGAAGAGACTTGTTGGTTGGTGTTGTTGTTGGGTTTTGTTGTGGTTGTGGTTTTGGGTTTGGTTGTTTGGTGTGGGGATTTGGTTTGTGTTGGTTGTGTAATCCAATGGCACGGAATGT
TTTGTGGAACGATTTGCCGACGTGGGTTGCATCAGTGAAGGGAAGGGTAAGAGAAAACGAGGAGGAAAGAGAGGAGGAGGAAAGGAGAGGGAAAACGGGGTGAAAACGGGGAGAGGAAGGAATCCAATGGCACGGAATGT
TTTGTGGAACGATTTGCCGACGGGGAGAGTTGATTTGTTTGTTGGGGTTGTTGTGGGGTTGTTGGTGTGGGGTTTGGTGGGTTGTGTGTGTTTTCGGGTTTGTGGTGGGTGGGTGTGGGTAATCCAATGGCACGGAATGT
TTTGTGGAACGATTTGCCGACAAGGAAGGCGTCTTTTGGTGTGGTGGTTTGTTTTCCGGGTTTGTGGTTTTGTTTTCCGGGGTGTGTTTTGTGTTTTCCGTGGGGAGTGGGGTGTGGTTTAATCCAATGGCACGGAATGT
TTTGTGGAACGATTTGCCGACGAAGGGAGTACGTGTGATGTTGTTGTTTGTGGGTGTTTTGTTGGTTTTGTGTGGGGATTTTGTGTTTGTTTGTGTGTGTTTGTTTGTGGTTTTGTGTTTAATCCAATGGCACGGAATGT
TTTGTGGAACGATTTGCCGACGGAGAGGATAGTGGATGTGGGTTGTGTGTTGGTTTGTTTTGTGGGGTGGTGGTGGTTGGGGAGGTGGGGTGTTTTGGGGTGTGGGGTTTTCGGGTTTGGAATCCAATGGCACGGAATGT
TTTGTGGAACGATTTGCCGACGAGAAGGATAAAGTCGTTGTGTGTGGTTTGTTTGGTGTTGTTTGGTTTGTGTGGGTGGTTTTGTTGGGTTTTGTGTGTTTTGTTGGTGTTGGGTGGGTTAATCCAATGGCACGGAATGT
TTTGTGGAACGATTTGCCGACAAGGAGGGGTTCTGTGATGTTGTGGTGGTTTTCGTTGGTTGGGGTTTGTGGTTTTGTTTGTGTTTTGTGGGGAGTGTGTGGTGGTTTGTTGGGTTTTGGAATCCAATGGCACGGAATGT
TTTGTGGAACGATTTGCCGACGAAAGAAGGCCATGGTTGTTGTTGGTGTGGGTTTGTTGTTGGGGTGTTTTGTTTTCGTTGGTGGTTTGTGGGTTGTTTTCCGGTGGTTTGGGGTTGGTGAATCCAATGGCACGGAATGT
TTTGTGGAACGATTTGCCGACAAGGAGGAGTATTTGTGTGGGGTTGTGGTGTGTGTGTTTGTTGTGGGTTGTGTTTGGGTGTTGTTTGTGGGTTTTGGTGGTTTTCCGGGGTGGTGTGGGAATCCAATGGCACGGAATGT
TTTGTGGAACGATTTGCCGACAGGAGGGAATGATTGTGTTGGTGTGTGTGTTTGTTGTTGTTGTTGTTTGGTTGTGGTTGTTTGGGGTTGGTTTTGGTTTTGGGTTGGGTGTGTGTTGGTAATCCAATGGCACGGAATGT
TTTGTGGAACGATTTGCCGACGGAAGAGGAATTGGGTTTGGGTTTTCGGGTGTGGTGTTTTGGTTGGTTGTGTGGTGTGGTTGGTTTTCCGTTGTTGTGGTTGTGTGTTTGTGGTTGGGTAATCCAATGGCACGGAATGT
TTTGTGGAACGATTTGCCGACGGAAGAGGGATGATGTTTTCCGGTGGGTTTGGGTGGTGTTTGTTGTTGGGGTTGGGTGTGGTGTGGGTTGTTGTGGGTTTGGGTGGTGGTTGGGTTTGGAATCCAATGGCACGGAATGT
TTTGTGGAACGATTTGCCGACAGAAAAGGAAGTCCCGTGGTTGGTGGGGAGGATGGGTGGTTTGTGGTGGGTGGTTGTGTTTTGGGGTGTGGGTTTGGTTTGGTTGTGTTGTTTGTTGTTAATCCAATGGCACGGAATGT
TTTGTGGAACGATTTGCCGACGGAAAAGGGAAGTGTGTGGTTGTGGTGGGTTGTGGTTTTCCCGGTTTTGTGTGGGGAGTGTGGGTTTGTTTGTTGGGGATGTTGTGGGGTTGGTGGGGAAATCCAATGGCACGGAATGT
TTTGTGGAACGATTTGCCGAATTCCTTCTTCCTGTGTGTGTGTGGTTGGGTGGGTTGGTTGTGGTTGTGTTGTTGGTTGGGTGTGGGGATTTTCCCCTTGGTGGGTTGTTTTGGTTTTGGAATCCAATGGCACGGAATGT
TTTGTGGAACGATTTGCCGAATTCCTTCCTCTAGTGGTTTGGGTGTTTGTTTCGGGTTTTCGTGGGTGTGTGGGGAGTGGTGGTGTTGTTGTGGTGTTGGGTGTGGTGGTTGTTGGGGTTAATCCAATGGCACGGAATGT
TTTGTGGAACGATTTGCCGAACTTTCCCCTTATGGTTCCGTGTGGGGAGTGTTGGGGTTTGGTGGGTGTGTGTGTGGGGAGTTGGTGTTGGTGTTTTCGGGGAGGGGTGGGTGGTTTTGGAATCCAATGGCACGGAATGT
TTTGTGGAACGATTTGCCGAACCTCCCTTCTAATGTGTGGGGTGTTGGGGAGGTGTGGTGGGTGGTTGGGATGTGTTTGGTTGTTTTGTTTTGGGGTGGTGTGTTGTGTGGTTGTGGTGGAATCCAATGGCACGGAATGT
TTTGTGGAACGATTTGCCGAATTCTCTTCCATCGTCGTTTGGGTGGGGATGGTTTTGGTTTGGTTTGGGGATTTTGGGGAGTTGGTTGGTGTGTTTGTGGGTGGTGTGTGTGTTGGTGTTAATCCAATGGCACGGAATGT
TTTGTGGAACGATTTGCCGAATCTCCTCTCACGGGTTTTCGTGGTGTTGTGGGGTTGGTTGTGGGTGGTGGGGATGTGGTGGGTTTGGTGGTTGGGTTGTGTGTTGGTGGTGTGTGTTTGAATCCAATGGCACGGAATGT
TTTGTGGAACGATTTGCCGAACCCTCTTCCAATTGGGTGTTGTGGTGTTGTGTTGGTTTGTGGTTTTCCGGGTGGTTGGTGGTTGTGGGTGTGGTTGGTGGGGATGTGGTGTTTTCGTTTAATCCAATGGCACGGAATGT
TTTGTGGAACGATTTGCCGAACTCTTCTCCGGGAGATTTGTTTGTGTGGTGGGGAGGTTGTTGGTGGGGTTTTGGGTTGGGGTTTGTTGTGGGGATTGGTTGTGGGTGGTTGGGTGTGTTAATCCAATGGCACGGAATGT
TTTGTGGAACGATTTGCCGAACTCCTTTCGTCCCGATTGGTTTTCCCCGGGTGTGGGTGGTTGTGGTTGTTTTGTGGGTGTGGGTTGTGTGGGGAGGGTTGTTTTGGTGTGTTTTGTTGGAATCCAATGGCACGGAATGT
TTTGTGGAACGATTTGCCGAACCCTTTTCATCGGTGGTGGGTGTGTTGTGGGGTTGTGTTGGGGTTGGTGGGTTTGGTTTTGTTTGTGGGTGTTGTGGGGATGGTGTTGGGTTGTTGGTGAATCCAATGGCACGGAATGT
TTTGTGGAACGATTTGCCGAATCCTCCCCATACGGTTTTCGTGGTTGGTTTGTTGGTTTTGGTGGGGATGGGGTTGGGGTTTGTGTTTGTTTGTGGTTGTGTGTTGGGTTGGTTGGGTGTAATCCAATGGCACGGAATGT
TTTGTGGAACGATTTGCCGAATTCCTTCTACAGCGGGTGGGGAGTTGTGTTGGTTTTGTTGTGTTGTGTGGGGTGTTTGGGTTTTCCGTTTTGGTGTGGTGGTGTTTGGGGTTGTTTGGGAATCCAATGGCACGGAATGT
TTTGTGGAACGATTTGCCGAACCTCCCTTGACTTGGGAGTGTGGTTGTGTTTGTGGGTGTGTGTTGGTGTTGTTGGTTTGTGTTGGTTGGTGTTGGTGTGTTGGGTTTTCCGGGTGGTTTAATCCAATGGCACGGAATGT
TTTGTGGAACGATTTGCCGATCTCAAAACCGCGAGGGAAGGAGGGTAAAGAGAAGGAAGAGGAGGGGAGGAAAGAGGAGAAGAAGAAGAGGGAAAAGGAAGAAAGGGAAGGAAAACGAAGAATCCAATGGCACGGAATGT
TTTGTGGAACGATTTGCCGAACCCCTCTTAGGCATGGATGTTGTGTGTTTGTTTGGTGGTGTGTTTGGGTTGGGGTTTTCCGGTGTGTGTGGTTGGGTGTTTGGGTTTTGGTGGTTGGGTAATCCAATGGCACGGAATGT
TTTGTGGAACGATTTGCCGAATTTCCCTCGGAAGTTTCGTGTTGGGTTTGTGTTGGTTGTGGGTGGTGTGGGTTGTGGTGTGTGTGTTGTGTTTGGTGTGTGGGGTTTTGGTGGTGTGTGAATCCAATGGCACGGAATGT
TTTGTGGAACGATTTGCCGAATTCCCCTGTCTTTGGGTGTGGTGTTTTCCCGGGGAGGGGAGATGGTTTGGGGAGGTTTTGTTTTCCCCGGTGTTTTGGGTTTGGTGGTGGGTTGTGTTGAATCCAATGGCACGGAATGT
TTTGTGGAACGATTTGCCGAATTTTCCTGCTCAGGTTGTTGGGTGGTTGGTTTTGTGGTTTTGTGTTGGTGGTTGTTGGGTTGTGGGTGGGGAGGGGATGGTGGTTTTCGGTTGGTTTGTAATCCAATGGCACGGAATGT
TTTGTGGAACGATTTGCCGAATTCTCCTATTGCGTGTCCCGGGTTGTTGTTGTGTTGGGTGTGGTTTGTGGGGAGGTTTGTGTTTGTTTGGGGTGTTGGGGATGTGTGTTGTGTGTGTGGAATCCAATGGCACGGAATGT
TTTGTGGAACGATTTGCCGAATTTTCCCGCTAAGTGTGGGGTGTTGTGTTGGTTGGTGTGTGTGGGGAGTGTTGGTTGGGGAGGGTTTTCGTGGTGTTGGTGGGTGTTGTGGGTGGTTTTAATCCAATGGCACGGAATGT
TTTGTGGAACGATTTGCCGAATTTTCTCGTGTCGTGTGTTCCGTGGTGTTTGTGGGGAGTGGGTGGTTTGGGGTTGGGGTGGTTGGGGATGGTTTTGGTTGTTGTTTTGTGTTGTTTTGTAATCCAATGGCACGGAATGT
TTTGTGGAACGATTTGCCGAACCTTTCTACGCATGGGGTGTTGTGTGTTGGTGGGGATGGGGATTTGTGGTTGTGTGGGGTTGTTGGTGGTTGTGTGGTGTGTGGGTGGTGTTTTGGTTTAATCCAATGGCACGGAATGT
TTTGTGGAACGATTTGCCGAATTCTCTCGCAGCGTTGGGGTGAGTGGTTGTGGGTTGGGTTGGTGGGTGTTTTGGTGTGTGGGTGGGGAGTGTTTGGGTGTTTGGTGGGGTGGGGATTGTAATCCAATGGCACGGAATGT
TTTGTGGAACGATTTGCCGAATTCTTCCGCGGAGTTGTGTGGTGTGTGGGGTGGGAGTGGAGAGTTTTGTTGGTGTTGTGGGGATGTGTGGGTTTTCGGTTTTGGTTTGTGTTTGGTGTGAATCCAATGGCACGGAATGT
TTTGTGGAACGATTTGCCGAATCCTCCTAGCCCATGGAGTGTTGGTTTGTTTGTTGGTGGGGAGTGTGGTGTGTGTTTTGTGTGGGGTTTGGGTGGTGGGTTGGGGTTGTGTGTTTGGGTAATCCAATGGCACGGAATGT
TTTGTGGAACGATTTGCCGATCTAAAACGTCTGGGGTAGAAACAACACAAGAGAACACAGGAAAACACGAAACGGGAGAGAAAGGGAGAGAGGGAGAGAGAGGGGAAAACGGGAAGGAGGAATCCAATGGCACGGAATGT
TTTGTGGAACGATTTGCCGAATTTTCTCGACACCGGGGAGGTTTGTGGTTTGGGTTTGTTTGTGTTTTCGTTGTGTGTTTGTGGGTGTTTGTTTGTGGTGGTGGGTTGTGTGTGTTGTTTAATCCAATGGCACGGAATGT
TTTGTGGAACGATTTGCCGAATTCTCTCGGCGGATTTGGTGGTTGGTTTTGGGTGGTTGTTTTGTGTGGTGTGTGGGGATTTGTTGTTTGTGTTTTGGGTTGGTTGGTGTTGGTTGGGTTAATCCAATGGCACGGAATGT
TTTGTGGAACGATTTGCCGAACTTTCTCAGGCCGTGTGGTTTGGGTTGGTGGGGTTTTGGTGGGGTGTTTTCGGTTGTTTTGTGTTGGTTGGGTTGGTTTTCCCCGTGTTTGTGTTTGGTAATCCAATGGCACGGAATGT
TTTGTGGAACGATTTGCCGAATTTCCCTGGGTAGTGTTGGTGTTTGGGTGGGGAGGGGATGTGTGTTTTCCCCGGTGGGTGTTGTTTGGTGTGGTTTGTGTTGGTTGGTGGGGTTTGTGGAATCCAATGGCACGGAATGT
TTTGTGGAACGATTTGCCGAACCTCCTCAAGGCTGTTGTGGGATTGGTTTGGGTGGGGATTGTTTGTTGGGGTGTGGGTTGTGGGGTGTTGGGGATTGGGTGGTTTTGGTTTGGGTGTGTAATCCAATGGCACGGAATGT
TTTGTGGAACGATTTGCCGAATTCCTCCGAAGAGGTTGGGGATTTGGTGGTGGGGAGTTGTGGGGTGGGGTGTGGTGTGTGTTTGGTTGTTGGGGATGTTGGGGATTTTCGTGTTGTGGGAATCCAATGGCACGGAATGT
TTTGTGGAACGATTTGCCGAACTCTCCACTTCCGGTGTGGTTTGTGTGTGTTTGTGTTGTGGTTGTGGTGGTGTTGTTGTGGGTTTGTGTTTTGGGTTTTGGGTGTGGTGGGGTTGGGGTAATCCAATGGCACGGAATGT
TTTGTGGAACGATTTGCCGAATCTTTCATCCCGGGTTGTTGTGGGGTTGGGTTTGGGGTTGTGGGGATGTTTTCCCGGGTGTTGTTGTTGGTTGTGTTTTGGGTGGGTTGTGTTTGGGTGAATCCAATGGCACGGAATGT
TTTGTGGAACGATTTGCCGAATTCTCTGTCTACCCCTGTGTTTGTGGTGTGTTGTTTTCGTTTGTGTTTGGGGATTGTGGTTGTTGGGGAGGTTGTTGTTGTTGTTTGTGTTTTCCCGGGAATCCAATGGCACGGAATGT
TTTGTGGAACGATTTGCCGAACTCCTTACCCAATGTTGGGTGTTGGGGAGTGGGTGTGTGTGTTGGGTTGTGGTTTTCGGGGATGGTTTTGTTGGTTGGGGTTGTGTTTTCGGTTTTCGTAATCCAATGGCACGGAATGT
TTTGTGGAACGATTTGCCGAACCTTCTACCATTCCGGTGTGTGTTTGGGGTGTGTGTTTTGGGTGGGGAGTTGGTTGGTTGTGGTGTTGTTTTGGTGTTGTGTTGGTTGTTGTGGGGTGTAATCCAATGGCACGGAATGT
TTTGTGGAACGATTTGCCGAACTTTCCACTACACGTTCGTGGTTGGGGATGTTTTCGTGTGGTGTGTTTTCGGTTGTTTGGTGGTGGTTGTGGGGTTGTGGTTTGTTGTGTGTTTGGTTGAATCCAATGGCACGGAATGT
TTTGTGGAACGATTTGCCGAATTCTTTGCTGGCGTGGGTTTGGTGGTTTGTGTTGGGTTTTCGGTTGGTGTGTGGGGATTGTTGTTTGTGGGGTGTGGTTTTGTGTTGTTTGGGGAGTGTAATCCAATGGCACGGAATGT
TTTGTGGAACGATTTGCCGAACCCCTCATCAGATGTGTGGGGAGTGGAGTGTTTGGGGATTGTGTGTTGGTTGTTTTGTTGTGGGTTTGGGGTGTTTGGGGTTGTTTTCGTGGGTTTGTGAATCCAATGGCACGGAATGT
TTTGTGGAACGATTTGCCGAATTCCCCGTGCTTGTGGAGTGTGTGTTGGTGTTTGTTTTGGTGTGTTTTGGTGTGGTTGGGGAGGTTGGGTGTTTTGTGGTTGTGGTGTTTTCGTGGTGTAATCCAATGGCACGGAATGT
TTTGTGGAACGATTTGCCGAACTCTCTATGTTGCCCGGTGGTTGTGTGGGGTGTTGGGGAGTTGTGGTGTTTGTGGTGGTGGTGTGGTTTTGTTTGGTGGTGTGGTGTGTTGGTGTGGTGAATCCAATGGCACGGAATGT
TTTGTGGAACGATTTGCCGAACCCCTCATACATTGTTGTGTGGTGGGTTTTCGTGGTGGTGTGTGGGTGTGGTGGGTTTTCCCGTGTTGGGTTTGGGTGTGGGGTGGTTGGGTTTGGTGGAATCCAATGGCACGGAATGT
TTTGTGGAACGATTTGCCGAACCCCTTGCATAAGGGGTTGTTGTTTTGTGGGTGTGTGGGTTGGGGTGTGGTTTTGTGTGGTTGGTGGTGGGGATTTGGTGTGTTGGTGTTTTGTTTGGGAATCCAATGGCACGGAATGT
TTTGTGGAACGATTTGCCGAACTTCTTGCGGTTGGGGATGTGTGTTGTGGTGGGGTTTTCGGTGTGTGTTGGTGGTTGGTGTTGTTGTTGGGTTTGGGTTTGTGTGTGGTTTGTTTGGTTAATCCAATGGCACGGAATGT
TTTGTGGAACGATTTGCCGATCTCAAAGCGTCGAAAAGAGAGGGAGAGGGAAGGAGAAAGGAGAGGGAAGAGGGGAAAGGGGTAGAGGGAGGGAGGAAAGAGAGGAGAGGGGTAAAGGGGAATCCAATGGCACGGAATGT
TTTGTGGAACGATTTGCCGAATTTCCCGTGAGTGGTTGGGTGGTGGGAGTGTTTTCGTGGTTTTGTTGTGTGTTTGTTGTGTTGTGGTTTTGTTGGGTGGGTGGTGTTTGGGGAGTGTTTAATCCAATGGCACGGAATGT
TTTGTGGAACGATTTGCCGAACTTCTCATGAGGGTGGTTGGGTGGTGTTTGGGGATGGTTTTCCCGGGGATGGGGTTTTCGGGGAGTGGGTTGGGTGGGTTGGTGGTTTGGTGGTGTGGGAATCCAATGGCACGGAATGT
TTTGTGGAACGATTTGCCGAATTTCCTGACTCTCGGTTTGGTGTGTTGTGTGGGGTTGTGTTGGTGGGTTTGGGGTTGTGGTGTGTTTTGGGGTGTGGTGGTGTGTTTGGGTGGTTGTGTAATCCAATGGCACGGAATGT
TTTGTGGAACGATTTGCCGAATTCCCCGGTTCATTTGGTGGGTTGGGGTGGGTGTGGTGTGTTTTGGTTTGGTTGTGTTGGGTGTTGTGGTTGTTTGTTGTGGGTTGGTTGGGGTTTTCCAATCCAATGGCACGGAATGT
TTTGTGGAACGATTTGCCGAACCTTCCAGTTACCGGTGTGTGTGTGGGTTTGTTGGGGTGTTTGGGTGGGTGGTTTTCCCGTTTGGGGATGGTGTTTGTTTGTGGTGGGTGGGTGGGGAGAATCCAATGGCACGGAATGT
TTTGTGGAACGATTTGCCGAACCCTTTAGTTAGCCGGGTGGGATGTTGGTTGGTTGGTGGTTTTCCGGGGTTTTCCCCTTTTCCGTTGTGTGTGTGGTGGGTTGTGGTTTTGGGGAGTGGAATCCAATGGCACGGAATGT
TTTGTGGAACGATTTGCCGAATTTCCCGACGTCGGTGAGTGGTGTGTGGTTTGGTTTTCCCGGGGAGGGGTGAGGTGTTTTCCCCGTTGTTTTCCCGTGGTGGTGTGGGTTGTGGTTGGTAATCCAATGGCACGGAATGT
TTTGTGGAACGATTTGCCGAACCTCTCAGCGCATGTGTGGAGAGTTGGGGAGAGGTGAGGTGTTTTCGGGGATGTGTGTTTTGTTTTGTGTTGGGGTTTTGGTGTTTGGGTTGTGGTTTTAATCCAATGGCACGGAATGT
TTTGTGGAACGATTTGCCGAATCTCCCAGCGATTGGGATGTTGGGTTTGGTTGTGTTGTGTTGGTTTGTGTTGGTTGTTTGTTGTGTTTTCGTGTGGGGAGTTGGTGTGGTTTGGTGGGTAATCCAATGGCACGGAATGT
TTTGTGGAACGATTTGCCGATAACACAGTCCCCAAGAAGGAGGGAAGAGGGAGAGGAAGGGAGAAGGGAGAGAAGGAGAGAGAAGAAGAAAAGGGAAGGAGAAGAGAGGGGAAAACAAGAAATCCAATGGCACGGAATGT
TTTGTGGAACGATTTGCCGAATTCCCTAGGCCCTTTTCGTTGGGTGTGTTTGTTGTGTTGGGGTGTGTTGGGGTGTGTTTGGGTGGTTGGGTGGGTTTGTGGTGGTGGTTTGTTGGGTGTAATCCAATGGCACGGAATGT
TTTGTGGAACGATTTGCCGAATCTCCTAAGTCGGTTTCCGTGGTTGTGTTTGGTGGTGTTGGGTGTGGTTTTGGGTGGTGTTTTGGTGTTGTGGGTGGTGGTGTGGTTGTGGGTTGGGTTAATCCAATGGCACGGAATGT
TTTGTGGAACGATTTGCCGAATTCCTTAGGTGTCCGTTGGTGTGGGTGGTTGGTGTTGTTTGGGTGGTGGTTGGGGTGTGGTTGGTTTGGTGTGTTGGTTGTTGGTTGTTGTTGGTTTTGAATCCAATGGCACGGAATGT
TTTGTGGAACGATTTGCCGAATCCTCTGGATAGTGGTGTTTTGTGGGTTTTGGGTGTTGTGGTGGGGATGTGTTTTGTGTTGTTGGTTGGGTTTGGTTTTCGGTTGGTTTGTGGGTTGTGAATCCAATGGCACGGAATGT
TTTGTGGAACGATTTGCCGATCTCAACGGGGACAGTAGAGGAAGAAGAAGAAGAGGGGAAGAAGAAGGAGAGAAGGAAGAAAACAAAGGAGGGGTGAAAAGAGAAGAGAGAGAAGAAAGAAATCCAATGGCACGGAATGT
TTTGTGGAACGATTTGCCGAACTCTCTAAAGCGGGGAGGTTGTTGTGGTTGGGGATTTGGGGTGGGGAGGTGTTTGTGGGTTGTTTGTTTTCCCGGTGTTGGGGTTTGGTTTGTGGTGTTAATCCAATGGCACGGAATGT
TTTGTGGAACGATTTGCCGAATCTTCCAAAGACCCCTGTTGTGTGTGGTTTTCGGTGTTGGGGTTGTTTTCGTGTTTTGGTTTTCGTGGGGTGTTTGGGTGTTTTGGGGTGGTTGGTTGTAATCCAATGGCACGGAATGT
TTTGTGGAACGATTTGCCGAACTCTTTGAGGAGGGTTTGGGTGGGGTTTTCCCGTGGGGTGGTGGATGTTGTGTGTGGGTTGGTTGGGGTTGGGTGTTGGTGTGGTTTGGGGTTGGGTTGAATCCAATGGCACGGAATGT
TTTGTGGAACGATTTGCCGAACTCTTGTCCCCTTTGTGTGTTTTCGTGTGGGTGTGGGGTGGGTGGTGTGTGGGTGTTTGGGTTGTGTTTGGTGGGTGGGGTGGTTGTTGGTGTGGGTGGAATCCAATGGCACGGAATGT
TTTGTGGAACGATTTGCCGAATTCCTACCCTCAGTGGGTGTGGGGATTTGGGTGTGGGGAGGTGGAGTGTTGGTGGTGGTTGGGGTTGGGTGTTGGTTGGTTGGGTTGTGTTTTGGGTGTAATCCAATGGCACGGAATGT
TTTGTGGAACGATTTGCCGAACTTCTGCTCTATCGGGTGGGTGGTGTTGTGTTGGGTTTTCGGGGTGTTTGTGTGTTGGTTTGTTTGTTGGGTTTTGGGGATGGGTTTGTTGGGTTGTGGAATCCAATGGCACGGAATGT
TTTGTGGAACGATTTGCCGAACTTCCGCTCTGGAGAGATGTTTGTGTGTGGGTTGTTGGGGTTTTCCGTGTTTTCCGGTTTTGTTGGTGGGGTGGGTGTGTTTGTGGTGGGGTGTTGGTTAATCCAATGGCACGGAATGT
TTTGTGGAACGATTTGCCGATACTACCTCATCTCGGAGAAGAAAGAAGGGAGAAAGAGAGAAGAGGGGAAAGGAGAAGAGAGGAAGAGAGAAGGGGAGGAGGAAAAGAGGAGGAAGAAAAAATCCAATGGCACGGAATGT
TTTGTGGAACGATTTGCCGATCTCACCAAATAGCGAGGGAGGGAGAAAAGAAGGGAGAGGAAGGGAAAACAGGAGGGAAGAAAAGGAAGAAGAGAGGAGAAGGGGAGAAGAAGGGAGAAGAATCCAATGGCACGGAATGT
TTTGTGGAACGATTTGCCGAATTCTCACCTGATCGGGTGGTGTTGGGTTTGTTTTGTGTGTGTGTGTGTTGGTGGTGTGGGGATTGTGTTTGGGGTGGTTTTCGGTGTTGGGTGGGGTTTAATCCAATGGCACGGAATGT
TTTGTGGAACGATTTGCCGAATTCCTATCTAGGGGTTGGGTTGGTTTGGTTTTGGGTGGGTTGTTGGTGGTGTGGGTTTTCGTGGGGATGTGTGTGGGGAGGTTTGGTGTTGTGTTGTTGAATCCAATGGCACGGAATGT
TTTGTGGAACGATTTGCCGAACCTTCGTCATCCGGTGAGTTTTGTTTGTGTGTGTTTGTGGGTTTGTGGTTTGGTGGGTTTGTGGTGTTTTCCCGTGTGGGGATTTGTGTTGGTGTGTGGAATCCAATGGCACGGAATGT
TTTGTGGAACGATTTGCCGATAAAACCTCCTCCGGGGAGGTAAGGAAAAGAAGGAGAGGGAGGAAAAGGAAGAGGAGAAAACAGAAAGGAAAGAGAGAGAGAGAAAAGAGAAAAGAGAAAAATCCAATGGCACGGAATGT
TTTGTGGAACGATTTGCCGATCACACGCAGAGCAAGAAGAAGGGGAGGAAGGGAGAGGAGAGGAGAAAACGAGGGAGAGAGAGAGAAGGGGTAAAGAAAACGGGGAAGGAGAAGAAAGGAAATCCAATGGCACGGAATGT
TTTGTGGAACGATTTGCCGAATTTCTACTGCGGGTTTGGTTTGTGGGGTGTTTTCCGGTTTTGGTTTGTTGTGGGTGGTGTTGTGTGTTGTTTGTGTTGTTGGGTGGTGTTTGTGGGGTGAATCCAATGGCACGGAATGT
TTTGTGGAACGATTTGCCGAACCCCTATTGACTGTGGGTGGTGGGAGAGTGTGGGAGTTGTGTGGTTTTGTTGTGGGGTTTTGGGTGGGTTTGGTGGTGGTTGGGTTGGTGGTTTGTTGGAATCCAATGGCACGGAATGT
TTTGTGGAACGATTTGCCGATCTAAATACCCAGGGGTGGGGTAGGGGTGGTGTGGTAGGAGAAAACGGGGTGGGGAAGAGAGGGGTGTGGTGTGGTGTGGTGTGGTAGAAAACAAAACGAAATCCAATGGCACGGAATGT
TTTGTGGAACGATTTGCCGAATCTTCGTCGGATGGTGGGGTTTTCCGGTGGGAGTGTGGGAGATGTGGGGAGTTGGGAGGAGAGGAGAGTGGAGGAGAGGATGTGTGGTGGGTTTGTGGGAATCCAATGGCACGGAATGT
TTTGTGGAACGATTTGCCGAATCTCCGTCAAGATGTGGGGATTTGTGTTGGTTGTGGGGTGGGGTTTGTTTTGGTTTGGGTGGGGAGTTGTGGGGTGTGGGGAGGGGAGGGGTGGGTGTTAATCCAATGGCACGGAATGT
TTTGTGGAACGATTTGCCGAACCTCTATATCTCCGGTGGGGTGGGTTGTGTTGGTTGGTGTGGTGGTTTGGGGTTTGGGGTGGTGGGTGGGGTGTGGATGTGGGGATTTGGTTGGGGAGTAATCCAATGGCACGGAATGT
TTTGTGGAACGATTTGCCGAATCCCTATGTCTGGTTGTGGGGTTGGGTGTTTTCCGTGTTGTTTTCGGGGATTTTGGTTTTCCCCGTGGGGAGTGTGGTGGTTGGTGTGGTGTTTTCGTGAATCCAATGGCACGGAATGT
TTTGTGGAACGATTTGCCGAACTCCCGCATTATGTGTGTTTGTGGTGGTGGGTGTTGGGGATTGGGTGGTGGTTGGTTTGGGGAGTTGTGTGGTGGTTTGGGGAGTTGTGGGGTTTGTGTAATCCAATGGCACGGAATGT
TTTGTGGAACGATTTGCCGAACCTTCATACCGATGTGTGTTGGGTGGGGTGGTTGTGGGGATTTGGTGGGTGGGGATGTGGGGAGTTGTGTTGTTTGGTGTTTGTGGGGATTTGGGTGTGAATCCAATGGCACGGAATGT
TTTGTGGAACGATTTGCCGATCTCAAGATCGCAGAGAAGGGAGAGGGAGAGGAAGGGGTGAGGAAAGGGAAAAGGGAAGAGAAAAGAAAAGAGAGAAAAGAAGAGGGGTGAGGGAGAAGAAATCCAATGGCACGGAATGT
TTTGTGGAACGATTTGCCGAACTTCCGTGCATAGTTTCCGGGTTTTGGGGATGGGTTGGGTGGTTGGGTGGTGTTGGGTTTTGTTGTTTGTTGGTTTGGTGTGGTGTGTTGGGTTGTGTTAATCCAATGGCACGGAATGT
TTTGTGGAACGATTTGCCGATCTAAATAGCCCAGACAGAAGGAGGGAGGGGTGAAAGGGGAAAAGAGAAGGGAAAGGGGAAGAAAGGAGAGGGAGGGAAAACGGGGAGGAAGAAGAAAGGAATCCAATGGCACGGAATGT
TTTGTGGAACGATTTGCCGATCTAACCATAGGTGGAGAAGGAAAGGGGTGGAGGGGTAAAGGGAGGAGGGGAAGGGAAAGGAGGGGTAGGGGTAGGGAGAGAAGGAAAGAGGGAAGGGAAAATCCAATGGCACGGAATGT
TTTGTGGAACGATTTGCCGAATCCTTACAGTCCGGTGGTTGTTGGTTGGTTGTGGGTGGGTGGTGTTTGGTGTTTTCGGGTGTTGGGTTGTGGGGTTTGGTTGTGGTTGTTGTGTTTTCCAATCCAATGGCACGGAATGT
TTTGTGGAACGATTTGCCGAACTTCTACGACTGGTGTGGGTTTGGTTTTCGGGGTGTTGGTGTGGTTTGTTTGGGGTGGGGAGGGGTTGGTGTTGTTTTCGGGTTGGGGTGGGGATTTGTAATCCAATGGCACGGAATGT
TTTGTGGAACGATTTGCCGAACCTCCGTGATATGGGGTTTTGTGTTGTTGGTGTGGTTGTTGTTGGTTTGGGGTGGGGTGGTTGTTTTGGTTTTCGTTTTCGGGGATGTGGGGTGTGGTGAATCCAATGGCACGGAATGT
TTTGTGGAACGATTTGCCGAATTCTTGTAGCGGGTTTCCCGGGGATGGTGTGGTTGGGTTGTGTGTGGGGATGTGTGGTTTTCGGGTGGGGATGGGGTGGGTTGTTTGTGGTTTTGGTTGAATCCAATGGCACGGAATGT
TTTGTGGAACGATTTGCCGAACTCTTGTAGGTTCCCGGTGTTGGGTGTGTGGTTGTGGTGTTGGGTTTGGTGGGTGGTGGGTTGGTTTGTTTGGGTGTTTTCGTGTGTGGTGTGGTGTTTAATCCAATGGCACGGAATGT
TTTGTGGAACGATTTGCCGAACCCTCACGGATGATTTTGTGGGGTTGTTGTGGGGTGGGGTGTGGGTTGGTGGGGATTGGGGAGTGTGTGTTGTTGTGTTTGGTGTTGGTTTTGGGTGGGAATCCAATGGCACGGAATGT
TTTGTGGAACGATTTGCCGAATCCTTATGGAGTCCGTGTGGTGGGGTTTTGTGTGTTGTTGTGTGTGGTTGGGTTTGTGTTTTCCCGGGGTGTGGTTGTGTGGTTGGTTGTGGGTGGGGAAATCCAATGGCACGGAATGT
TTTGTGGAACGATTTGCCGAACCCTCACAAGAAGTGTTTGTGTGTTTGGTGGGGTTGTTGTGGGTTGTTGGTGGTTTTGTGTGTGGTTTTGGGGTGTTGGTTTTCCCGTTTGTTGTGTTTAATCCAATGGCACGGAATGT
TTTGTGGAACGATTTGCCGATCAAAAGGCACACGGAGAGGAGGAGAAAACGAGAGGAGAAAAGGGAGAGAGGGAAGGGGTAGGGAAAGAGGAAAACAAAGAGGAGGGGTAGAGGGAGAGAAATCCAATGGCACGGAATGT
TTTGTGGAACGATTTGCCGAACCTCTAATCTTGGGGATTTGGTGTTGTTTCCGGGTTGTTTTGTTTGGGTTTGTGGTGGGTGTTGGTTTGGTTTGTTTGGTGGTGGGTGTGGGGTTGTGGAATCCAATGGCACGGAATGT
TTTGTGGAACGATTTGCCGAATCCTCAACCCACCGAGTGTGTGTGTTGTTTTGGGGAGGTGGTGTGGTTTTCCGTGTGTGGTTGGGTGTGGGTGGGTGTTGGGGTTTGTTGTTTGTTTGGAATCCAATGGCACGGAATGT
TTTGTGGAACGATTTGCCGAATCTCTGGTTCGATGGTGGTTTGGTTGTTGTGGGTGTGTTTGTTTGTGGTGGTTTGGGTGTGTGTGGTGGGGTTTTCCGGGTTGTTGGTGTGTGGTGTGTAATCCAATGGCACGGAATGT
TTTGTGGAACGATTTGCCGAATTCCTAGCTGTCGGGGTGGATGTGTTTTGGTTGGTTTTCCGGTTTGTGTTTGTTTGGGGTTGGTTTTGGTTGGTGTTTTGTGTGTTGTGGTTTGGGTTTAATCCAATGGCACGGAATGT
TTTGTGGAACGATTTGCCGAACTTTCGATTACGGTGGGTGTGTTGGGTTGTTGTGTTGTGTGTTGGTTGTGTTTTCGTGTTTTGTTGTGTTGTGTTTTCCCCGTGGTTGTTTTGGGGAGGAATCCAATGGCACGGAATGT
TTTGTGGAACGATTTGCCGAATTTTCAGCCGGCGGTTGTTGTGTTTGTGTTTGTTTTGTGTGTGTGGGTTGGTTGGTGGGGTGTTGTGTTTGTTGTTGTTTGTGTTGGTTGGGGATTGGTAATCCAATGGCACGGAATGT
TTTGTGGAACGATTTGCCGAACTTCTGGCTGAGTGGGATTGTTTGTGGGTGGGTGGGTTTTGGGGAGGTGGGGAGTTGTTTTGTGGGTTTTCGTGGTTGGTTGTGGGGATGTTGTTTTCGAATCCAATGGCACGGAATGT
TTTGTGGAACGATTTGCCGAACTTTTGGTGCCCCGAGTGTGTTTTCGGGGATTTGTTTGTTGTGTGGTGTGTGTGGGTTTTGTTGGTTTGTTTTGGTGTGTTTGTGTGGGTTGTTTTGTTAATCCAATGGCACGGAATGT
TTTGTGGAACGATTTGCCGAATCCCCGATATTGTTGGGGTTGGTTTGTGTGTGTGTGTGTGGTGTTTGGTGGTTTTCCCGTTTTGTTTTGGGTGTGTGTGTGTGGTTGTGTGGTGGGTGTAATCCAATGGCACGGAATGT
TTTGTGGAACGATTTGCCGAATCCTCAACACATCCCCGGTTTGGGGATTGGGTTTGGGGATTTGGGTGGGGTGGGGTTTTCCCCTGGTTGTGGTTGTGTGTTGTTGTTTGGTTTTCGGGTAATCCAATGGCACGGAATGT
TTTGTGGAACGATTTGCCGAACTCCTGGTGTAAGTTTGTGGTGTGTGTTGTTGGTTGTTGGGTTGGGGATTGGTTGGGGTGTTTGGGTTTGTGTGTGTTTTGTGGGTTGTTTGTGGTTTTAATCCAATGGCACGGAATGT
TTTGTGGAACGATTTGCCGAACCTCCAGCAATCCCAGTGGTTGTTGTGTTGTTTGGTTTGGTGGGTTTTCGTTGTGTTGTTGTTGTTTGGGTGGTTGTGTGGTGGGTTGTTGGGTTTTCGAATCCAATGGCACGGAATGT
TTTGTGGAACGATTTGCCGAATCTTTGACAGCGTGGGGTTGGGGATGGGTTTGTTTTCCGTTTGTTTTCGGTGTTGTGGGTGTGTTGGGTGGTTGTGTTTGTTTTGTGTTGTGGTTTTGTAATCCAATGGCACGGAATGT
TTTGTGGAACGATTTGCCGAATCTTCAGCAGGTGGGTTGTTTGTTGGTGGTGTTGTTGTTTGGTTTGTTGTTTGGTGTTGGGTTTTCGTGGTGTTTTCGGGTGTGTGGTTTTCCCCTTTTAATCCAATGGCACGGAATGT
TTTGTGGAACGATTTGCCGAATTCCTGACGAGGGTTGTGTGGTGTTTTCGTTTTCCGTGTTTGTTTGGTTTTCCCGTTTTGGGGTGGGTTTGTTGGTGGGTGGGGATTGGGGTGGGGTTTAATCCAATGGCACGGAATGT
TTTGTGGAACGATTTGCCGAACTTTCGGGCTCTGTGGATTTGGTTGTTGGTTTGTTGGTTTGGTGGGGATGGTGTGGTGTTTGGTTGTGGGTGGGGTTGTTGGTTTGGGTTGGGTTGGTTAATCCAATGGCACGGAATGT
TTTGTGGAACGATTTGCCGAACTTCCGAATCTGTTGTCCGTGTTGTTGTTGTGTTTGTGTGTTTGGGTGTGGGTGGTGTGTGGGGTGGGTGGTTTTGGTGTTGTGGGGAGTTTGTTTTGTAATCCAATGGCACGGAATGT
TTTGTGGAACGATTTGCCGAATCCTTAAGTCACCGTGTGTTGGTGGTTTGTTGTGGGTTGGTGGGTTGGTTGGTGGTGTTGGTTGGTTTTGTGGGGTTGTGGTTTTCGGGGAGGGTTGGTAATCCAATGGCACGGAATGT
TTTGTGGAACGATTTGCCGATACAAAGGTCAGTCAGGGAAAAGAGAAGAGAAGGGGAAAGGAGAGAAAAGAAAGGGAGGGAGGAGAAAACAAGAGGAGGAGGGGAGAAGAAGAGGGAGGAAATCCAATGGCACGGAATGT
TTTGTGGAACGATTTGCCGAATCTTCGAATGCCGTGGTTGGTGGGTGTGGTGTTTTCGTGGGGTGGTTGTGGGTGGTTTGGGGATGGTTGGGTGTTGTGGTGTTTGGTGGGTGTGTTTTCAATCCAATGGCACGGAATGT
TTTGTGGAACGATTTGCCGAACCTTCAGGCACATGGTGTTGGTTTGGTTGTTGTGTGGGTGGGTGTGTTTGTGTTTTGGGTGTTTGGGTTTTCGGTTTGGGGTTTGGGGTGGGTGTGTTGAATCCAATGGCACGGAATGT
TTTGTGGAACGATTTGCCGAATCTCCGAATAACGGGTTGTGGTGTGGGTGGGGTTGTGTTTGGTTTGTTTTCGTGGTTTGTTTTCGTTGGGTGTTTTGGGGATGTTGGTTGGGTTTGGTTAATCCAATGGCACGGAATGT
TTTGTGGAACGATTTGCCGATAAACTTTTCCGGCAGGAGGAGGAGAGGAGAGAGGAGGGGTGGAAAAGAGAGAAGGAGAGGAAGAAGAAGGGAGGGGTGAGAAAGAAAACGGGAGAGGAAAATCCAATGGCACGGAATGT
TTTGTGGAACGATTTGCCGAACCTTCAGAGTCCCGTGTTGGGTTGTTTTGGTGTTTGGGGAGTGGTTGGGTGTTGTGGTGGTTGGGTGTTTGTTTTGGTTTGTGTTGGTTTTCCGGTGTTAATCCAATGGCACGGAATGT
TTTGTGGAACGATTTGCCGAATTCCTAAGGCCATGGTTGTTGTGGTTGTTGTTTGGGGATGTTGGGGTGTGGTGTGTTGGTGGGTGTGGGTTGTTTTCCGGGGAGTTGGTTTTCCCCGGTAATCCAATGGCACGGAATGT
TTTGTGGAACGATTTGCCGAACCTCCGAAACGTGGAGTGGTGAGTGGTTTGTGGGGATTTGTTTGGGTGGGGAGGTGTTGTGTGGGGTTGTGGTTGTTGTGGGTTTTCGGGGTGTTGGGGAATCCAATGGCACGGAATGT
TTTGTGGAACGATTTGCCGAATCCTCAAGATAGCGGTTGTGTTGGGTGTTGTTTTCGTGTGTGTGGGGATTTTGGGGATTGGGTTTGGTGGTGGTTGGTTGGGGTTTGTTGTGTTTTGTGAATCCAATGGCACGGAATGT
TTTGTGGAACGATTTGCCGATCTAACCCCGTAAAACGGAGGAAGAGAAAAGGGAAGGGGTAAGAGAGGAAGAAGAAAACAGGAGAGAAGAGAGAGAGAGGAAAGAAAGGAAGGGGAAGAGAATCCAATGGCACGGAATGT
TTTGTGGAACGATTTGCCGAACCCTCAGAAACGGGTGATTGTGTGGTGTGTGTGTGGTGTGGGGAGTTTTGTTGTTTGGTGGTTGGTGTTGGTGTTTGTGTTGGTTGTGTTTGTGGTTTTAATCCAATGGCACGGAATGT
TTTGTGGAACGATTTGCCGAACCTTTAAGGAGTCGGGTGGTTTTCGGGGATTTTCGGGTGTGGTGTGGTGGGTGGTTGGTTGTGTGTGTTGGTTGTTTGTGTTGGGGATTGGGGAGGGGAAATCCAATGGCACGGAATGT
TTTGTGGAACGATTTGCCGAACCTTCAAAGAGACCCCGTTGTTGTTGGTTGTGGGGAGGGGATTGTTTTGTTTGTGGTGTGGTGGGTGGGGATGTGTTGTGTTTGGTGTTGTGTGTTGTGAATCCAATGGCACGGAATGT
TTTGTGGAACGATTTGCCGAGTTTTGTTTTCCTGTTTTGCGTTTGGTGGGTCGAATTTGTTTGGGTGGGGTGTGGGGTGTGTTTGTGTGGGGCTGATAATGTGGGTTCCGGGGTCGGATGAATCCAATGGCACGGAATGT
TTTGTGGAACGATTTGCCGAGTTTTGTTTTCCGTTGTGTGCCCCGTTTGTGTTTGGTGTTTTGGGTGGAGGTTACAACATGCCCGTGCTGTTGTGGAGCCCGCCGATGGTGGATGGTTAGAATCCAATGGCACGGAATGT
TTTGTGGAACGATTTGCCGAATCTTGCCTTCATGTCCCGGTGGGTTTGTGTTTTCCCCTGTTTGGGTGGGGTGGTGGTGTGTGGGGTGGGGTGTGTTGGTGTTTGGGGTTGGGTTTGGTTAATCCAATGGCACGGAATGT
TTTGTGGAACGATTTGCCGAACTCCACTTTCGATTCGGTGGTGTGTGGGGATTGGGGTTTTGTGTGTGGGTTTGGGTGGTTTGGGTGGTGTTGTGTGGGTTTGGGGATTGTTTGTGGGGTAATCCAATGGCACGGAATGT
TTTGTGGAACGATTTGCCGAATTCCACTTCGTTCGGTTGTGTGTGGGTTGTTTTGTTGGGTTGTTTTGGGTGTGTGTTGTGTGGTGTTGGTTGGTTTTCGTGGGGTGTTGTGTGTTTGGTAATCCAATGGCACGGAATGT
TTTGTGGAACGATTTGCCGAATTTTGTCTCGCGTGATATTTGGTGGTGTGTTTGTGCCCGCAATCTGTTTTGTGGTTTGGGTGTGTTGGGTTGTGTTTGTTTGGAGTGGGTGTGTGGTAAAATCCAATGGCACGGAATGT
TTTGTGGAACGATTTGCCGAGCTTCACCTCAATATCTTACAGTCATCAGCGCCGTGAGGAGGCCTCTACGACTGCTAAACTCTGGGGAATCTAGCATCTCATTCCCCTTAAACGGTTGAGAATCCAATGGCACGGAATGT
TTTGTGGAACGATTTGCCGAGTTTTGCTTCGGACCGCGTGCTAGGTGTGTGTTCATCGTCCTCTTTAGAATAGCTTGTTATCATAATTCCACGGGGTAGCGACTGTCGCTCGACTACCTGAATCCAATGGCACGGAATGT
TTTGTGGAACGATTTGCCGAGTCTTATTTACCTATAGACTTTAACAACTGTCCTACCTCTCACTGTAAGTGCCGTTGCTGCACAAATCATCACGTCATTAGAGTGGTACCTTCTATAAGCAATCCAATGGCACGGAATGT
TTTGTGGAACGATTTGCCGAGTCCCACTCACTATAGCCAGAGCGATGCGTAGGGAAAGATACGTACTGGCACCGGCCGACGCGTTGAAGGCATAAACGCTCGGAAGCGAAACTGAGCATTAATCCAATGGCACGGAATGT
TTTGTGGAACGATTTGCCGAGCTCCGCTTGCGCAATGTGGGGCGACAGAGTATGTAGTCGTCCCATTCATCGGTTCCAGGTGCGAGTCCCCTGACGATGAGTGAGAGGTTTCGGTTTCGCAATCCAATGGCACGGAATGT
TTTGTGGAACGATTTGCCGAGTCCTACTCATAGTCACTTAACACGAGGTGTAACGTCAGGCGTCTGCTCCTGTAAAGCAGTTACGTGCGCGGTGTTAAGCCCTCGGAACTTAGATCGGTAAATCCAATGGCACGGAATGT
TTTGTGGAACGATTTGCCGAGTTCTGTTTGGCCTTGTAGGTGCTGGTGTACACTAGAGTTAGAGGTTAAGTAGGTCATTCTCCGATATTTCCGGCTATAGTACAGTTAATTTCTGCCGTAAATCCAATGGCACGGAATGT
TTTGTGGAACGATTTGCCGAGCCCTGCTTGACATTTGAAGGTGAGTTCGTTATCAGTTCCATTGGCATAAGCGCGAACACGATGGGCTGGTTGACCCGTCGATCAACAGTCCTTAGTAGGAATCCAATGGCACGGAATGT
TTTGTGGAACGATTTGCCGAGCCTCACCTAAGTGAGGCGTCATCCAGTCCTTGTGTTTGGCGATGCCGGTCATATCAGTGTAGCATAGATCGACATTCGCGAACCTTATGGCTCAGACGGAATCCAATGGCACGGAATGT
TTTGTGGAACGATTTGCCGAGCTTTGTCTAGGATAGCCACGTGACCGATTTTGCGGTACTGGCGACGCCTGGCTAAGCGGGAAGCCCACAGGTGTGATATTTGACCGCAATCGACTTGATAATCCAATGGCACGGAATGT
TTTGTGGAACGATTTGCCGAGTCTCGTCATCTTGCTAATAGACGGTGCTAAAGGTTCGTGAGAATGAATAACCGTAACGGTTTGAGCCGGAATTACAACCCAATTCTGGCGCACAACTTGAATCCAATGGCACGGAATGT
TTTGTGGAACGATTTGCCGAGCCCCGCCGCTCGGTATGGCCAAGCTGGATTCTTAGATCATGCAATCGGTGTTTAGCGAGTGTGATTTAGCATCCGCGGCCTTGTTACCAAAGCGATACCAATCCAATGGCACGGAATGT
TTTGTGGAACGATTTGCCGAGTTCCATTATTGCCAGTCCTTTGAAAGCTAAATTTCGCCGTATTCGAGACCGACCGGGCGATGCTAGCTGGGGCCAATCAGCCCATTAAGGCGGACCGATAATCCAATGGCACGGAATGT
TTTGTGGAACGATTTGCCGAGTTCTGTTGCTGGTGAGATCTTAAAATGTTAAGGTACGACTACGAGAATAGGACTGCGAGAATGAGATTACACATAACGCCTACGGGTACAGATAGTGCGAATCCAATGGCACGGAATGT
TTTGTGGAACGATTTGCCGAGTTTTGCCGTACCGTACCCGCCAGGTTGGTGTCTTTCAGAATTAGACGGCGTGGGAGTTCGTAACACTACCGGACCTAGGCATTTAGTTCTCCCGGTTCCAATCCAATGGCACGGAATGT
TTTGTGGAACGATTTGCCGAGCCTTGTCGTACGCTGTATATACCTGAACTTATATCACGGTAGGAGTATCTGGTGCGGCCGGAATGCCTTCGCGCCGCTAGGTATGTGCTCACTGAACTCAATCCAATGGCACGGAATGT
TTTGTGGAACGATTTGCCGAGCACATCAGAGTCCCGCGTTGTGAATCAAAACGGGATCATCCACGCCAGTATTGTGTCTTCCGCCGAATTATGAATACGCTTCCATTCACATATCTGTAGAATCCAATGGCACGGAATGT
TTTGTGGAACGATTTGCCGAGAACAGCAGAGGGTTGCACTCCGCAACGGCTATAATCGCACTAGGGATGCGCGTCCGCCAGGTATCATGGCAAAGCAAGTTTTGCGGTCGGAAGATTTCGAATCCAATGGCACGGAATGT
TTTGTGGAACGATTTGCCGAGCTTTATTAGCTTCGATTTATGGTCGGTACCGTCAACATGCCTTGTGTATGCTTGTAGTATTAGTCACGCCCATGCTAGCCCGCGGGCAACGCGAACCCGAATCCAATGGCACGGAATGT
TTTGTGGAACGATTTGCCGAGTTCCGTCGATTAAGAGCTGCGTACTACCACGTTTCTCACGGAGATCTAGGCGTTAATTTAGGCTCACCTACTGACAACTGCCTAAGTGCGCCACAGTGAAATCCAATGGCACGGAATGT
TTTGTGGAACGATTTGCCGAGCTCCACCAGTGCCGGTAAACGTGGATATGTTATTCTTTTGTATACATTAGTCAGTATGCAGCAGAGGGCTAGGGGATTATATTGACAGAAAGATCTGTTAATCCAATGGCACGGAATGT
TTTGTGGAACGATTTGCCGAGTTTTGTTAGTAAGGTGGAGTCGAGCGGAGGGCTTGGATGAGTCTATTACATAGGAGTAGCCAATCGATTTCTACAGTACGTCAGGGGTACCTCGGGACTAATCCAATGGCACGGAATGT
TTTGTGGAACGATTTGCCGAGCCTTGTTGAGTTGCGTAGCAATGTCCAAGTTTACGCTGCTGCAGGCTCTGATGCCGTACTAGTAATTCTCACCGATAGAATCTAGATAATCTCGGCGCTAATCCAATGGCACGGAATGT
TTTGTGGAACGATTTGCCGAGTTTTGTCGAGTAGAAGCGGTAATGCTAACGCGCAACCGACTTAGCACGAAGCTCAGCGGATGTAGCATGTGAGTCAGAGGAAGTTCGTCAAATGAGGCGAATCCAATGGCACGGAATGT
TTTGTGGAACGATTTGCCGAGCTTTATCGAGGCGAAGATTTATGCATATAGCCCAGTACAATGCGCTAACGAGTAAATATTTGCCCGTTAAAGGAAGGCAGCAAGTCGGCCCCGGTTTCTAATCCAATGGCACGGAATGT
TTTGTGGAACGATTTGCCGAGTTCTGCTGAGAAGTAGCTGTGGTCGGACGGGATACCGTAGAGCGCAGCCGTCTCAGCATGCGATGCTTTACGCTGTACGGTATTGGCATTACACCGCACAATCCAATGGCACGGAATGT
TTTGTGGAACGATTTGCCGAGTCTCACATTCCCCAGTATTCGCTTTGAGCTGCCAGCGACTTCTGACAAAGTCGGCGCTGTCGGGTCTGTACCGTGGTAAGCCAGCGTTTCGAAATCAACAATCCAATGGCACGGAATGT
TTTGTGGAACGATTTGCCGAGTCTTATATCTCGCTGAGTTTGATTTACTGCTGTTCACTGACGTGACGGTCGTGTAGACCGTTTAATGTGCTCTCTCTCCACACGCGAACCCATCAGAAGAATCCAATGGCACGGAATGT
TTTGTGGAACGATTTGCCGAGTCCCATACTTATAACGCTGCTAACCCAGCACCTATGTCACTTCGCCAGAAAGCTTTACCCGATGCACACTCAGGAGCTCACTTGCGCATAGGCACAATAAATCCAATGGCACGGAATGT
TTTGTGGAACGATTTGCCGAGCACAGCCTACGGCCTCAAGCAGTGGCGCCGTTCTCGTCTATACATGGCGGCTAAAAGGTTTACCCACAAGGACATTAAGCCAGCAAGCCTCCGAGCCGCAATCCAATGGCACGGAATGT
TTTGTGGAACGATTTGCCGAGTCTCATACTGCCACCGTTCCCAGGGATCCATGTCGGTTCATCTGACATACAGCTCTAAGGTCCGATTAAGCGGGGCCCAGTTAAGATTTTGGTCTCCTTAATCCAATGGCACGGAATGT
TTTGTGGAACGATTTGCCGAGTTTTATATCGTACAGACATGGAATATTCTAATCCATGTGATTAGGCGCATAATTAGCCCCGAAACACAGGGCTGCAGAATCATTTTCGTGGATACAGGCAATCCAATGGCACGGAATGT
TTTGTGGAACGATTTGCCGAGTCTTGTGCCAGTCAAGGACGGCAGAGTTTGAACGCGGCAAGGCCATTCATATCGGCACCATGGTATCATGGCTGTCACTGTCCGGTCTTTGATAGTAAAAATCCAATGGCACGGAATGT
TTTGTGGAACGATTTGCCGAGCTTTATACTGAAGCACTGGACCCTGAGTGGATTACAACGTTTCCTGTACGAAGGAACTTACGTACTGAGGTTCGTTTCTTCATGTCTATTATTGGTTCGAATCCAATGGCACGGAATGT
TTTGTGGAACGATTTGCCGAGTCCCGCGTGTCCAGCTTTCGTTGAATGTTGGGGTGATGTGAACTCGGTTCGGTGCGTTTGCGTGGTGATTGGGTAAAGGTCCAAAGATCTGAGACAATCAATCCAATGGCACGGAATGT
TTTGTGGAACGATTTGCCGAGTTTCACATATCGTTTGGCTTCTGGACCCAGTTTCACAAAGCCGCTACCATCGTAGCTGCCAAGTTACATATAAACAACTAGTAGTCTACATCTTCTCAGAATCCAATGGCACGGAATGT
TTTGTGGAACGATTTGCCGAGCTTCGCATGCGTTAGCAGGAGGCGAGGTGGCAGGTGTGTCGGCAATCTCATCCTCAGGGCAATAGTGATATAAGACGATGACCGATACAGATCCTATCAAATCCAATGGCACGGAATGT
TTTGTGGAACGATTTGCCGAGTCTCGCATATGGGTTCGCTCATCACATCTCGTCACTCGCACATTGGCTGACACAATCACAGGAGCCTCCTCTAAAATGTTGTACCGAGGGAGGTATCGTAATCCAATGGCACGGAATGT
TTTGTGGAACGATTTGCCGAGCTTTGCACAATTGGAAAATTAATTTATCCCCGTCCCTGAAGCCGTTTAGACAGGATTTAGCAAGGTCCGGGGATACTTATTCGAATCGCGAGCCCCACCAATCCAATGGCACGGAATGT
TTTGTGGAACGATTTGCCGAGCTTTACACGGTAAAATACTGCGCTTCAACCCGAATTCGAGCAGGCATGTTGTTATAAAGGGCCGGATGGTGTATCTAACGTTATCGCCAGCCTCAGCACAATCCAATGGCACGGAATGT
TTTGTGGAACGATTTGCCGAGTCTTGTACGAGCGAAAATGACTGAACTCCGCTCGGCCTTATGACAATGGGCTTACCGAGCCGATCCGGGACGTTATGGGTAGCGACCTTATGAACATTGAATCCAATGGCACGGAATGT
TTTGTGGAACGATTTGCCGAGCCTCATACAGAGGTGGCGTAACAGGAAAGCAGGCGATAGAAGCGAGTGCGGTTTAGACCTATGGATTCCCGCATGAGCTGCAACAGGTGATGCCTCTCAAATCCAATGGCACGGAATGT
TTTGTGGAACGATTTGCCGAGTCCCGCGGTCTTTAGTGTTACCCAGTTTCGGGGTGCGGGAGGGGAGCTGAATTGGTCACATTTGGGTCTTTGCGGCCTGTAACCCCGGGCTATTTCTCCAATCCAATGGCACGGAATGT
TTTGTGGAACGATTTGCCGAGCCCTATGGTTTGAATCGGAGTATTAAATGAGTTAGACTACCTCTCTGAGGCACAATCGGTATATAGCCTTCATTAACTATCGTGGGCCGGCTCCGGTGAAATCCAATGGCACGGAATGT
TTTGTGGAACGATTTGCCGAGTTCTACAACCACACGGTGGAATGAATGCCATACGCCGAGATATCAAAAGCATTCTACAGATAGCTTATCCCGACACTGTATTGAGTTGGCAGTCGCGCGAATCCAATGGCACGGAATGT
TTTGTGGAACGATTTGCCGAGTCTCACGGTCGAGTGAGGTCTTGCCATATTGTAGCTGGCGCCGGACTCTGGGGAACCTGTAACCAATAGCGCCAAGTCCGCCGCACTGTCCCAGTCTTTAATCCAATGGCACGGAATGT
TTTGTGGAACGATTTGCCGAGCCCCGTGGTGCCTATCCACGTTCCGGAGAAATTGCAAGATGCCCGTGACACGAGAGGGCCTCAACGTTATATGTACCGTACGCGACTCCTGTGCCGTGTAATCCAATGGCACGGAATGT
TTTGTGGAACGATTTGCCGAGTCTCACGGCGCGGAAACATCGCAGTGATTGAATCGATGACGATGACGGTAGGATAACAGATCCCCACCCGGCGCGCGAGCAGGGGCAGCGGTTGGGTATAATCCAATGGCACGGAATGT
TTTGTGGAACGATTTGCCGAGTCCCGTAACGATTAATCCGCGGCGGCGACTGCACAGTGTGTAGGGCTGCTTGGGCGACTGCTAGCCTAAGCCTTCTTACTACCTACGTATAAGTAGCTCAATCCAATGGCACGGAATGT
TTTGTGGAACGATTTGCCGAGCCCTGCAATAAATCTAGATTCGGTGTACACTAACGAGTACTTGATCCGGTGCATAGACTGTCGCCCCACGCAGCAATAAGCCAGGATCATTATTTCTCAAATCCAATGGCACGGAATGT
TTTGTGGAACGATTTGCCGAGCCCTGTAAACTCGCCACTGCGAATTGCACCAAACACCGACGAAGAGACATAGGCTTATTGAAAATAAGTACACTCCCAGCGTGGCTGAGGTTTGACGGAAATCCAATGGCACGGAATGT
TTTGTGGAACGATTTGCCGAGCCTCGTAAGTCAGCGGCTAAGTTGTAGGAGTCATGGGTATATGTGAGGCTAATTTTGACCAGGCGTCTAGTCGTTAGACGCAGAATCGGCTGCCAATGAAATCCAATGGCACGGAATGT
TTTGTGGAACGATTTGCCGAGCACATAGTGCGCGGACTTCTACACTCAACCTGCTAAAATTCGGCGCGAGCGTCCGGCATATACCATACTACACCAATGTTATGATCGCGCTTGGAAGGCAATCCAATGGCACGGAATGT
TTTGTGGAACGATTTGCCGAGACTAGCCCCAGTCAGTTTGGGCAAGCAAGGGGTGGGACTAAAATCTACAATGAATTAAGCGGGCACGAGGAAGTACTGGCGTGCGAACCCTTCGAGTATAATCCAATGGCACGGAATGT
TTTGTGGAACGATTTGCCGAGCCCCGTGAAGTCGCGCCCTAGAGCAGGTACGACTTGGGGCGCAGTCGGCTTGGGATAACGATGGCATGGACTTGACCCTTATAAAGGCAGCCCTGCAGTAATCCAATGGCACGGAATGT
TTTGTGGAACGATTTGCCGAGCTCAGAGTTGCCTGGGTCCGCCGCTGGGCGAGCGCACCCTAGTGCAACTCTGCGACTCTATCACCGTTTCGACTATACAAAGGGCTCAACGTCGTCGTGAATCCAATGGCACGGAATGT
TTTGTGGAACGATTTGCCGAGCCTCGTGAGGGTTCCGTGCCAGATGGCAGGACTGTCAATTAATTATATTTCGTCTTTTAAACTATGAAGTTACCCTCTATCGCGTTCACTTGTGTGCATAATCCAATGGCACGGAATGT
TTTGTGGAACGATTTGCCGAGTTTCGTGAGGAGGTAATAATGTGGGCTCCTGCTTTAATGTTCTGAGCCATACCCAGAGTCCTTGCATATTTATAGACGGACCTCGGGGCACACCGTCAAAATCCAATGGCACGGAATGT
TTTGTGGAACGATTTGCCGAGCTCCGGTTCCCTCGGGACCGATATTGCATCATTTAAGGAAGATTAACGGCGTAGGTATACTGCCGAGCTAATGTTACTCTACTATTGATATCCACTGGCAATCCAATGGCACGGAATGT
TTTGTGGAACGATTTGCCGAGCTTTAGCCCTCGGAAGCCGCCTCCCAACCTCTTATACGATATATGTCTTATTAAGAGATGACTGGATAGTATGATTGGTATTTGCGACCTAGGGCTTGGAATCCAATGGCACGGAATGT
TTTGTGGAACGATTTGCCGAGCCTTAGTCCCGTTATACTGATGGTGGTTTCCTCACCCGGGTTTGGGGTTGGTGGGTGTTAGACACTACAACGGGTATGTGTCGGTCAATATAGACAGACAATCCAATGGCACGGAATGT
TTTGTGGAACGATTTGCCGAGTTCTAATCCTGGTTCTTGGGCACGGCACAAAGCGCTGATACCAAGCGCCCATGCTGAGCTCCTCCTGAAGCATTAACCAACCTTAGAAGGTTTAGTTACAATCCAATGGCACGGAATGT
TTTGTGGAACGATTTGCCGAGTTTTGACCCACCAGTCCGTCTCTATGTACCTCACCTCAGTGATACATAGGTTTAGCCCGGATTGGTAAGTGGTGATCTCCACTACGACCTAAGCGTGGTAATCCAATGGCACGGAATGT
TTTGTGGAACGATTTGCCGAGTCTTGGTTTGCGCATCCGACGTCGATTGGTCATATCGATAATAACTGGGATACCCGCTAGCGCGTGTAACGCCATAGGAAACTAAGTAGTCGCGGCGCCAATCCAATGGCACGGAATGT
TTTGTGGAACGATTTGCCGAGTCCCGGCTCGGTTCTGCAATTATTATATACTTCGAATCGTTCGTACACGTAACCAGGGGTCGGCGGTCAATTAACAAGATTATAGTATCAAGCGTCGCCAATCCAATGGCACGGAATGT
TTTGTGGAACGATTTGCCGAGTTTCGACCCGGGCTAGTGGAGAATGCATAGTGTGACTCTATGCATCGTAGCTTGCCAGCTTCTGTGCGGAGTCGAGGTCGTGACATGAGGATGCGCAAGAATCCAATGGCACGGAATGT
TTTGTGGAACGATTTGCCGAGCCCCAATTACCTAGGATGAGGACGTGAGACTAAATTGCTTCCAGAGCATGACTTAAACAACGGGTCGAGGAACCACATCAGGTAGAAGCCAGCAGTCCAAATCCAATGGCACGGAATGT
TTTGTGGAACGATTTGCCGAGCTTTGGCTGCCGGGTGGCCCTGCCGTGAGCTTAGGTTATACACCGGGACATAGTGAATGGGGACTCGAAGGCTCGTGCACTGGAACGTATGGGTCGGCTAATCCAATGGCACGGAATGT
TTTGTGGAACGATTTGCCGAGCTTTGGCCGTGCGATTACCCGGCCTCGCGACCGCACAGGCCGGTGATAAACCAGGCGATTAATTTATCTGCGTCAACCCTGCGGCATTTCTTGGAGCCCAATCCAATGGCACGGAATGT
TTTGTGGAACGATTTGCCGAGTCCTGGTCGCGATTTAGGATTTGTGTCAACATAATTAGTGCCAATTCGACCTAGTAATTTGCCCAAAACAATTATCGCGCTGTCATCGCTGAGGTCGCGAATCCAATGGCACGGAATGT
TTTGTGGAACGATTTGCCGAGTCCTGATCGGCCTCTTCAAGATTATGATCACGTGGATATAATATAAGACTCAGCAGTTCAAAGAAGTATCACCATTAACACAGGCGTGCTTCAGTAGCTAATCCAATGGCACGGAATGT
TTTGTGGAACGATTTGCCGAGCCTCGATCAATGTAATTAGTCATAGCGCCGCGTCGCCCCGGACCCTTGCTGCAGAACCGGCCAGGTCCTTTTAGCCCGAATGCTGGGTAGTACGGTCGTAATCCAATGGCACGGAATGT
TTTGTGGAACGATTTGCCGAGCTTTAGTCAAGCCGGTCACTGGCCGTGTGTTTGGACCCTGGTGTCACTGAGGGCCCGTCATGGGCTGACATATGCCAGACCAGCTCATGTGAACTCCTGAATCCAATGGCACGGAATGT
TTTGTGGAACGATTTGCCGAGTCTCGACTAAAATAGGCGGGCGTACCGATGCCGTCCGCAGTAGTATTAGGGGTATTCTTAGGGTTTGGGCAGTAGAAAGGGGCACACATGAAGTGTTTGAATCCAATGGCACGGAATGT
TTTGTGGAACGATTTGCCGAGCTTTAACGTCCTGACTGTAACGTACGGTTAATTACAACGGCGGGATTACGCATAGACCCAGCCTGCGACGTCTGACGCACCGTTTCGCAACAAATCGAGAATCCAATGGCACGGAATGT
TTTGTGGAACGATTTGCCGAGCTCCGACACTTGCCAGGTATTACAAGTACCTAACTGTCTCACGCCTAAGGATATAAGTGTAGGGGATTTAGATGGACGGTGATACCTCGCCGAACCCTCAATCCAATGGCACGGAATGT
TTTGTGGAACGATTTGCCGAGTTCCAGCATCGCGTGCTTTGCAGTTCGAATACCGAGTGAGGCCAAGCCTATGCATCCGGGCAGTGGTACATATAATGCCGATATAGTCGTGGGATGTGAAATCCAATGGCACGGAATGT
TTTGTGGAACGATTTGCCGAGTTTCAGCGCTAACTCACGCTGAAATTCTCATGAGGTTGCCAGAACATCTAACTTACTCATGATCCGCAAGGCTCAAAGTTACTGTGGTATTTAATCGTAAATCCAATGGCACGGAATGT
TTTGTGGAACGATTTGCCGAGAACTTTCGCGACCCGTGGTGGAATCCTGTTGTGTGTTTTGGTGTTGGTTGGCGCTCTAAAAGGGTTCGGGTACCCGCGTGGCCACAAATCGTAGTTGGGAATCCAATGGCACGGAATGT
TTTGTGGAACGATTTGCCGAGTCTCGATGCGTGGGAAGACCGGGAAAAGAAGAGGTGAGAGGGAGAGATGCTGACGAATGTCGAGAGATGAGCGGAGGAAAGAACAAGGTACCCCTGAATAATCCAATGGCACGGAATGT
TTTGTGGAACGATTTGCCGAGTCCCAACGTGGTACGAACGGAGGGTGTCACCGATACCGACATAGGAGGGAGAGGGGAGGAAGGCAGAGATCTCCTAATAGAAGCCAGGGGAAACGTTCCAATCCAATGGCACGGAATGT
TTTGTGGAACGATTTGCCGAGCCTCGGTACGAGAGACGAGGCACAAGGCCTGTTGAGATAACATAATTTGCCTTCCATCCGAGTACGTGATCGTGCGTAGTGCCACGGTTGCAATGGCAAAATCCAATGGCACGGAATGT
TTTGTGGAACGATTTGCCGAGCCCCAACGGTTTAACGGCACATAATCGATAGAACAGTTGAGTCCCGACTTAGAACCCAACAGACAGCCGGACCTAATCAGATGAAGAGCGAAGCTGGCGAATCCAATGGCACGGAATGT
TTTGTGGAACGATTTGCCGAGCCTTAACGATCGTCGCGACAAGGGCTGGTTATTTGGAAGGTAGGAGAGAGTCCCAATTTATGTTGGCACCCAAGGGGTTCTGCATATGCGTAGGAGATAAATCCAATGGCACGGAATGT
TTTGTGGAACGATTTGCCGAGTTCCGGCAGTGCCAGATGGGTCGACCCCTCAACCACACCTAAGTCCGCTCAACTCTACCTCTGACTAAGGATTGCACTGCTTGAACCTGCGCAGACTCGAATCCAATGGCACGGAATGT
TTTGTGGAACGATTTGCCGAGTCTCAGCAGCGGGAGAATGATATGAGTTCATTGATTCAGTTGCCTGGGAAGACATGGAGCGAGGATCTGTATTTTAAGGAACCAGAGAAACGCTATGTTAATCCAATGGCACGGAATGT
TTTGTGGAACGATTTGCCGAGCCCTGGCAGGCCATCTAGAGCCACACATAGCTCTCGTCCTAATAGCTGATAGCGACGTCTTGGAATACCACTAGATCGCCAGCGATCATAACGCTAATGAATCCAATGGCACGGAATGT
TTTGTGGAACGATTTGCCGAGCCTCGATGGATGTCGGGCGTAATTGCCATCCCTGCGGCCCGGCGAGCTACACTAACCGTGGCTTCGCCATATGATACGGGATTACTTCGCCCGACTTGAAATCCAATGGCACGGAATGT
TTTGTGGAACGATTTGCCGAGCCTCAACAAAGTAACGAGTATCTGAATTAGGATCGCCAATGCATCACGAATTTAGTGGCGACGAGTATGTTTATATACATCTCGGAGAAGCGTCACGTGAATCCAATGGCACGGAATGT
TTTGTGGAACGATTTGCCGAGTTTTGGTGAAAACGAATAGGCACTCATAGGGGAACCGCGCGACTAAAATTAACTCCTGAAACACATAAGGCCTACTCGTAACTATGCAATTGATGGTCCAATCCAATGGCACGGAATGT
TTTGTGGAACGATTTGCCGAGCTTTGAATCTCCGATCACCTGTCAAGCAACTTTCAGGAGCTAGCCTGTTAATCAGCATTCTTTTGTAATGTCGACGGATGCACTGTCCTCGTGCGGTTGAATCCAATGGCACGGAATGT
TTTGTGGAACGATTTGCCGAGCCCTGGATCTTGCGCATCATGCTGGGTTAAGCGGAGCACTGAGTTCGTAGACTTAGTACACGCATTCCTACGGTCTCCTACATCCATACGCCCTGTAATAATCCAATGGCACGGAATGT
TTTGTGGAACGATTTGCCGAGTTCTGAGCCTGCAATACAGAACTTCGAAAGAGCCAGGTTTGTCGCTCCTATATTTACGCGATAGTTCACCCAGGAGGTGCTCTTCCTGTAACACATGTCAATCCAATGGCACGGAATGT
TTTGTGGAACGATTTGCCGAGCTTCAAACCCAGTGTCGCTCGAATTGCGCAATCCCTGAATCGACGGAAGACTGTATGTCACATTCTCTGAGGGAATGACGTGACCTATAAGCACAACTGAATCCAATGGCACGGAATGT
TTTGTGGAACGATTTGCCGAGTTCTAGGCTGTTGGCCATTCCTACACGACCACTGCAATGAAATTATGGAGCATGCTTTGCTCGGGTGAATCGGTTTGTTAGGGCACGTCAGTCAGCGGCAATCCAATGGCACGGAATGT
TTTGTGGAACGATTTGCCGAGTCTCGAACCATAACCCCAGCCCATACCGTGCCCCAAGGACCAGCGGCTCGGTCATTTCGCTGTACACTTAACGTTATGATCCGTGCCCGGCCGTCTCGTAATCCAATGGCACGGAATGT
TTTGTGGAACGATTTGCCGAGTCTTAGACTGATCGTAGAGACCGTCGCCTCATCTCCGCTCCCGGCCAGAGCCTCAATGCCCATGGCACTACGGAAAGTGTTACGGGATATCACGCTGGCAATCCAATGGCACGGAATGT
TTTGTGGAACGATTTGCCGAGTCTTAGACCGGAAATAGAGGGCCAGTCAACAATCCTATGGAAATCCTTGGTTATAAGTATGGATCCAAGAGGACTCGCTCCGCTACGGTAGGTCTCAGCAATCCAATGGCACGGAATGT
TTTGTGGAACGATTTGCCGAGTCTCAGGTGCCTCTGCCTACTTTAGGTTGCGTGAACACCAGTCACTTCTCCCGTCATTTGCCGCAGCTTTAGGAGCGCGACGGCATGCAATATACCGTAAATCCAATGGCACGGAATGT
TTTGTGGAACGATTTGCCGAGCCCTGAGTGCTGCCTCCGAATATTCGTCCGCAGGTCTCTCATGTCGCTGTGTCACTCCAAATGTCTAAGAGACCTATGACTACGCACCGCGCAGGCTCCAATCCAATGGCACGGAATGT
TTTGTGGAACGATTTGCCGAGCCTTGAACACGTGCATATGCTTTGATTTGCTCGCGCGATTGGGCCGAGTGTCCATACTCAATTGATTGAAACGACGCCCTGTGCAGCTCATTTGAGGATAATCCAATGGCACGGAATGT
TTTGTGGAACGATTTGCCGAGCTCCGGATGCGGCGCGGGCCTCGTCTATCTCCCCGGAGATTAGGTCGGTCCGTAAGTTGCGCACTCCGCTAGATGATCCAAATAGTGCGGGCCGTTAAAAATCCAATGGCACGGAATGT
TTTGTGGAACGATTTGCCGAGTTCCGAACGGCCTCGGGAGCTCAACAGGGGATGTGTGCCCGCGATGGCAGTTGACTTCCTAGTTGTGTTTCTACCAATAAGTCCAGTGAGCGGCCTCTTAATCCAATGGCACGGAATGT
TTTGTGGAACGATTTGCCGAGCCTTGGGCAATGAGTTCCACACCAAACTCGTCCATAAATGGGCTAAAGCGTGGTCCGGGAGCGAGACGAGCACCCTTTGCAAGATATCCCAGTAGTGGTAATCCAATGGCACGGAATGT
TTTGTGGAACGATTTGCCGAGCTCAGGGCGGTCGACCATATCACCATGCGACTTCTGGACGAGATCGAGGAACCCACGCCCCTAATTCGAACAAAAGGGCTAAAACGTGACAATCAAGCCAATCCAATGGCACGGAATGT
TTTGTGGAACGATTTGCCGAGTTTCAAATAGAATAGCCAATTTAAATATCATGTAGGTACGCTATACGCCAAGCGCTTGCGCAATTCATTCCGAGGGCCTGTTGTGCCTAGCACCGTAGAAATCCAATGGCACGGAATGT
TTTGTGGAACGATTTGCCGAGTTCTAAGGTCCTGCTGTATATGACACGTGCACTTCTAGGCCTCGCCGTGAAACCTATATGCGCGTGTGTTCTTACGTCACCAGTCCCTTTACCACGTATAATCCAATGGCACGGAATGT
TTTGTGGAACGATTTGCCGAGTCTTAAGGTTTGATAGGACAGTCAGTACGGGGTGCCTCGCCTAATGGTAGACATGATCGAAGCACAACTGGATCAGACTGCTTCGATCCCGGCGAAGGGAATCCAATGGCACGGAATGT
TTTGTGGAACGATTTGCCGAGCAACCGGGACCAATCGGCCATGAAAACCGCCCCAGGAGACTGATAATAGTGTACTTGGTGGGAAAGGGAAAGGCTGGAGCAAAAGTGCCTTACTGTTGAAATCCAATGGCACGGAATGT
TTTGTGGAACGATTTGCCGAGTTTTGGGATCAATCAACCTTTGCTCGACTGGTCTGCCGCAACATGGGGCCAGTTACCACGTATCAAGAAACCGACATGACTTCGATTGGGTACAGAGACAATCCAATGGCACGGAATGT
TTTGTGGAACGATTTGCCGAGTTCCAGGACACTCTAATAGCCCAGAGAGAGGGCGCTATTTCCTACGAATTACTGTTGCAGCATATAGCCCAGGCTGAAGTCTGGCACAGGCGCCTCCAGAATCCAATGGCACGGAATGT
TTTGTGGAACGATTTGCCGAGTTTTGAGACGTGATACTATTCCTATAATGATGGTGGCATGGATTGTTCGGTCTCGATGTGAGAGCGCCCAAAACGACCTAAGCGGTCAACCCAACGTGAAATCCAATGGCACGGAATGT
TTTGTGGAACGATTTGCCGAGCTCCAAAGCGGCCGCGAAGGCAACCTCGTGGGTAGTCATGAACTAAGTTGACATGGACACGGACTAAACCAACACGGTATGTGACTGGCCGATGATAATAATCCAATGGCACGGAATGT
TTTGTGGAACGATTTGCCGAGTTTTAGGATGAACCGAGATTCCTCGAATAATCACTGGACCAGCTGTGGTTTCCGCTATCAGAGGCCTTTCGACTGTCCTGGTCGGTCTACCTGGAGGGTAATCCAATGGCACGGAATGT
TTTGTGGAACGATTTGCCGAGTCCCGGGGATCTGCATGAGAGCATTGCCTGTCGGCGGGAACCGTGCGCCGATAGCATGCTTGTGCTGTCAGCTATTCACTATGCCGTGGACTGCGACACAATCCAATGGCACGGAATGT
TTTGTGGAACGATTTGCCGAGCTCCAGAGACCAGTTGTGGGGTTTGTGGGTGGTGCAGAACTACAATTGTGAGGTCAGGGCCCGTATACTAAGCCATGTCACCTATAATGTGTCTCGAGAAATCCAATGGCACGGAATGT
TTTGTGGAACGATTTGCCGAGTCTCGGAGGTGTATACCGAGGTTCAGTAGTGCAATGATGGGTCGAGCCATCGACGTTACTCCTTTTGGCAGCATACGAGGCTCTGATGCGCCCAGAGATAATCCAATGGCACGGAATGT
TTTGTGGAACGATTTGCCGAGTCCCGGGGATAGGCGTAGGTTTTGGCAGGGATAGCGAATAGGCGACGGATAGCACGCCAGACCGTGACAAGATCACCATTGCTAAGCAGTGGCTCCGTCAATCCAATGGCACGGAATGT
TTTGTGGAACGATTTGCCGAGCTTTGAGAGACTTGCGTTCATTCTCCCCAACCCCACCCAGAAGTCGCCGGAATCGCTCCCAACTGCGGGCAATCGAAAGACCCCGGGGCATTTAAAGGGAATCCAATGGCACGGAATGT
TTTGTGGAACGATTTGCCGAGCTCCAGAAGGCGCGGGTCCCCGATTCGTAGCTAAACCTGGCCGATTGCATGATGTTGACGCCGCCACTTTGTCCAGTGGTTGTTAGTGGTGTTCGGAATAATCCAATGGCACGGAATGT
TTTGTGGAACGATTTGCCGAGCCCTGAGGAGGTATCTGCTATTGAAAATCGTTTCTCGGGGATGTTCGATAGCGATCTGGCATTTCAAATGGCAATTACTGTGGCTGTTAATAGCGCTGTAATCCAATGGCACGGAATGT
TTTGTGGAACGATTTGCCGAGTCTTGAGGAGAGGACTGCTCACTGCCATTTTACGGGGCCCTCGAGTATAGGAAACTCGTGACTACCCATCGGACGCGAAATATGACTTCATTATCTTCCAATCCAATGGCACGGAATGT
TTTGTGGAACGATTTGCCGAGCTTGTCTTCTTCGTAGATTTCCTAGAGAGCTGTGGTCTAGGTACTGGGAGCTTTACTCGTTTGCCTTACGCCGTGGATCATATTATTTATGCACAGGCCAATCCAATGGCACGGAATGT
TTTGTGGAACGATTTGCCGAGCTCGCTCTCCTATGAACACTTAAGTATTTGGGGTTCAGATGTATATCCATTATTAAGTTTGGCTGGTTCTATACTCGACAATATTCGGCATCACCTGACAATCCAATGGCACGGAATGT
TTTGTGGAACGATTTGCCGAGCTTGCCTTCTGTTACAATGATTAATCATCCGTGCGACATCTTACAGGAGTGTTTGTGCCACAGAGTCCTACTCAGACGGTTAGTCGCGACAGATTTCGAAATCCAATGGCACGGAATGT
TTTGTGGAACGATTTGCCGAGCCTACTCTCCAGACCTCAGCAGTCGATGTCGCGCCAACGCGGCAAGTGTACCGTGTCGCACCACATAAGCGGGAAGTGATCCCAGACCCTATTAGATATAATCCAATGGCACGGAATGT
TTTGTGGAACGATTTGCCGAGCCTGTTCCTGCAGGTTACTTCTTCCTCTCCGCTAGACCTGTTGATGATAAACATATGCAACTACAGCAGGTCTTATTAAAACAGCTAGGGTGACTAACAAATCCAATGGCACGGAATGT
TTTGTGGAACGATTTGCCGAGCCTACTCTCAGCGGAATACCGAAGCGTAGGATTGTCACAAATTAAATTCTGCAATCTTACTAGAGGATGGGGTAGCAGTCCGAAAGGCGCAACACGACAAATCCAATGGCACGGAATGT
TTTGTGGAACGATTTGCCGAGCTAGACAAATGTGTGAAGTCAATATGGAGTCATATGACGCGTGAGTGATACGAATCAAATTCCCAAGCGCATATTACAAAAGTGGTGCCTTAGCGGACCAATCCAATGGCACGGAATGT
TTTGTGGAACGATTTGCCGAGTTCGCTTCGTCCTAGTCTTACCTGAGTACGAAATCATATAGTCTGGGTTGACGATAGCCGTCCGGCTCCACCGGAGCTACTACAAGAACGCATGTTTGAAATCCAATGGCACGGAATGT
TTTGTGGAACGATTTGCCGAGTCTACCTCACCAAGCTTCGTATAGGTTAACCTCGACAGCACTTATGTGCCTGTTGGCCATTGCTACCATAAAGAAACTGTCGTAGAGGTCATCTCTTTAAATCCAATGGCACGGAATGT
TTTGTGGAACGATTTGCCGAGTCTACCCCACATCTCGCGATGGTCAGAGGTGACACTGCACGGTACCGGGATTAGATCATTAATGACAGTACTTGCGAAAGACAAGCGGGTAAGATTAGTAATCCAATGGCACGGAATGT
TTTGTGGAACGATTTGCCGAGTCTACTTCGCGAATAAGGCTATTCACCAAGTCCAGCATTCGGTGGTGGGTGACACCTGAGGCTTACCAGCCCTTTAACTACGTAGGGGCACAGTAATGTAATCCAATGGCACGGAATGT
TTTGTGGAACGATTTGCCGAGCCTACTTTAATCTCTTTCCATTGCTTGACGGTGCTCAGAAGTGGGGTTTTCGATTGCCGGCGGAAATCAAGCCGGTGGCGGCGATTAAAGCGGCACTCTAATCCAATGGCACGGAATGT
TTTGTGGAACGATTTGCCGAGCCCGCTCTGATAGGTCATGAATGTGCACCTGCGAAGCTGGGCAGTAGCAGGTGTGAGAACCCCTTTATCACCTAGCGCAGAATTCTTGTCTTCGAACTGAATCCAATGGCACGGAATGT
TTTGTGGAACGATTTGCCGAGCTCGCTTTAAGCTTCCGGCACCTTAAAGCCGGGTCTCTAGCGTCATAGCATGTTAAGCTTCGTTAAGCAGTCAAATAGCGTGATGCCCGGATCATGGTAAATCCAATGGCACGGAATGT
TTTGTGGAACGATTTGCCGAGTCCGTTTTAGGATCGGGAACGATCATGTTAGCACACCAGTGGTAACAGAATGAAGTTTCTCCCGCATAATCCCCTAACTTCAAACCGGGCCATTTGCTAAATCCAATGGCACGGAATGT
TTTGTGGAACGATTTGCCGAGCCTATTCATTTCAGAATAACATACACGTCGGAACCTCTTTGAGCGGAATTGACTGCGTTGCTCAGGGAGCCTTAGAACTATGGTTTACGATTAATCCTGAATCCAATGGCACGGAATGT
TTTGTGGAACGATTTGCCGAGCTCGCACCAACCGTTACTGTAGCCAACGAAACCTGTTAATTGACATTCTACGACTAAAATCAACTACCCACGACGCCTTCAGTGATACGTAAACGATTCAATCCAATGGCACGGAATGT
TTTGTGGAACGATTTGCCGAGCTTATTTATTGCAGCTCAATTTAAAGATTCCCGCGCGAGTGGAACGATCGGGTGGTATATTTGACGGAGTGACGGATCTATGGGTGCCAGTGAAGTCACAATCCAATGGCACGGAATGT
TTTGTGGAACGATTTGCCGAGCCTGTTCATCGACCAAATTGTCATACGGTAATGCCAACATAGGTCGGCTGCCCTGCCTAGAGTCGGCTATGGAGCAAGACCAGTTATCGATCGTACGCGAATCCAATGGCACGGAATGT
TTTGTGGAACGATTTGCCGAGTCCGTCCGTATCGCGGACCTTCGTGACGTTATGCCAGTGATACGGACAGTGGATAACCAGCGATGCAGATCGGTCGGGGCGTTATATGATCGTAGTGACAATCCAATGGCACGGAATGT
TTTGTGGAACGATTTGCCGAGTTCACTTATACGGCAGCGATAACTTCTAGTCTATCCCCAGCGATTGCGTGTCCACTTTTAAAATGTAAGCTTCTTGGCAAACCACGGGTAAGGACTGTCAATCCAATGGCACGGAATGT
TTTGTGGAACGATTTGCCGAGCCCACCCACGAGCCGGTACTCGTGATATCGAATGGGGAGGTCGACGAACATAAAAGGGCTGTAACGGAATTTAGATATAGGGCATGTACAATTATACAGAATCCAATGGCACGGAATGT
TTTGTGGAACGATTTGCCGAGTCCACTTAATCTGTGACTGGCGTATCACGGCGGTTATCTTAAAGTAGTGTCCGAGCGAACGTTACACGCGGCCATAAAACATAGTCGACTTATGGATTGAATCCAATGGCACGGAATGT
TTTGTGGAACGATTTGCCGAGCCCATTTGGTTGTGAATTTTATGCACGCCCTGATTAATAGTCAGGGATCGAGATGGCTAATCGAAGCGGGACGTATGGAGACGCCTATAGACAGTCGGAAATCCAATGGCACGGAATGT
TTTGTGGAACGATTTGCCGAGCTCGTCCAGTACCCCAGCCCACAAATGGTCTGCGGAACGGCCACGACGTAGCCCTAATACGCGCAGCAGTAAATAGCATAGCCATCTCGGAACGACGAAAATCCAATGGCACGGAATGT
TTTGTGGAACGATTTGCCGAGTCCGTTTAATGGTGAGGCGAGTTCCAGTTTAGGGTCGGGTAGAGGGCTCAGCCTGGGTAAGTGTCCTAGGCCTTGTCTACAGATCTGAATGCCATTTCCAATCCAATGGCACGGAATGT
TTTGTGGAACGATTTGCCGAGCCTATTCAAACCGGTTTGTTATGGGAGTGTTCTGACGTTACGCGCGTAAACACCGCGCAGCCCCTTCTGCGTGTAGCGTTACAGAGTACGCCATGCCTTAATCCAATGGCACGGAATGT
TTTGTGGAACGATTTGCCGAGTTCGCTCAAGTATGAGCCTTCAATCCGTGGTAATTGGATACCTAAGTTAGACAGGGCCATTGAGCCGAATTTACAATATAGATTTCCTAGGGAATCCGTAATCCAATGGCACGGAATGT
TTTGTGGAACGATTTGCCGAGTTCATTCGGGATCCCTTCTCGCGGTAGAGGTCGGTATCGGGCGAGGGTCTTGCCTCAGGCTTTAGGCTACATTTGTTTGCATCCCCTACCGAGAGGCAGAATCCAATGGCACGGAATGT
TTTGTGGAACGATTTGCCGAGTTCGCTCGAGGACCAGTTGACGCTTGAATTGGAGGAGCAGCGTTTACATTAACCCCTCCCTTGAGTCTTCGGCTGACGCCGCGCCAGATATAAAATTTCAATCCAATGGCACGGAATGT
TTTGTGGAACGATTTGCCGAGCCTACCACTCCTTCTGGCGTGTTTATACCCTATACTAGGGCCGCATAAGGACCAATGCAATCCTTTGTCCCGTGTTAAGTTATAAACCATCACGGGGTGAATCCAATGGCACGGAATGT
TTTGTGGAACGATTTGCCGAGCTTACCGTCTTATTGGCTTTCAAATCTCTCGCGACATATCTTGAGCCAGTGGGCACCATAATCTCAGCCTTGTACGCTACAGTTCGGAGCCGCCCCATCAATCCAATGGCACGGAATGT
TTTGTGGAACGATTTGCCGAGTCTGTTATTTACCATAGCCTCGGTCGGCCGCAACACTCGTCCGAGCCAATCGCGCGAGTACTGTCTTTCAGACATTAGAAACATCTAGAGAGAATCAAAAATCCAATGGCACGGAATGT
TTTGTGGAACGATTTGCCGAGTTCGCTGTCCGGCAGTTCACCTATTAAATCGCTACAACGGATTATGTGCCATCGTTTCAGAGCCAATTGGCGTTGACGAGCGGCTCTAGATGTTAACGTAATCCAATGGCACGGAATGT
TTTGTGGAACGATTTGCCGAGTTTGCCGTTGCCAGATACTGTCAAACTAGCCGTTAGTGCTTGGGACGATGTTAACCACTACTTGGAGAGTGTGTTAGGCGCCAGTTTACAGGATCTGCAAATCCAATGGCACGGAATGT
TTTGTGGAACGATTTGCCGAGTTCATCACCATGACAACTACGGGCTGCCCGTTGCTCGCCTCTGGTTTACAGACCTTCGCTGAGCAATCGCAACAGCTGCTATGTCACGGCCGGGCAAAAAATCCAATGGCACGGAATGT
TTTGTGGAACGATTTGCCGAGTTTACCGCTGGCCAGGTACTATCCGGGATATATTGTTGACCGCTGTCAAGGCCGCTGCCTAAGTTATGTGCCACGTAGCGCATCGACGATGAATTAGACAATCCAATGGCACGGAATGT
TTTGTGGAACGATTTGCCGAGAACGAATACCGTTCTAGAGAGCAGTTAGGGCGTTGGTATGAAGGCGTCAAAAGTTCACTTACTCAGATCAGGCCTAATACATGCGGGCTGTAAAATTCTAATCCAATGGCACGGAATGT
TTTGTGGAACGATTTGCCGAGCCCACTATATTTTACCACCGCGTACGCGTTTCACATAGTAATTGGTTGAGTACCCGGACGAATGGGAATGCAATGTCTCCGTAGAAACCGCGCATGGCTAATCCAATGGCACGGAATGT
TTTGTGGAACGATTTGCCGAGCTTGTCATGTTGTCACCGAGTGCCTGTGTGACCGGGAAATATGTGTGGTAAGTTACAGCCGTTCTGACATGCTTTGAAAGTGGGGTCTTGTATTAGTATAATCCAATGGCACGGAATGT
TTTGTGGAACGATTTGCCGAGTTCACTACGCACCGTTACCTCGATACGGGGTAAGAATATATGTCCTGGATCGTTACATGACACGATTGGCACTCTGCTGCCTTTATCCTTTAACCAAATAATCCAATGGCACGGAATGT
TTTGTGGAACGATTTGCCGAGTTCACTATATGGTCCCTGTTCTTTAGCGGTGTCCGCCGCACACATTGACCCAAAGCGTAGCGTCCATTTTAAGCAGTAGATTTCTGCTTGGAAGTGAAGAATCCAATGGCACGGAATGT
TTTGTGGAACGATTTGCCGAGTCCATCGCGACTGGGTAAATCATGTCAACGCTATGAGAGTGGCCTCGTGTTAACGGTCAGCTATTCGCGGTCCGACAGGCCCAACAGTACCTACACGTAAATCCAATGGCACGGAATGT
TTTGTGGAACGATTTGCCGAGCTCGTCGCAGTGGGCGTGCGAGGCCTACTCTATAAACTTGGTCTGACAGTAGTAGTGGCAATGTTGTAGAACGAATTAAGCGGCCCATTCGGTAAGCTCAATCCAATGGCACGGAATGT
TTTGTGGAACGATTTGCCGAGTCTACTATAAAAGGTGTGGGAAAGTGTTTAAATCAGTACTTCCAGTCCGTAGCCGTTATCACGCACCCAGTCGTGCGCTGATAATCAGAAAGTCCCTCAAATCCAATGGCACGGAATGT
TTTGTGGAACGATTTGCCGAGTTTATCGGCCCCTATAGCAGGAGACACTAAGAGAGTCAGCGTCGTTAAGTTAGGTTCTGGATATGTCTACGCACGCCGCCAGTTATCGTTTGCCGCTTAAATCCAATGGCACGGAATGT
TTTGTGGAACGATTTGCCGAGCCCGTCGACTCAAATGTAGCATGCTTTGCAAGGCAATCTAACGCAGCGTCAGTCGTACTGGGTGTATTCCTCCGCGACCAACCACTGGAGCTATACCGGAATCCAATGGCACGGAATGT
TTTGTGGAACGATTTGCCGAGCCTACTGGCTAGAGGGCTATTTACCCGTAGTCATGCCCGAGGTGATCAGTACCACTGTTGAAGTGGCTCGCAGAGCGTGTAATGGGGCAATCGGAAACTAATCCAATGGCACGGAATGT
TTTGTGGAACGATTTGCCGAGTCCATCGACACCGACAGTGACCGTAAAAGAACTAGCCTAAGCTTGATCCCCAAGGGAACACTCTCAATACCGTTCGGTCAGGAAGTTGCGTTGTTCGGTAATCCAATGGCACGGAATGT
TTTGTGGAACGATTTGCCGAGCTTATTAATGCAATTACCGAACAAACCGAAGTGAACCAAGCTCCTAATTATGGGCAGATCTGGTCCTATGCGGCAGCGTCCTGCAACCTATACCATAAGAATCCAATGGCACGGAATGT
TTTGTGGAACGATTTGCCGAGTTTATTGGTAATTGGGACAAAACAAGTGGAGGGAACCACACAAACGCCAAACGTGTGGACCTGGCAAGCATGTATGGAGAATCCTGGGTTGTTCTTAACAATCCAATGGCACGGAATGT
TTTGTGGAACGATTTGCCGAGCCTGCCAACAGAGGCATCCGACCACATGTGAAGATACAACTAATAGTCACATCGTAAACGGCGGTCATGGGACTTGAATAACGACTACTCGGTCCGAGAAATCCAATGGCACGGAATGT
TTTGTGGAACGATTTGCCGAGCCCATCAGATTTGGAATCACTGTTGCGTTTGTAAACGCCGAAATCATTAACGGTGTGTACCACTGGGTAAGCGAGGTCGCCGAGGAGTGGGTTACTTTTAATCCAATGGCACGGAATGT
TTTGTGGAACGATTTGCCGAGTCTGTTGAACCGCTCTTGCCTCGTCGCAAAGGAGACTCAAATCAGATGCAGATTCCTAAATAAATACTGCAGTACTGTGTATCCACACCCCTCCTTTACAATCCAATGGCACGGAATGT
TTTGTGGAACGATTTGCCGAGCTTGTCAAACGCACCCCAACGGTATTGCGTGCCCTCGTTGGCCGGTAGAAGCCTCGTGCGTTTCACATCTCGAATTTTACGAACGAAATTGGAATCCGAAATCCAATGGCACGGAATGT
TTTGTGGAACGATTTGCCGAGCCCACTGAGTGGAGCTAGGGGTTGCTCAGTCCGCATGCCTGCAAAACAGTGGGGCCCCAGTTACGGTCTTTATGACTCGAGTTAGTCGACCTACGGTCAAATCCAATGGCACGGAATGT
TTTGTGGAACGATTTGCCGAGTTTGTTAAGGCTCTCTTCAATACATTAGAATTCGCTGGAGTGCCGCCCTCTTTGACATATTTCGTCAAGTCACGTCGGCGCATGATTTCGTTCGATAAGAATCCAATGGCACGGAATGT
TTTGTGGAACGATTTGCCGAGCCTGTCGGAGCAATGACGTAGGGAGATTACTGTCACACGCTCCCACCGGTGCCTTGACAGGTACGCAGCACGGTTCTGTAATAGGGTATGTTTGCCTGCAATCCAATGGCACGGAATGT
TTTGTGGAACGATTTGCCGAGTTTACCGGGGATCGGCTTGGACATTAGCGCAATTTGGCAACTGTATTGCAGCCCAGACACCCCGTCGGACAATAATTCTTTGCACATAGCTGGCACTCAAATCCAATGGCACGGAATGT
TTTGTGGAACGATTTGCCGAGTCCGTTAAGGAGTCAGCACCTGGTGTACCAAGACGGTCCCCATTATGAATGTGAGCAATTCCAGGCGCTTTGTGCGCAGATCCACGCGCGGATTGTGCCAATCCAATGGCACGGAATGT
TTTGTGGAACGATTTGCCGAGTTTACATCTCCTCGTTTGCCTTGAATTCCACGAGTGCTTATTCGGTGCAGCACTTTGTGGCCTATTTTGGGTCAGCAGCTTATCGCGTCTAAACCTGTAAATCCAATGGCACGGAATGT
TTTGTGGAACGATTTGCCGAGCCTGTATCTTTATGGAGCCTAGTAGATCCCTGTTACATCAGTATCATACCAGTTCCCTGCCTGTGCAAGCCCTAATAGGTTAACTTTTCGGAGGCGTGCAATCCAATGGCACGGAATGT
TTTGTGGAACGATTTGCCGAGCACCTGCTCATCGAATATTCTCCACCCTGCGAGCTTAGGTGATAGTGAAATATGGCTATAGGTTGTAAGTGACCATCGCTGGTACAAAATTGTCGTAATAATCCAATGGCACGGAATGT
TTTGTGGAACGATTTGCCGAGAACGAGCTCAGGTTTGCCTGCTTAGCGGAGGCTGAGTTTCGGCAAAACCTGACCAATTATCCCTATATACACCCCAACGGTTCGTTCTCCAACCCACCAAATCCAATGGCACGGAATGT
TTTGTGGAACGATTTGCCGAGTCTGCGCTCACTGTATTGAAAGCGGTAGTCGATGCGAGCACACCACTGAATCGTCCCTAAGGCGTATTGGGGATAGCCCAACTCGGACGCAGGTAAGGAAATCCAATGGCACGGAATGT
TTTGTGGAACGATTTGCCGAGCCCGTACCCACAACGTAATTGAATAATACCTTTAACCCCGGTAATCGCTGCTTATAGGCCGAACGGCTATCCATGCTTTCCGCAAGACACGGGGCATGCAATCCAATGGCACGGAATGT
TTTGTGGAACGATTTGCCGAGTTTACGTTTAGCACATGCGCCCGCGATTATTCGCGTCGTGCACGCCAACATGTGCGTACACAGCAGCACGTAGTCGGTATGAACACGCACTGCAAGCTCAATCCAATGGCACGGAATGT
TTTGTGGAACGATTTGCCGAGCCTGCGCTTGAACTCCAGTAATCTGTGGGCGAGACAGTATCCGAAAGACACACTGGTGTTATGTTCAAGAGTTTAGATACCCAGTCTACAGGCGGGGATAATCCAATGGCACGGAATGT
TTTGTGGAACGATTTGCCGAGTTCATGTCGTCCAAGAATTTAGCTTGAGCCTTATCCTACTCACATATTAATAGATATGCTATCGTGCACCACAAAGGCCTACACGTGGGTGTGGGCCATAATCCAATGGCACGGAATGT
TTTGTGGAACGATTTGCCGAGCCTACACCATCGAACCGCTGTTGGCTAGCCAATAGTTAGCGTGCTTACCCGGTCCCTGATACGCCTAACGAGGCTCTTCTGCCAGGGAGGTGGTGGAAAAATCCAATGGCACGGAATGT
TTTGTGGAACGATTTGCCGAGTCTGCGCTGTACGGATTGTCATTCGCCCGGCACTGTATATTGAGAACTAGCTTTCGCTAGGGATGGCCTATCGGCTCGTTGCGTCTGATCAACGTGGTGAATCCAATGGCACGGAATGT
TTTGTGGAACGATTTGCCGAGTCCGCGTTACGGCATATACCCGTCACTTTAGCTGCAACGCTAGATCATGACGGTGACTTGGCTTATAGTCTGGTCGAGACGGCTTAGGTAGAAATCCTGAATCCAATGGCACGGAATGT
TTTGTGGAACGATTTGCCGAGACATCGAAGTTCACGGCGCGCTATTATTGCAGATCAGGGGTCAAAAGACAAGTAGAAGCGATGTAACGATTTCGGGCCGCGTGAAGGGTTGGTAGAGTAAATCCAATGGCACGGAATGT
TTTGTGGAACGATTTGCCGAGTCCGCGTCAGGAAGAGGCCTATCCATTATCGAACTGGGATGCGAGATTGCACGCGTGCGGTTGTAGGCGTTCTCATTCGTAACAGGTGTATGTTTACACAATCCAATGGCACGGAATGT
TTTGTGGAACGATTTGCCGAGCCTGTATACTTCGGTTGCGTTCGTATAGGCTCCGGTGACTCAAATGACGATTGTGTGGCGCGTATCTAGTTGAGCGCGCCGCGACGCCATGCTTAAGGGAATCCAATGGCACGGAATGT
TTTGTGGAACGATTTGCCGAGTTCGTACATCTATATGGGGTACCAGAATGTTCGGCACTATATCTAATGCACGGGTACAACCCCGTTTCAGCATCGACGAATCTGACGTAGTTTTGTACTAATCCAATGGCACGGAATGT
TTTGTGGAACGATTTGCCGAGCTTATACACCAGAGAAAATAGGGAGGAAGGCGTCGCGCGGGTACTAAAGAGAGACAGGAGAAGGAGGAGAACCAAGAGAGGAGTGGGGCGTACCACCCTAATCCAATGGCACGGAATGT
TTTGTGGAACGATTTGCCGAGTTTACATGCACCAGGCAGCGGATGCAAAGAAGAAAGAAAAGAGGAGGTGAAGTCTCTTGACAGAGGCGAAAGGGATGTGAGGAAACTGAAGAGAACAATAATCCAATGGCACGGAATGT
TTTGTGGAACGATTTGCCGAGCTTGTATGTATGACTATTAGCATGGACTGGACCGCACCGGGCCACTTTTGAGTCCAGATCGAATCTAAGGCGCCCTTAGTCCAAAATCGAAGGCCGCGAAATCCAATGGCACGGAATGT
TTTGTGGAACGATTTGCCGAGTCTACGCATAATCGTAAATTAAGTCGGTCTGACTTTCCAGACAAGTTAGGTCGGGTTACGACACGTAGCGGCTTGGACCAGGCGCATGCCACCCAAGGTAATCCAATGGCACGGAATGT
TTTGTGGAACGATTTGCCGAGCCTGTACGTGGAGAGTGTCTTGGACACTCCACATCCGTAAGTTGTGGCGTTCTTGGATGCGGCTCAGAACTGGGTCAGTCGGACGAGAGCGTGAGAGAAAATCCAATGGCACGGAATGT
TTTGTGGAACGATTTGCCGAGCCCACATGACCCTGAATAAGACGAATACGGTGTAGTGAGTGGTTCACCAACCGGCCCGAGCCGGATGCTCGCACTCAGCCCATTTAGTGTGCGATCGGTAATCCAATGGCACGGAATGT
TTTGTGGAACGATTTGCCGAGCTTGTACAGCCGCTGGGTAGAAATGGCTCAGCCACTGGATGCGAGTAGATGCGAGCGCCCGGATAGCGGACTGATTATCCGCTCTTTTGCAGTGACACTAATCCAATGGCACGGAATGT
TTTGTGGAACGATTTGCCGAGCCTGCACGACACGGTATGCTGAAGCGGCAGCTGGGCTCGAAAGAACAACAGCCATAAAAGTTGGCCCTCCGTATACCCTGCCCATAGCGTCTGTCACACAATCCAATGGCACGGAATGT
TTTGTGGAACGATTTGCCGAGCTTGTGTGGTAGCCTGGTTAAATGTTAGGGCGCCCAAACAGCTTTCTGAGGGCAGTGAGGTTGCGACATATGGAACAGAGCATAGGAAGCTCAACCTTGAATCCAATGGCACGGAATGT
TTTGTGGAACGATTTGCCGAGCCCACACAGGCTGTCTAAGAGTCTATCCAGGTAGGCGCGCAGGCTCTCGGGAATCCCAGTCTGCTCGACGTATAGCCTGGCATAAGAAAATTCGCCCAAAATCCAATGGCACGGAATGT
TTTGTGGAACGATTTGCCGAGCTTACGCAGGCGAATCCCATTACTAGGCGTTTAAGGCGCTGAGACGGGACAACGATCGGTTGTTAATGAGAGAGAGATCAGACAGAATAGTGCAGTGTGAATCCAATGGCACGGAATGT
TTTGTGGAACGATTTGCCGAGTCCACGTAGAACTTTCGCACCGTAGACCTAACTCCTGTTAAGTGAGCGCGGCAAGTCAACGGTAGAGTTACCGAACACGAGATCCGGCAGATTCACAGTAATCCAATGGCACGGAATGT
TTTGTGGAACGATTTGCCGAGTCCATATGAAGATCCGTAAAGTCGGAAAGGACAAAAGGCATTAGGAGCGACCAGGCACGTAGGAGGGATCCGTTGTTACGAGGATTGGCTGGAGTCCAAAATCCAATGGCACGGAATGT
TTTGTGGAACGATTTGCCGAGTCTATGACCTTCCTGAGATTCTTTCGTGGACGTCCCACGGAATTATGTTCCACTGTGCGCGGTTGTTGAGCCGATAACGGGCGCAAAGGTAAGGTTGCTAATCCAATGGCACGGAATGT
TTTGTGGAACGATTTGCCGAGTTCATAACTCTATCACGTTACAACAGGGCGAGAGGACGACATGCTCATCTCCGGATTGGGCGGGAGACTTGCTGGATAGCCTCGTTGACCACCACACGCAATCCAATGGCACGGAATGT
TTTGTGGAACGATTTGCCGAGCCTGTAATCTGCATGCGCTAAGTAAGATAGATTAAGATAACGGTATATCGTGTGCAATTCTGTTGAAGGTTCGTGCTTTGTGGTGTGGGAACCGAACCCAATCCAATGGCACGGAATGT
TTTGTGGAACGATTTGCCGAGCTTGCGATTTAGAGTTATCGAACCTATGAAACGATTATCCACTAGCGCAAAACACATCCTATTAAGTCTGATCTAGTACGGCAAATAGGCGTACAAGGGAATCCAATGGCACGGAATGT
TTTGTGGAACGATTTGCCGAGTCCACAGTCGCCTATCTTACTCGTATTCGTAGAAGCCGACACTTTAGAGTTCGAACCCGCTCATACAGTTAGATTCAACCGCGATGTTTCAGGATAACCAATCCAATGGCACGGAATGT
TTTGTGGAACGATTTGCCGAGTCCATAGCTATGGAATAATGGCGTACGGTCATGTCCGGGGAATAAAATCTCTACGTCATTGCATGGAACCCGCATGAAAGAGATAGTACAGAACAAATTAATCCAATGGCACGGAATGT
TTTGTGGAACGATTTGCCGAGTTTACGACCGGCTCTGCGGTTTCACCATCATTTTGCGTGGGTATAGGCACCTCGACCGTCGTGGTAACGCACATAGCTCCAATGTATCAGAGGGCGGGGAATCCAATGGCACGGAATGT
TTTGTGGAACGATTTGCCGAGCCCGTGACTGAAGTGTTCGCTCGGTATAACTTTCGGTGCCCTTCAGTACTCCCATTCCCTGCTGGCTGGCACTATAACGTGTATTGTTCCTCACAAGCCAATCCAATGGCACGGAATGT
TTTGTGGAACGATTTGCCGAGCCCGTAGTATCCACCGGAAAACTTTGGACATGGCTAGCCCGCCGTCCGGCAGTCAAGCAGATAAGACCCCTACTTGCGCCCCTGGGGTTAGCAGATTTGAATCCAATGGCACGGAATGT
TTTGTGGAACGATTTGCCGAGCTTGCAGTACCAAGCGTAATATAGGAATCCAAGACCACAGCGTTCCTGGAGCTCTTCTCGGCACGGTCAGACGATCAGACAAATAAATGTAGTCCGAAGAATCCAATGGCACGGAATGT
TTTGTGGAACGATTTGCCGAGCCTGTAGTGCGTGGTAGTGCCCTGGTATAAGGGCCTTTTCACCTTTCATTTTACGGGTACCATATAATGCGCTGCGTAGCAGATATATTTGTGTACTGGAATCCAATGGCACGGAATGT
TTTGTGGAACGATTTGCCGAGCTAGAGGCGCCCCTCTTGGCAAGAGCAGGGAAGCGGTAGAGGGCTGAAAGAAAAGGAGGCGGGAGGAGAGGACGCTAACGAACAAGCAAGGGAAGTATGAATCCAATGGCACGGAATGT
TTTGTGGAACGATTTGCCGAGTTCACAATAACTATAGTACACCAGTTAGCGCTGTGGAGCCTACGGTCACATGATAGCCCGATCAGCAAGACGCCGACAAGGATACGGATTCTCTAAGCTAATCCAATGGCACGGAATGT
TTTGTGGAACGATTTGCCGAGTTTGTAGTGATGCTATATTGGCGGCATCCTGACCCAATTGCTCAGCGTTTAACGCGTGTTGATAGGAAATTGGGCGGGTAAGTGCGTATGCGTTAGATCAATCCAATGGCACGGAATGT
TTTGTGGAACGATTTGCCGAGTCTGCGGTAGGCCTTTGATTCTACATCGAATTAGCAGTGCGCTTGGATTCAGAGTGCTCGTATTAAAGTCCTTAACTGACTGAATGACATAAAAGACTGAATCCAATGGCACGGAATGT
TTTGTGGAACGATTTGCCGAGTTCATAGCGGAATCTTGACGCACGATGGGCTCTTCTAATCGACGTTGGCATTCGCCTGCATATGTACAGGACTTCCAATCTCTCCCAGCTCCCGAAGGTAATCCAATGGCACGGAATGT
TTTGTGGAACGATTTGCCGAGCTTACAAATCCTAAACACTTTGTGGAGCGATGCGGTGAGAGGATAGACTCATTCGACGCATGTTTAAAATCGCCAGTAGTAGGGTTGCGAGGCATGTTGAATCCAATGGCACGGAATGT
TTTGTGGAACGATTTGCCGAGCCCACAAATCCATCAACGGGTAACGCGAGCGAGACTTAGTCATCGTGAATGTTCCCGGTCTACCGAGGCAGTGTTACCATATTGTCCGACAGGTGCCAAAATCCAATGGCACGGAATGT
TTTGTGGAACGATTTGCCGAGCCCATAGGCCATACCAGAGGTTATGTCTTGAAGGAAGCTCATGCCTTAACATGTACGGTTGGGTACTAAATCTCTCTCACAATGTCAAGTAGTTGTAAGAATCCAATGGCACGGAATGT
TTTGTGGAACGATTTGCCGAGTCCGTAAATTAATAGACTTTATATCCACAAGCCCACACGGCCTATTGATCGTGGCCCTGCAGCACGATACAAGCTACATCTAAAATGGGGCACGACGCTAATCCAATGGCACGGAATGT
TTTGTGGAACGATTTGCCGAGCCTGCAAACGCCGTGACCTAGATACGAGCGTCACCGACTGATCAAATACGAGGGCCGCCAGAAAATTTAAGGATAGCTCCTAGGACAACCGGTGGTATGAATCCAATGGCACGGAATGT
TTTGTGGAACGATTTGCCGAGTTTGCGGGTGTGGCGTCGATAGCCATCGACTGGTTAGTTGGGCCATCCGGCCATACCGACAATCCTAGAGACGTTTGAGTGAATCGATTAGACGTGGTGAATCCAATGGCACGGAATGT
TTTGTGGAACGATTTGCCGAGTTTACGAGCGGTCCAGCTCATGAAGACACCAAGGACGCAATTAGGTACGGTATCGGAGATACTTCGAGATCCAGAGGCGTACTTATTAGAGGCCTAGCGAATCCAATGGCACGGAATGT
TTTGTGGAACGATTTGCCGAGCCCACAGGTAAAATGGTACCGCAAGTGTCGACTTGATGACGTGCATTCTACGCCACGATTTTCGGCCGACAGCACTCGTGATGACACCGAACAGGATAGAATCCAATGGCACGGAATGT
TTTGTGGAACGATTTGCCGAGTCCACGAGACTTGTCGTAGAATCCAGGGTAACTAAACCGTATGCCACGGCGCCTATGACGTTAGGTCAGGCGAGTCACACAACACACTGGCTGACTGTTAATCCAATGGCACGGAATGT
TTTGTGGAACGATTTGCCGAGTTCACGGAACTGGGTAGCCTCAGGAGTGCATTGATGAGCCGCAGTGCTAGCTTTATAGCGACGCATCTGCAGCATGGCTGGTGCTATTCCCCAGCTAGAAATCCAATGGCACGGAATGT
TTTGTGGAACGATTTGCCGAGTTTGTGAAGTGCGACTGCACCTTGAGTGGGAGTCGACATTCTAAGCCACAAATCGTGCATCCCACTGCACGACTGCACGATAGCTCAGTGTCGGGCGTGAATCCAATGGCACGGAATGT
TTTGTGGAACGATTTGCCGAGTCTACGAGGTAGCGCTTTATGATAGTCGTCATACGAGATAATTAGGCACCTCGACATAGCGGCAGTTCTAGCCGTACGACCCTTGGGAAGCGAGAAGCCAATCCAATGGCACGGAATGT
TTTGTGGAACGATTTGCCGAGTCTGCAGGGATTTAGCGAACGAGATTCCTGCCGTCGTAATGCACCGTCAGAAGCTGACCCATGATAGTGCATGTGCAGGCAGGAGTCATCAGGACAGATAATCCAATGGCACGGAATGT
TTTGTGGAACGATTTGCCGAGCCCGTGAAGGCGGGTCCCGCTCACGCTCCCATCCATGCTCTATCCTAGGATTATACCACGAGATGTGCGACCCTCATATGCCGATTACTAGTTTCCTGGAATCCAATGGCACGGAATGT
TTTGTGGAACGATTTGCCGAGCTCGTAAGGGATAGGCAGTACCGAATTTCCTTGCGTTTAGAATACATGGGTCAATTACGCAGACGAATTCGTGTGAAATATTGACGAGCGAATGACTACAATCCAATGGCACGGAATGT
TTTGTGGAACGATTTGCCGAGTCCGCAAAGAGACGTTGATATAGATCCTGGCCATGGAGATATAGTTCGCGGGTGCCAGCTTGTGTATGAGTACTTGACCCTAGCCCAGGACACCTCGCCAATCCAATGGCACGGAATGT
TTTGTGGAACGATTTGCCGAGTCTGGTCTTCTCTGTAGTATCTGCTTGGTGTATGTCGGGACAACGGCTGAAAAGCCGAAGAGAGAATGCCCCTTTGGCATTGGTTCCCTAGACGGTAGAAATCCAATGGCACGGAATGT
TTTGTGGAACGATTTGCCGAGTTTAATTCCCTGTACACTTAGTGACCAAAGAACGGGCGGTGCACGGTATATAAGGACGGTAACCACCGTGTTAGTAAGCGCTGTTGACCCGTAAGTCAAAATCCAATGGCACGGAATGT
TTTGTGGAACGATTTGCCGAGTTTGACCTTCGCAGCACTACCTCCCTTTATTGCCTGACTAGATAAATGATCTGTACTTGACGGGATCCTTGACCCGGGAGCTTCTAAATGTCGCAAGGGAATCCAATGGCACGGAATGT
TTTGTGGAACGATTTGCCGAGCTTGGTCCCACCACCGCCGTTCCCCATATGCGTCAGTAATCGAGGGAAAATGTGCTCCTAATATCATCTTCTAGTTGCGCCTCGGTCGTGGGTCTCCGTAATCCAATGGCACGGAATGT
TTTGTGGAACGATTTGCCGAGTCTAGCTTCACAAGACATCCGTGCATTCGCCAAAATCCATTGTAGGACGATTGATTCACGAGATGGGAGAGCCGAGGGAGCCGTCAAGCCAGCGTTACTAATCCAATGGCACGGAATGT
TTTGTGGAACGATTTGCCGAGCAATTCTACGTATACGATATCGTGAGACGCGGAGACCATCAATACCGTTGGCATACAAAACGTTTGCACCCGAGACGCATGGCTTTGCCAGATCCAATTAATCCAATGGCACGGAATGT
TTTGTGGAACGATTTGCCGAGTCCAGCTCCAAACAATACTGTGGCTAGGCAAGAGATATCACCATACTTACAAGACGCGGCGCTGTCCATGGTCAATAAGGGAACTATTCAGCTAGGGCTAATCCAATGGCACGGAATGT
TTTGTGGAACGATTTGCCGAGTCTGGTTTGCCTTACTATATCCTGTCTTGACAGTGTGGAAGGTTGTGACACGCGACCCGCCTACGGCCGTACAGCATGTTTACGGTCCCGCATATATTCAATCCAATGGCACGGAATGT
TTTGTGGAACGATTTGCCGAGTCCGATCTGTCGGGCCCGTCCAGACCTATCCCTCTGAGACGCACAGCACCCGGGCCTAATTCTTGATTAGCACGAAAGACGAGGCAGTCTAGATGCTACAATCCAATGGCACGGAATGT
TTTGTGGAACGATTTGCCGAGCCTGGCCTGTGCGATGGCGTGCCTGATGACTCCTAGTATCGCAGTAGGTTTGAGCAGTTGGGTTATTAATAGTATTAGAAAGGACGACACATGCGTCACAATCCAATGGCACGGAATGT
TTTGTGGAACGATTTGCCGAGCTTAATTCGCAGACCGTCATTTCTTCCTCCTTGTTAGTGACACCATATGGAGGGCAGGGGACATGGCCTGCCATAGAAGCCGACCGTACCACAAACGAAAATCCAATGGCACGGAATGT
TTTGTGGAACGATTTGCCGAGCTTAGCTTGGTCACGAGCGGTCGCGGATGGTAACGGCTTCACGACGACTCCCCTGCTTTCATTTCATAGTGCAAATGAAATGGAGGAATGGTATTGCCTAATCCAATGGCACGGAATGT
TTTGTGGAACGATTTGCCGAGCTTAGCTCGATACCTACAGCATCTCCGTAGGCGCAGAGGCGACTCTGGTGCTCGGCTTCCGCTACATCCATGGAAAAGAGATCCAAGCAGAATAATTGGAATCCAATGGCACGGAATGT
TTTGTGGAACGATTTGCCGAGCTTGGTCCGGGTCATAAGGGAATCTAGGTTAAGACCCTCATTGCGATATCTTAGGGACCATTAAGCATGTTTAGATAGAGGGATTGCTGGGGTCACTAGAATCCAATGGCACGGAATGT
TTTGTGGAACGATTTGCCGAGACTTGAACCGGTTGTTTGGTAAGATCAGTTCCGTCTGAGGTATGGAGATCGGGCTACGTCGTGCAAAATAAGTCGTCTAGTAATGTCCAGTGATGCTGAAATCCAATGGCACGGAATGT
TTTGTGGAACGATTTGCCGAGCTTGACCGTCTCCAAGGGAACGACGAGGGTCAAGGGACGGTGAGCTACGGTAAGCAGGAGCGGTCTGACGAATGACTTGATAATTGCAACCAAGCGTCTAATCCAATGGCACGGAATGT
TTTGTGGAACGATTTGCCGAGCCCAGTTATTTATCAATGCCACCGTTGCCTACTGAGGTAAACTCCAATAGACACATACGGGAGCCTTCGAAAGGTGAGGGCAGCGGCGCGAGTGCGGAAAATCCAATGGCACGGAATGT
TTTGTGGAACGATTTGCCGAGCTTAGTTACCGCCCGGCGCCTTGCGGAATGTTCGGATCAGGTATCCGAGCGGGGCGTCCATTTTATGCCATCAAACGAGAGTAGTCTACTTGGAGTGCAAATCCAATGGCACGGAATGT
TTTGTGGAACGATTTGCCGAGTTCAGCTGTCAAGTGCAATTGTTACTCAGACCGGCCCCTCACAAGACCAACCATCACCCGGCCAGTGAGAGGCCGCCCTGAGCACCAGCAGCCAAATGAAATCCAATGGCACGGAATGT
TTTGTGGAACGATTTGCCGAGTTTGGCCATACTATACAGGCGAACTGCAGGAAGTACGAACGATCAATTTGTGAATCAGGCTGTAAAGTCGCTTCTGATAACAATGGTGGAGCTATTCATAATCCAATGGCACGGAATGT
TTTGTGGAACGATTTGCCGAGTCCGATTACACATGTAAAGCTAGGCGAATGCCGACAGGCAATGAACAACCACGTGCCGGTGTACCCATGCGGATGCTTTCGGCTAGTAATACCCTCAGAAATCCAATGGCACGGAATGT
TTTGTGGAACGATTTGCCGAGTTTGGCCGCAGCTGGATTTTGACGAAATACTCAGCAGCCGTCCCCTGATGTACGCAGGAAGTCTCTTTATCTAGATAGAGAGGCCCTTGGCTCGGGAGAAATCCAATGGCACGGAATGT
TTTGTGGAACGATTTGCCGAGTCTGGTCGTGGATCGGCCGTATGACTATTAACAGTAGCCCGAGCCAGCTTAGCCATAGCGCTAGAATGAGTTCGAGTGGGGACCGCAACAGGAGACGACAATCCAATGGCACGGAATGT
TTTGTGGAACGATTTGCCGAGCCTGGTCAGTCCATTCATCCACCAGGGTGAGCTGGCATGGATTATGGGTCGGCCTCGGAGTTCGGCCGGGGTAGATTTAAAACGGACGCCGGCCCATTCAATCCAATGGCACGGAATGT
TTTGTGGAACGATTTGCCGAGTCCAACTAATCAACTTCCTTATCTAGGGGACAAGCTGCCGTTATTAGTACAGGCCTACCTGATGTACGGTCTATGATTTCGACACCGATACGGCGTTCGAATCCAATGGCACGGAATGT
TTTGTGGAACGATTTGCCGAGTTCGACCAACAGCTTTGGAGGTAAGCATGCGCAGCGGTCAGTTGGACAGGATCAAGGCGCAGTTCGTGACTGCTGCTGTACAATATACAAGGTTCAGAAAATCCAATGGCACGGAATGT
TTTGTGGAACGATTTGCCGAGCCCAATTAGGTTGTAGCATTTAAGCTAAAACAAGTGATAACTTATATTAAAGAACCTAATTCCCAATCGGTGGAGGCGCCGGCATGTGGAGGATAATCAAATCCAATGGCACGGAATGT
TTTGTGGAACGATTTGCCGAGTTTGGCTGGGACCGGCCCTCTAATTAAGCTAGGTCCGATAGATCCAAACCCGCCTATCATAGAACAACGCATAACAGGGGATTTCTTAGAACCCAGCATAATCCAATGGCACGGAATGT
TTTGTGGAACGATTTGCCGAGCTTAATTGAGGATCCGAGGCACATATGCTGCGATTCAGGAAAGTAAAATAGGTCAGAAGCCTAGTGATATTATCTGGATAAGCTTGCATTCGCTAGTATAATCCAATGGCACGGAATGT
TTTGTGGAACGATTTGCCGAGCTCGGTGTTTTCCGCTCTCTCTAGAAAATTAAGGGATATAATTAAACATCATATAGTACGACCTCCCAGTGTACAAGAGTTAAGGATACTTGGTGCCACAATCCAATGGCACGGAATGT
TTTGTGGAACGATTTGCCGAGTTTAGTGCTTCAGCCAGACCGCGGGCAGGAAGTGGTACCATACGAATGATAAGAGGTTAGAGTTGCAGTGTGATGTAGCCGGGCCGTGTTATGATTGGAAATCCAATGGCACGGAATGT
TTTGTGGAACGATTTGCCGAGTTTGGTACCCGTTGCTCCTCAAGCCCGCACAGTAGCACCGCCCTGAGCCATAGAGAGCACCAACAGTCTGCCTAATCCACGCCCCGCGATACCTTTTGAAATCCAATGGCACGGAATGT
TTTGTGGAACGATTTGCCGAGTTCGGCGCCCAGCAAGCGCTCGGCGCGTCCGTACACATGGCTCACAGTGATTTGAGTTACGAAGCGGAAGATCCAGTGCTACTGTTAGCTTAAGAACTTAATCCAATGGCACGGAATGT
TTTGTGGAACGATTTGCCGAGTTTAGCATCGTCTACATTGCGACAGCACAGGGACGCCGGACTACGATATGCTAGTAATCATTCTACTGGGTAGGGCGTTAGCACTAGGCACAGCGTAATAATCCAATGGCACGGAATGT
TTTGTGGAACGATTTGCCGAGCTTGGTGCCGTGAAGGCCGCTCTATCTAGAGGTCAAGTGAAGTCCCTCAACAGCTTCCCCTGCTAAATTCATCTGGTTTTACCGTTAATCCAGTGGTGAAATCCAATGGCACGGAATGT
TTTGTGGAACGATTTGCCGAGTCCAGCGTTAGTCAGACGTTAATCGATATTCGTACCCAACAGTCAGAATCGTGCTACCCGCACGATTCGTGAAGCGGCTGGGCATCTGGTTCACTGTGCAATCCAATGGCACGGAATGT
TTTGTGGAACGATTTGCCGAGACAGTAGCGACAGGTTAGCAACCAGCGTTGGTGCAATACTGCAGTGTAGAAGCCGCCAACAGACAGCACAACGGATAGACAAAAGTGACCGGAATGGGAAATCCAATGGCACGGAATGT
TTTGTGGAACGATTTGCCGAGTCTGGTATATTACACTAGGGCGGGTATGGGCCGTGATTTCCGGAGTCGATAGCATTGCGTTCTAGTCCCCGATGTTTCTCTGTGGGAGGCCAGTGCAGGAATCCAATGGCACGGAATGT
TTTGTGGAACGATTTGCCGAGCCCAATACGTACCCATAGCTACTAACCATTTAGGATGCATCTGTATCTGGGGTTTTAAGGGTGAGCGCTGAGTGAGGGCGAAGGTCTGCGTGCACTCCGAATCCAATGGCACGGAATGT
TTTGTGGAACGATTTGCCGAGTTCGACGCACGGTCCGAGATCCCAAAGTTCCTCACGGGTTAACCGCATCTGCCGTACAGTGAAGTTGGCACGGAGGTTAAAGTCGCGGTTCTGAACCCAAATCCAATGGCACGGAATGT
TTTGTGGAACGATTTGCCGAGTCTGATATAGTGCGGATTGGGATTATTACAGCATAATTCGCTCCGGCCGTACCCATGAAAGGCACGCACAACGCTGTCCTTGGGCGCTGGGAGGACGTAAATCCAATGGCACGGAATGT
TTTGTGGAACGATTTGCCGAGCTTGGTATGAACGTAGGTCTATTCCAATATTAGGTAGTCATAGAGAGGGAGTAGATCGTCATCCCCTCGCAAAGTACGGACAGTGTTCACTAAGACCGAAATCCAATGGCACGGAATGT
TTTGTGGAACGATTTGCCGAGCCCGATGTAGGGAGGCGCGTCGTGAACTCGATCGGTCACCCTGAAGTGCTCGATTTTAAGACGCCGGTCTCCCTACGGCGCATAATGGTATCAAAGTATAATCCAATGGCACGGAATGT
TTTGTGGAACGATTTGCCGAGCCCAACGGTTTTAAGGTGGACGGCCATACAACTTTGCCATGTTTCGTACCAATTCTTCTCCGATCCGTTGTCCTTTACTATTACTCGTATAATCCTTGGAATCCAATGGCACGGAATGT
TTTGTGGAACGATTTGCCGAGTTTAGCAACCCAGCTGGGTGGACGTCCTAGTGCTTCCCTGACCGTATTGTCTTGATTATCGGTCGCGGCCTGGTTAAACCAGGTACACCATAAGTTGCCAATCCAATGGCACGGAATGT
TTTGTGGAACGATTTGCCGAGTTCGGCAACTACGATAAAGAAATTTGTATGTTATAGGCTTCGAGATTAAAGTGGCCCCATCAAAATGTGGCCTTTTACTAGGAAAGTGCGACTTAGGCGAATCCAATGGCACGGAATGT
TTTGTGGAACGATTTGCCGAGTTTAGCAATTGGCAACTCACTTGTTACCTTTAGTATGGTTCATCGGGTGAGATCGGATTCGCAGGGTACCACAACGGAAGATTAGATCAGGCGATCGGCAATCCAATGGCACGGAATGT
TTTGTGGAACGATTTGCCGAGCTCGGAGGATCAATAAGAACTGAGGGATGATCGGCAGGTCAATGAGCGTCAGGGTGCTGCAAATGTGTGCCTCTTCTGCGGCTTTAGTCGTGACCATCCAATCCAATGGCACGGAATGT
TTTGTGGAACGATTTGCCGAGTTCAATAGTATGGACGGTTGCGGGATCGTCTGCGGAACAAGTACTTTCTCGAACCTATTAGACCAATGAGTACACACGCGGGTTACGAGTCAATTGCGCAATCCAATGGCACGGAATGT
TTTGTGGAACGATTTGCCGAGCCCAGTAGCAACGCTTTATAAAGCTGATTCGAGAAGCATATCCACTCGGTAGTAGACTGATGTGGGGTATCTTGAATATGGTTTATGTAGTCAGGGAGAAATCCAATGGCACGGAATGT
TTTGTGGAACGATTTGCCGAGTTCAGCGACAGGTATAGGCTGTAGTCGGAATGCTTGACGTCTCGTTCACAAGTACGAAATTCTGGGCCTGAAAACCGCGATATCCAATCAGTGGACAGAAATCCAATGGCACGGAATGT
TTTGTGGAACGATTTGCCGAGTCCAGTGAGCTCTTGTGCGATGAGAGTCGCGGAAATGATGGGTTTATATGTTTGCAGTTACTAATGCTGATGTCCATAGCAGAAGTCTAGATGTGGGCTAATCCAATGGCACGGAATGT
TTTGTGGAACGATTTGCCGAGAAATGCGTGACGATTTAAGGTAGCTTAAATGTATGGTGGCTTTCCCGTCTCCATCTTGCACGGCCTATTAAGTAATGGGGTAATTTTATTTCTCTACTCAATCCAATGGCACGGAATGT
TTTGTGGAACGATTTGCCGAGCCCGATGGGCGCTTTTATGTTCGGGATCCCATGCTTTTGGTTAGAGCGCGCATCAGTGACCCGGGCACAATTTTGATATGTTTCGTGTTGTTGTGATACAATCCAATGGCACGGAATGT
TTTGTGGAACGATTTGCCGAGACATGAGTGCGGTAGGTGCACTACTTGGGGAGAAAACAGTGTAGGGAGGTGATAGTGAACGGGCAGCTCTCTGTTGCAAGCTTCGGGTAGTCATCAGCAAATCCAATGGCACGGAATGT
TTTGTGGAACGATTTGCCGAGCACCGATTGTAAGGAGTCGAAACGTGAACAAAGTGGATAGTTCAAAATAACTACATGCCAGTATCCAGAGCAACATTAAAGACCCATGCGGCGGGACACAATCCAATGGCACGGAATGT
TTTGTGGAACGATTTGCCGAGCCTAACAGAACAGATACTGAATAGGTCGCGCCAGGACAACAGGTCATACAAGAAGGAGCGCCCAGATAGGGCATTTCTTGTGGCGAGGATGAGCAGATGAATCCAATGGCACGGAATGT
TTTGTGGAACGATTTGCCGAGAACGGCGTGTTACTGAGGCAGTCTCGTGCAAAGAGGACGTCGGCGGCCTGGAACGGATGTTGTGCGTTCAGTGCGAGCATGTAAGGCTGACGCATCGTAAATCCAATGGCACGGAATGT
TTTGTGGAACGATTTGCCGAGTTCAGTGGAGAGATTAATCTTCGGTGAGCACCTGGAAATGAGGCTTATATAGACCGGTCAGACAGCTAGCCAACAATGGTTAGGGATCCCTATCTATTGAATCCAATGGCACGGAATGT
TTTGTGGAACGATTTGCCGAGTTCGGACTTCTTGAGTGTAGGGCTCATGAGACTTGGGCGATTCATTACCAGATATCGACTCCCTGATCGCTAGGGCACCAGACGTTAATTCTCCGTCATAATCCAATGGCACGGAATGT
TTTGTGGAACGATTTGCCGAGTTCAAACTTCCGGGTCGCAGACTTCTCCCCGATCGGCCCGAAGTGGTTATGAACATCTACCATAGAATTTCCCGCAATCTAAGATGTAGACAAACATCCAATCCAATGGCACGGAATGT
TTTGTGGAACGATTTGCCGAGCCTAGGTTTCACCCGTATTGGACCGAGTCGGAAGTACAGGCGTACAAGGCACCTGTGGTCCTAGTTTCCGCTGGTGCATTCAGGTGCAGAGACGTCCATAATCCAATGGCACGGAATGT
TTTGTGGAACGATTTGCCGAGCCTAGGTCTCAGATTGCCAAAGCATAGCCGGGTACCGCCAAGATCATTCCTCGATAGCGCTGTTGGCGGGCTAACGACTGAGGTGATTGTCGCGCCCAGAATCCAATGGCACGGAATGT
TTTGTGGAACGATTTGCCGAGTTCAGACCTACCGTAAAGTTGGTATCTAGCAGCATGCGCTTCTGGGATGCGGAAGAATGTGACATACGAGAATTCTGAGCCTCGAGTTGATACGTTCATAATCCAATGGCACGGAATGT
TTTGTGGAACGATTTGCCGAGCTTGGATCCGTGAGACTGCATCATCCGAGGCGGTATGCTTCTCGTGCCTGCGTAACGACCCTTGCCTGGCGCTTGGTCCTGGCCCAGGAGTCATTCGAAAATCCAATGGCACGGAATGT
TTTGTGGAACGATTTGCCGAGTTTAGGCCCAACGGACTGTTAACGCGGATTCTTAAATTACGCGGTTCAATACGACGCCGTCCTACACCAACACATAGCCGTGGCTTAGCGAGCGAGTCCAATCCAATGGCACGGAATGT
TTTGTGGAACGATTTGCCGAGTTCGAACCCGAGTAAAATGTAGCCGTACATAGCGGTGCTTCTGCCGCTGTACCCGCGGTTGAGGCTACCAAAGACGTTCTGGTGATCTACTCAGCGTCTAATCCAATGGCACGGAATGT
TTTGTGGAACGATTTGCCGAGTCCAAATCATCCCGGCGGCACCTTCAGTCCCCAACGTATTTGCGTTCGGCAAGTCCCGTGGGGACCATCGGCAGGTATAGTAAATAAAACCCAAGTCACAATCCAATGGCACGGAATGT
TTTGTGGAACGATTTGCCGAGTTTAAATTACCGATCGTAATTGGAGTGTAGGGACCAACGCAAGTCAGTGGCGCATACGTCCAGACACTCAGAAGAGTCACACACCCGGCTCTTGCAGCGAATCCAATGGCACGGAATGT
TTTGTGGAACGATTTGCCGAGTTTGGACTATGCTCAAGTTAATCTAAACACATAGCGCGAGTACTCTTCAATTGTCAAACCTTTTAGCGCGAGCCTAATTACATAACACACTGGTTCGCAAATCCAATGGCACGGAATGT
TTTGTGGAACGATTTGCCGAGTCTGGGTCATGGAATCAGTGGCCTGACTTCATACAGAACAGACCTAGCGTGACTCCCGTGCAGACGTAGATCCACAGATGTAGAGAAGATAAAAGTTGAAATCCAATGGCACGGAATGT
TTTGTGGAACGATTTGCCGAGTCTAAGTCAATCGTCTGGACGTTCATAGGCCCATATTTACGGAGCGTGCACGGGGATGCCAGACAACCATCGTGGTTGTTGGGGTGAGTTCATAAGGCCAATCCAATGGCACGGAATGT
TTTGTGGAACGATTTGCCGAGTCCGGATCAGCACGTATGGAATAGGAAACAAAATTCGGCGCGCAATGCGGCACACTAGCGAGTCAGCATCCCGAATGGTAAGGAAACGATGATAATAGTAATCCAATGGCACGGAATGT
TTTGTGGAACGATTTGCCGAGCTTGAGCCGGGCTGGTACGTAAGAGGTTGACCACTGGTTGTTGAGTCGTGCTCCATAGCCTTATCGTATTTAAGGCCTAGCAGCTCTGCATCATTGCTTAATCCAATGGCACGGAATGT
TTTGTGGAACGATTTGCCGAGTCTGGGTCGAGATTCGGACTTTGCCAATGTCTAGAGCTGCGTCTTTGCTATTAAACGCAATAGTCAAATTAAGAATGATGCTCACAGTGCTGATAAAGGAATCCAATGGCACGGAATGT
TTTGTGGAACGATTTGCCGAGCCTAAGCATTTCGCCGTCGGGCCAGGCTCTGCTCGTTCGGTGGATTTTATCTCCGCGCAGCAATCTTACAATTGTGTGCCGGTCAGGGGTTGGATCAGAAATCCAATGGCACGGAATGT
TTTGTGGAACGATTTGCCGAGTTCAGACACCTGTGCAAGTATTGGTGAATCGCAATCTACCACGTGCATGTAACATGTGTGGAGTGTGTATTCACCAGAGACCAAGTTGTAGGTTATTGCAATCCAATGGCACGGAATGT
TTTGTGGAACGATTTGCCGAGCCCGGACGTTGTGTCGCTTAACGGCGAGTATGTGGTTATTCGCGTAGTTGATCGAATACAGGCGAAAGGAGTCTCTGAATGGCTTACGGGCACATCTAGAATCCAATGGCACGGAATGT
TTTGTGGAACGATTTGCCGAGTCTAGGTGTCGGCCATATGCTTGCTGAGTATTGTGCACGGAAGCGGTGATCGGCCATTAGAAGTATCTACCTCGGCCCGAACGTAATGCCTGGTAGGGGAATCCAATGGCACGGAATGT
TTTGTGGAACGATTTGCCGAGTCCAAATGTACCGATAGGGCTTTAAGCTGCTAATCACAGGATCGCCGCACCAGACCCTCGAACATTCGAGCGAGAAGAAGTGGAATGAAGGCAGAAGACAATCCAATGGCACGGAATGT
TTTGTGGAACGATTTGCCGAGTCCGAGTATGCACTACCTCCTGGAAGTAATTTTCGACTCTATCTTGCGGTGTATGCGGCTCCAAGGAAATTTCACGCCGCGAGCGATTTCTGTATGGGAAATCCAATGGCACGGAATGT
TTTGTGGAACGATTTGCCGAGTTTAGACATGACTAAAATCGGCCAGACATTACATAAAATTGGCACGCAGATTTAGCCCAACCATGACATGCTTGCGCGGCGCGCCAAGGAGTACCGACCAATCCAATGGCACGGAATGT
TTTGTGGAACGATTTGCCGAGTTTAGGTGTGAGCGTAAGCACAACCCAATGTTGCGGGCGTCAGCACGATGAAGAGTCAAGGAGCCACGCGTCATTACCATAGACGGGGAGGTCACCTCTAATCCAATGGCACGGAATGT
TTTGTGGAACGATTTGCCGAGTTTAGATGGTCCAGGAGAAGGAGGAAAGGAAGAACGACCCTTCCTTGACACGATAGATCTTCGTGTAAGCCTAGTGCTCGTACACACTTCAGGAATGCAAATCCAATGGCACGGAATGT
TTTGTGGAACGATTTGCCGAGCCTGAATAGCTAAGGGGATGAGAGGAGGGGCGTCAGGTGGACACAGAAGGAGAGCAAAGAGGAGAGGTGAATTAGAATAGGGAAGAAACTACCGTAAAAAATCCAATGGCACGGAATGT
TTTGTGGAACGATTTGCCGAGTCCGAACGGCACTCGATTCGAATGCGTAAAGGGAAAGGAAGAGGAAACAGAGCCTTTCGGTGGAAGCGAGGAGGGCGCAGAAACGCCAGAACGGATATCAATCCAATGGCACGGAATGT
TTTGTGGAACGATTTGCCGAGTTTGAATAAATCTGATACGCAGAAGGAAAGCCCGGTCCTAGCGAAAATCTAACCAACGGTATAGCGAGATGGGACCCCTAGAAGTGGGAATATGCTAAGAATCCAATGGCACGGAATGT
TTTGTGGAACGATTTGCCGAGTTCGGGTAGGCAAGGAACGAAAGGTGTTCCATTAGTAGGACTTATATATACGTTCTATTATTTTGCTGCCTGAAAGCATGATGACAGTCTTATAGGGCAAATCCAATGGCACGGAATGT
TTTGTGGAACGATTTGCCGAGCCTGAATAGGGCTCGCAGTAGATTATTTCGTCCTTGCAAGAACGTTTCGTTTAGCTATCGCATGGCGCTAGAATTCCGCCATTAGACCGGCACTTTGTCAATCCAATGGCACGGAATGT
TTTGTGGAACGATTTGCCGAGTTTAAATAAGGGATCCAAGTAGGACCTATGACACGGGAGACCTAAATGCGGAAGTCGCTTCCGAACCCCACTTCCACGATGGCTACGACTTGAGCATGTAATCCAATGGCACGGAATGT
TTTGTGGAACGATTTGCCGAGCACCGGTCTAAAAGTAACGTACTATATAGATTCATCACCAGCAACGCATGCCAGCATTGAGAACATTCGTGCGCACTTACACAAGTAAAATCTTGCGCGAATCCAATGGCACGGAATGT
TTTGTGGAACGATTTGCCGAGTTTAGAGCTTTATCTTATAAGTAGGTCCTTGACGGCTGGTGACTCGCGAGGTACCAATGAACGGATACGTATTATGTTAAGGAAGTAAGGAGACTAGAAAATCCAATGGCACGGAATGT
TTTGTGGAACGATTTGCCGAGCCTGAGACTTATCGTTGATATTAATTGACTGAACGGCTGGATCCAGCGTTGGCAGTTGTGCAATTAGGCGATGGTTGACGGGCATCTTCCCACCAGTCGAATCCAATGGCACGGAATGT
TTTGTGGAACGATTTGCCGAGCCCAAAATTTGAGCACCTAAGTCGATAGCGGTAGATTCGTCGCCCCTGCAGTGAAGCATATCCGCACTGTTAAAGGAGAATGACGATTAGCTGGGGTCTAATCCAATGGCACGGAATGT
TTTGTGGAACGATTTGCCGAGTTCGGAATTGTGAGCGGGAGTCAGTTGGATAACGGTATCACTATTTGGAACTGCCTGGTTCTTGGCTACATCCGCAACACGGCTAACGCCTGTTGTGCGAATCCAATGGCACGGAATGT
TTTGTGGAACGATTTGCCGAGAACGTGGCATTAGTAAATGAGCGCTTCGTATACCCTCGGGTGAATACAATCACTGCTATGCAAAATGGGGTTCTCGGCAACCGAAAGACGCTCGAGCTGAATCCAATGGCACGGAATGT
TTTGTGGAACGATTTGCCGAGTCTGAGGCTAGGACCCTGTATTGTTAGCTACTGACCACCGTAGTATCCTCATAGAACGTAATACAGTAAGAGCGTCAACGCAGACGAACTTAAGATTAGAATCCAATGGCACGGAATGT
TTTGTGGAACGATTTGCCGAGCCCAGAGTACCCACGCTTTGCAGAAGGAGGCTCGAGCTAGTATTGAAAATCGACTATGTAGTTGAACTGTTATCCTCTGCGAGCCCTTAGAAGTTTCGCAATCCAATGGCACGGAATGT
TTTGTGGAACGATTTGCCGAGCCTAAGGTGCTATGAGGCCTACGCTGGGCTGTGTACTTCAGGGGCCCGTGATCGCCATGGAGCCCTACACGTAAGCCGTTTTATCCGGATGCGGCAAGTAATCCAATGGCACGGAATGT
TTTGTGGAACGATTTGCCGAGTCTGAAGTGTACACTTAGTGGTCGGGGACGGAGTTTCCAGTGGCGATAAAACCGAGCCAGTGCGATACAGCCCAGCCACCTGGTGTAGTCACAGGTATGAATCCAATGGCACGGAATGT
TTTGTGGAACGATTTGCCGAGTTCAAGACGCGATGCCTAACAGCCATTCCCACGAAGTAGCGGTGATGCGCTCAGCTAACGGATAGCTCTCATGCGCCCGTCCGCGTTCGAGTTAAATATAATCCAATGGCACGGAATGT
TTTGTGGAACGATTTGCCGAGCTTAAGGTAACACTAGTTAGCTGTACTTGGGTAGAATTGTCGTTGATCCATCGTTCGCTCTATTGGTGAGGTTCGCTGACTGAGCCCATATCGGGACAGAATCCAATGGCACGGAATGT
TTTGTGGAACGATTTGCCGAGCCTAAAACGGGTAGAACAGTAGCTTATCTGACTATGGCCAAAATAACTAGGAGGGAGCCGCCCCGCTAACTTAAGATTAACCTTGAGGGTGAGATTTACAATCCAATGGCACGGAATGT
TTTGTGGAACGATTTGCCGAGCTTAAGGCAAGACGGTGACAGACTGAAGTCGTCGTACGCATCATGACTTGTCCCGGTCTGACTATACGTAAGTATAGCGAGGGGTTTGACTTGCCCTAGAATCCAATGGCACGGAATGT
TTTGTGGAACGATTTGCCGAGCCTGAGGGTTCCCAAGGAGCGTAGAGCTAGTCAGCCGTTAACGGCGACTAACTCTGAGACAGGCCCCGCAAACAATTACGGTTAGGGTTGCAGTCGTCGAATCCAATGGCACGGAATGT
TTTGTGGAACGATTTGCCGAGCTTGAAGGTCTGTCATATTTTAGAAGCAAGCATCACTTTTAGAACCGGATTACCCATATCCATAGGTAACACTACCCGGACTACGACTGGCCGACAGGAAATCCAATGGCACGGAATGT
TTTGTGGAACGATTTGCCGAGCTTAGGGACTATGTATACCGATTGCGTCCGGGTGGCGGATGTTGGGGTTGGGTGAATGTAGGGTTTTCCCCTCGAGATGGTTGGTTTGTTTTGTGGTGTAATCCAATGGCACGGAATGT
TTTGTGGAACGATTTGCCGAGCAAGTGTGCAGTCCGAAGAGGGTTCATTGAGTTGCTGGTATATGTAATAGTCGATACTAGGGCTACGGCGGGATGATACAAAACGAATGAGACAGGTTCAATCCAATGGCACGGAATGT
TTTGTGGAACGATTTGCCGAGCTTAGGGGCACTTATCGTATGCGCTGTAATCTCCCCGTCAGTACTACGGGGTTACGGTCGCGGGATTCGTCCCGCTTACGGTGATGGGTTAACGTCACGAATCCAATGGCACGGAATGT
TTTGTGGAACGATTTGCCGAGCCCAAAGGCGTATATGGAGCTTAAGGCAGTACGCCTATCTGCGTTTAGGCACGTCGGCCGTGGAAGACAAGTACCACTAGTCCGGTGAGGAGAGTCCTGAATCCAATGGCACGGAATGT
TTTGTGGAACGATTTGCCGAGCTTGAAGACAGAGAAATAAAGTCCGCTCGGAGCGGGTTCGCTTAAGTTGGACGATATCGGAGCCTGGAAACCGCCACGAATGGCACCCTGAGCAGGTTGAATCCAATGGCACGGAATGT
TTTGTGGAACGATTTGCCGAGTCCAAAGAGCCCACCAGGCTGTGTTACTCCACGTGCCACAATCAATTTACTATTGTTGACACAAAATCGAGCGAATGAGATTTTAGCGGACTGAAAATGAATCCAATGGCACGGAATGT
TTTGTGGAACGATTTGCCGAGCCCGAAAGGTGCCAATCCGAGACGGTCGACCCATTCTCAAATACCTCGGTATGGCTTTGCTGAATAACGACTTCGATCACTAGTCGTATGACTTTAAAGAATCCAATGGCACGGAATGT
TTTGTGGAACGATTTGCCGAGTTTGGGAGACAAGTAGTCTCCTCGGCACGAATAGGCAAGTGCATATCGTCGCACGTCTGACTCATGCGCGACCGTACGTTCAGGCCCAACGCTTATGGGAATCCAATGGCACGGAATGT
TTTGTGGAACGATTTGCCGAGCTATTGGTTGACAGGCTCCATGCTAAAACTCTTCAGGGTATGTGACGTGCCACGTGTCTCGTTATTGAGTGCAATACTGGCGGCCTTAGCCGAGTCTGAAATCCAATGGCACGGAATGT
TTTGTGGAACGATTTGCCGAGCTTAGGAGGGTGATTTTAAAAGATGGATGAGAAGTTCTCACGGGCTGGATCCTTGGCAATTGTAGGAGAAGATCGCACCCAATCAGAGTGTGCCAATCAAATCCAATGGCACGGAATGT
TTTGTGGAACGATTTGCCGAGTCTGAGGAGGAGGACCACTTCTGTCCCTCTTTTAAGCTGTCGTGTTTCGGGGTTCGGAGTGGTGACAAATTTATCTAGGGAGGGAGCGGGTGCGCGTATAATCCAATGGCACGGAATGT
TTTGTGGAACGATTTGCCGAGTCATTCTTTCCCATTACCTTCCCTAGCTGCTATCACCGTGTTGCATGGGCTCTAATCATGAAGCACTTGACATTAGACGCAACCACTCCGAACCTTGCGAATCCAATGGCACGGAATGT
TTTGTGGAACGATTTGCCGAGTCATCTCCCTCACGGTCCACATTAGAGAATACGCAAATGCGGCTCACCGCACGCGTCTCTCCATGTTCACAGAAATACTGCCTAACGAATGCTGGCGACAATCCAATGGCACGGAATGT
TTTGTGGAACGATTTGCCGAGTTGCCCTTCTGCTGGGAATACCAAAATATCATTAGTTCCCGGACGAGCAACAGTACATAAATCAGTAAGCGTGCATGTTTTCGCCCAGCGCGTAACGCGAATCCAATGGCACGGAATGT
TTTGTGGAACGATTTGCCGAGTCGCCCCTTTGATACTGTCCCTGGATAAGCCGTGGCCAGCTTGACTCCGCCGTGCTTACACGTAAGTTACCCCTCCCGCGCATCAACACGCATTCTTCCAATCCAATGGCACGGAATGT
TTTGTGGAACGATTTGCCGAGTTGTCTCTTATTGCTAGCGTCCGCTATCATAGTAAGCCAGTTGGCAAGACGGTTATTGACCCTATACCTACGTGATTAGACTGGCTGCCACCTGAACGTAATCCAATGGCACGGAATGT
TTTGTGGAACGATTTGCCGAGCTGCTTTCTACATGTCATAAGCTTTCGCTTGCAAAGTGAGGACCCTTGTCCGGTATTGCGAGACCGAGTGAGCGGGATCCTCGAGTCATGAGGTCAGAAAATCCAATGGCACGGAATGT
TTTGTGGAACGATTTGCCGAGTTATCTCTCGATGCACTGTTAATAGACCCACGGCGAGGCTTGACCAGGTCTCGCGTTAAGATCAGTTCTCTAGGTAGAGGACCGGATGCGAGAGTTCGAAATCCAATGGCACGGAATGT
TTTGTGGAACGATTTGCCGAGCAGAAACACGTGTCACGGGCACTAAAACCGGGTAGCAGTGGCGTATAATACGGCCAGACGAACTATCGGACCCCGCGATCTCCTGCGACGGCTTGGAGAAATCCAATGGCACGGAATGT
TTTGTGGAACGATTTGCCGAGCCACCTCCGTCTAACCTAGCTTCTTTAGGGTCTGCGACAATTTGGACCGATGGACTACAGCGGATTAATGATAAGGCACTTACCCGAATGCCGCCGGGAAATCCAATGGCACGGAATGT
TTTGTGGAACGATTTGCCGAGTCGCTCTCACTATGTACGAACAATTAACTAGCTAGCCCATGCGGTTGGTAACACAGATCAAACTATCATAGTAGAGGTCACACTACTTACGTGACAGTTAATCCAATGGCACGGAATGT
TTTGTGGAACGATTTGCCGAGCCACTCCTACAAGACGGCGGTAGTTGATATTCTAAGCATACTTTGTAGTAGGGCAGTTGAATGAGACAATTCTAGGGCCACGAAACGGCACCACCCTCTAATCCAATGGCACGGAATGT
TTTGTGGAACGATTTGCCGAGCCGTTCTTAGCTGTAACGACTCTCAACAATCAAGGCATGATCCCCATACCGAGAGCTAGCTCTGAATTACTAACACAACTCATAAAGGTCGTTGCATTAAATCCAATGGCACGGAATGT
TTTGTGGAACGATTTGCCGAGTCATTCCCGAATATGTCTCGTCAACCCAACCAATCATAGATAACCATGATAAAAGCCCCTGCGGATCCGCACATTAATTCATTTTAAAATGGAAGCCAAAATCCAATGGCACGGAATGT
TTTGTGGAACGATTTGCCGAGTCGCTCTTAAGAATTGGAGCTGCCGAACAACACGAGGAGAAGATCACAGAACCGCTTGCTTCTGTTGAGCATAAAGTAGCATCTTGGCAAGCGTTAATTAATCCAATGGCACGGAATGT
TTTGTGGAACGATTTGCCGAGCCGCTCTGCTCCGTCGCGTTCCGCCAACGCGAGGATGGATGGATGCAACTTTTCAATGGAGTGATTAAAGATTCGACCTTGGCCATAGCATCTCGGGCAAATCCAATGGCACGGAATGT
TTTGTGGAACGATTTGCCGAGTTACCTCGCCCGCAGCAGCCTGAGTTATCAGTAGGTATCGTTCCCGGTAGAAGGTTTTCTGGTTTCTGTGATCCGACGATTAACCCTAGACGCGGAATAAATCCAATGGCACGGAATGT
TTTGTGGAACGATTTGCCGAGTCGTTCCGCTGCCGATATCAAGTACAGTCTGAATATCTCGAGGACAGATGTAGTGCTATGTCTTTGAGGCGGCCACCCGCGAATCGCAGCCGTTTCCCTAATCCAATGGCACGGAATGT
TTTGTGGAACGATTTGCCGAGCCACCCCGTTGAAAAGGCCACGTTTGATGGTGACTGGTGAGATCAGCTATCTGTTATCGCAAATCGAGATTAGCGAAGGATGATCTGACGGAGGGCGGAAATCCAATGGCACGGAATGT
TTTGTGGAACGATTTGCCGAGCTGTCTTGTGCTCACGGGAAAGTCGTGATCACGATGTTAGTGATCAGGTAGGCATTAGTAATATAGCAATCTCTCGAACCGTCGTCGGTAGAAGCGTATAATCCAATGGCACGGAATGT
TTTGTGGAACGATTTGCCGAGCCGTTCCATGCAAGTCACGGTTGTGACGGGGTGTTAAGGACATCTCAAGCGCGGGCCAGCCGGGCCTCGTCGTGCAAGTAATCGGATCGAGTTACGTACAATCCAATGGCACGGAATGT
TTTGTGGAACGATTTGCCGAGTCGCTCTGTAGTTACCCTCTCCACCAAAACAATGATGCGGCCAGAGCTATTTAATGGACGATACCAAGGGTCATAATTAGAGTGGCAGTGCGATCTATCAATCCAATGGCACGGAATGT
TTTGTGGAACGATTTGCCGAGCCGTCCTATGGGGTGGAACCGAGCCTGTCTGCAGTGGACACAGGCACCGGAGCGCCCCTAGACGGTAAGGCGAGAATTCGTGGTATTTAAGGGCAATATAATCCAATGGCACGGAATGT
TTTGTGGAACGATTTGCCGAGTCACCTCAGCCCGGGGATTCGAGTTGTGGTCGAGTGTAGGGTCACGCCAGTTCGGCATAGTAGTAGCCGTAGATATAAATTGAAGTGGGTAGATGGGAGAATCCAATGGCACGGAATGT
TTTGTGGAACGATTTGCCGAGTTACCTCAATTAGGCGGGCCATAGAAGTCAGTACCTGGCACGCATGGTAACACGTAGCGTACAACCAGATAGTTGCGCTTACTTGTTGGGCTTAAGGGAAATCCAATGGCACGGAATGT
TTTGTGGAACGATTTGCCGAGTCATCCTAATACCATTCATGGAGAGAACCTTCATATAGAGGTTTCTAAAGTACGGCGGCCACCATTACGAATTTAGCATCGACTGCCAAGCTAGAGTGTAATCCAATGGCACGGAATGT
TTTGTGGAACGATTTGCCGAGCCGCCCCGATAAGTTTATTGTGCAAAGAGGAAGCCGTGTAAGGCCAGATGGTGGTTGTTTGTGTTGGCGTGGAGGTTAAACAATGTCGGGGATAGGTCAAATCCAATGGCACGGAATGT
TTTGTGGAACGATTTGCCGAGTTGTCCTGGACTCAAATTATCTATATAGATGTGAAGCAGAACATCGATTATACGGTGACTGTGCTTCTGCTTCGAGTGGTAGGAAGAGTGACCTTGATCAATCCAATGGCACGGAATGT
TTTGTGGAACGATTTGCCGAGCCGTCTTGGATGAGGGACAGACCCCACGGCTAGGGCCGCTGGAGCAGTCTCAGATTTCAAGTCGCTATAACGAAGATTAACAGTAGAAAGCAGTCAGCAAATCCAATGGCACGGAATGT
TTTGTGGAACGATTTGCCGAGTCGCCCCGAAGTCTACAAGATCATGCGTAAGGGCGAAACGTCTCGAGATCCTATCCGCACACTCACATACCCGAACTCAGCGACAGAAAGATACAGCGAAATCCAATGGCACGGAATGT
TTTGTGGAACGATTTGCCGAGTCATTCTGAGGGGCTAGTTACCGTAGGATCGTAAGATCCAAGCGTACGAGGCAAAACTACGGAGGGCGATTGCTGCGCATACAGCCTTGAGAGAAATTCAATCCAATGGCACGGAATGT
TTTGTGGAACGATTTGCCGAGTTATTCATCTTTCCGAATGCTTAAGCGATGTTGCATGATATTTTAGAGTAAGAGGTTCCTCGTGTTGAATCATTATTTTCAGGGTGGGTGACCCCAACTAATCCAATGGCACGGAATGT
TTTGTGGAACGATTTGCCGAGCCATTTGCCCATACTTACTTGTTCGTGACGGTCATCTGAATGTATTTCAGTTAAGATCTGGAGAGGTAGCCGGGACGATAAGCACTCTGGTGCCCATGTAATCCAATGGCACGGAATGT
TTTGTGGAACGATTTGCCGAGTTATCCGCTCGGGGAGGAATCGCATTCCCGTAACGATTGCTCGACGGTATACAGTGCGCTTGGCATGCCCCGGTACCCTTGACCGCCCCTCTTTATTCGAATCCAATGGCACGGAATGT
TTTGTGGAACGATTTGCCGAGTTGTCCGTTGCTCGGAGAGAGATGCTCCCAACTACTATTCCGCGGTCTATAGTCATCCGGCACGGGATCATCGACATTGGGTACGGTGTCAATTCCATTAATCCAATGGCACGGAATGT
TTTGTGGAACGATTTGCCGAGAATCTCCTATATCCACTGTTATATCCAACCGATTCCACCGAAGCCATTAATCAGCATTCACAGTGATTATAAGCTACTGGAATGGTGATCACACCCAAGAATCCAATGGCACGGAATGT
TTTGTGGAACGATTTGCCGAGTCGCTCATTGGCTGTTATTGATGGTTAATGCTCACCAATAGAAGGGCGTATAAATTCAGCTAAGACGTCCGCTTGCGCAGTGAACAGTGGGCCGTTTCCAATCCAATGGCACGGAATGT
TTTGTGGAACGATTTGCCGAGTCGCTCACTGGACAATGATAGTATAGGATAACCTAAAATCCATATTTTGAGATTCGTGCGGAGTTATCGGTGGATCTCTACTGTGAGGAATCCACTAGGAATCCAATGGCACGGAATGT
TTTGTGGAACGATTTGCCGAGCCGTTTGCACTTGGGTCGGGACACATCTAGTCCCCTCAATATTACCTAATACCATTGCTTGGCCTGCGTCTGAGATACGAGATTTTAAACAGCTAACCGAATCCAATGGCACGGAATGT
TTTGTGGAACGATTTGCCGAGTCGCCTGTGTCAATAGTCTGAGTGCCATGATGACCTTCGTAATGGTAATGATTCCACCACGTTACATGGTTGAACGCATTATCGTCGACCCCTAATCGAAATCCAATGGCACGGAATGT
TTTGTGGAACGATTTGCCGAGTCGCCTGCATGCCGCAGTTGACAAGGTCTATGTAGGTGCGTGAGGGATTGTTCAGTTTTGCTGGGGATATATGGCCGTTGACTACTGCCAGGGAGGGACAATCCAATGGCACGGAATGT
TTTGTGGAACGATTTGCCGAGTTGCCCATACGGGCGCGAGTGAATCTTCGCCTGAGAGTGTTTCGGTATACCAAGGGCGGCGACGCATCCGCGTGTCGAGAAGTGAAGTTTGGTCTGAGGAATCCAATGGCACGGAATGT
TTTGTGGAACGATTTGCCGAGTCACCTACGGTTACGGTAACGAGAGTGCCGTACCTAATGTTCTGGTAATCGGCCCTCCCACGATGGGACACTGCTACTAGCAAATTAACCCTTGACTGGAATCCAATGGCACGGAATGT
TTTGTGGAACGATTTGCCGAGTTGTCTACGATAAAGTGCTAGCCCAAGTTGGATCGTGCGCAGGTGGAATCCGGACTGCGTCCCGTAACATAAGATATGGCGCTCCGGCAGGCGTTACGCAATCCAATGGCACGGAATGT
TTTGTGGAACGATTTGCCGAGTCGCCTGCAGGTAGCCGGTTCCCCTGACTGCATTGTCGCCGGTTTAGATTTGATGTTCTTGTGCTCTCAGCCTAGATGGTGGAAGACTCGTACAGACTGAATCCAATGGCACGGAATGT
TTTGTGGAACGATTTGCCGAGTTGTTCATAAAACCGCTCAACCTGGGTAATCGCGGGGTTCATAACTACAACGAGAGATCCTAGCATCGTGGCACAATTTGTCGAGACGACGTATCTACTAATCCAATGGCACGGAATGT
TTTGTGGAACGATTTGCCGAGCTGCCCAGCCCTTCCCCTACGTCATCGCCACATAGGGAGAAGGCGTTTAGAACGTATGACACGGATATAGCAACCGAATCAAGGAATTGATATCTAGTCAATCCAATGGCACGGAATGT
TTTGTGGAACGATTTGCCGAGTCGTTTGATCCATGCCATGTCGTCCGAAATCGGGACGGCAAAGCCGCGCGATCCGTTGGAACAAGGCCTCGAACGACCATCGGTGATATATCAGTGGGGAATCCAATGGCACGGAATGT
TTTGTGGAACGATTTGCCGAGTTGCCCAGCTACGCCGCGTTTATCTCCCGGTCTGGTACCGTTACGTCTCTGATCACTACGGACGTGCTGAGCGCAAGATACTTAGGGCAGTGAGTGTAAAATCCAATGGCACGGAATGT
TTTGTGGAACGATTTGCCGAGCCATTCGGTCGAAGCGACTGACGGGTCTCGACGGTCTTTCAAATGTGTCTAGCCATAGGGGTACGGCGATTCTACGTATATACTACGGGAAGCGAGCCAAATCCAATGGCACGGAATGT
TTTGTGGAACGATTTGCCGAGTCGTTTGGTATCACGTGAGAAATCTGATCGGGTTGCCCGTCACTCAGAAGCGACACTTCTAATGCAATACTGTGTAATCACTGTGCGGCGTGTAGAAGTAATCCAATGGCACGGAATGT
TTTGTGGAACGATTTGCCGAGTTGTCCAATGTGACGCATAGCGAATACTTAGTGATTACAAGTCTGGAAATTTGAGCGAGAGGAATACTCGCGGATATGACATAATCGAAGAACATTAGGAATCCAATGGCACGGAATGT
TTTGTGGAACGATTTGCCGAGCTGCACGTCCGCCGCGAGGTTGTGAGGAACAGGGTTGGGAGTAGGGGCCTTTAGGCGCAAATCTAGGGTGTAATAACGGACCCTAGGGCAAAAGGTCGCAATCCAATGGCACGGAATGT
TTTGTGGAACGATTTGCCGAGCCGTTCAGTAGAACGGGTAAAACCTGGGTAAGCTGAGGCGTGGCCCCAGTATCGCACGTGTAGTGTCTTGTCATCAATTGTGCGAGTATCGCGGCCACGAATCCAATGGCACGGAATGT
TTTGTGGAACGATTTGCCGAGAAGACTGGTACAGGAACTCGCTCATGTCGCCGTATTACTGGTCGACCCTAGTATGCCATACGCTAAAAGCTTCTCCCGAATGCGATGGCATGATTACGAAATCCAATGGCACGGAATGT
TTTGTGGAACGATTTGCCGAGTTGCCTAGGTCAGACCGGTGAACTAGCGGCTACATTGTGCGTAGACAAATCAACGGCCTCTCTAATGGGATAATGAGCAGATTGACCGAGACGTCTCTGAATCCAATGGCACGGAATGT
TTTGTGGAACGATTTGCCGAGACCTACGTTCCAACTACGAAGCTGTTATACTGTAGCTGAACCGTAGAAACCGTTTAATTGCTATGCTCAGGTAATTGGTCTTTACATATGATCACAGAAAATCCAATGGCACGGAATGT
TTTGTGGAACGATTTGCCGAGTTGCCCAGGTAACACGTATCGCTCCAAAGGCTCTATCACCGTGTGTCTAGGAGCCTATATTGTAAGCTGCGAGTATGCGAGAGATATCTCCACCCGTGGAATCCAATGGCACGGAATGT
TTTGTGGAACGATTTGCCGAGTCGTTTGAAATCGGTGTCTGAATCTTATGTTGCACAAGCTACGGATCCCTATGACCCAAATCCAATCAGTCAGCCGATGGCTAGCACACATTTACGGAAAATCCAATGGCACGGAATGT
TTTGTGGAACGATTTGCCGAGTCGCTTAAGACAGGCAATCTGTAGACGTCGAAGACTCACATAGAAAGGTAGATTGCGAGACTTGTGCCGCGTGGTCACCTGGAATTCAACTCTTCGTAAAATCCAATGGCACGGAATGT
TTTGTGGAACGATTTGCCGAGTTATTCAGAAACGAATATGTACTCTTTACTTCCCGCGGCCTAAGCGAGATCGAGCATCTCCGGCAATTGAACCATTTGCGGGTTCAATTAAACCTAGGGAATCCAATGGCACGGAATGT
TTTGTGGAACGATTTGCCGAGCCGTTCAAGAGGAAAAGTTCTGTGATCGCGAGGCCCTGGTTTTATATTGCCTGCTCGTCAATGAGTATGTTGCAACAGGATCTTTAAAATAACAGGACAAATCCAATGGCACGGAATGT
TTTGTGGAACGATTTGCCGAGCCGTCGCTCCTCCCCGTTAGAACTCAACCCTCGCAGATCCCAGTCCGTAGCGTGGCACCAGGCGCTTGGTTGAGCAGATGCATCTCGATTTAAAGGTGAAATCCAATGGCACGGAATGT
TTTGTGGAACGATTTGCCGAGTTGTCGCCTCCGAACGCCGATCCTCCAGCCCCGTGTACTACGCGTTACCGATGGTCGGCTAATGTGGGCTCGAACGTGATCTTCGGGCGATAACGTTCCAATCCAATGGCACGGAATGT
TTTGTGGAACGATTTGCCGAGCCGCCACTCCATAGAGGCTCGTATCGGAAGCCTAGACGCTCTGCGCATTATATTTCAGGCCTTTAACTCTTGCCGCAGCCGTCTAAGCAATGCTGGACCAATCCAATGGCACGGAATGT
TTTGTGGAACGATTTGCCGAGCCGTTGCTCTAGTGTAGCTCGCAGGTTAGGACATGGTGAATTGATGCGGTAGAACGCGTTAGCTCATCCATCGCGCTGTGGACAAGGGCTTTTGGTCGTAATCCAATGGCACGGAATGT
TTTGTGGAACGATTTGCCGAGTCGCTATCCACTTTGAAATGTAGGTGATTGCATGCCACGTAACTAACGGCGTATATGATTCTATGGCATTCCGAATGTAGGGTCACATGAGGCATTGGTAATCCAATGGCACGGAATGT
TTTGTGGAACGATTTGCCGAGCCACCATCTGTGAAAGCAACTAAAACCTCTCTATTAGTATTAGTCCTTAGGTAGTAATGGGTCTGTAGATCACTGCCCACTGTGAGTCCTGGCAAGAGGAATCCAATGGCACGGAATGT
TTTGTGGAACGATTTGCCGAGCTGCCGCTTGATGTATAAGCTTGAGCGTATTTACCGGAGGAACGATGTACATACAAGGCCACTTGGAGGCACGATATATACTAACCAATCCCAATCGGAAATCCAATGGCACGGAATGT
TTTGTGGAACGATTTGCCGAGTTATTACTCGAGATGAGGTATTTCTAGCCTGTATTACCGTGGTGCCGATGACGAAATGTTGGCGGCGAGTCCAGGTTAAAGTAATTGAGTGGATTTTGAAATCCAATGGCACGGAATGT
TTTGTGGAACGATTTGCCGAGTCGTCGTTATTCCTTTTAAAGGTCAAAGGTGCCAACCCGGGCAAAATTTAACCAAGAGGCGAAGAGTTCTTAAAACCATGATTGGGTAGCGCTGACCCAAATCCAATGGCACGGAATGT
TTTGTGGAACGATTTGCCGAGTTATTATCGTCACGGTGCCTTTCCGCTTACGAAGATCATGGCGGGTCTCGGCTCAGAATTCCGCAAGAGGAAGGGCTTCGGTATTTCGGCAATGATGTCAATCCAATGGCACGGAATGT
TTTGTGGAACGATTTGCCGAGTCATTGCTGTATTGTCATGGGCTTGAAACCTGGACCTATTTATCCCATCGAGACACAATCGTAATAGCCCCTAGGGCCAATTATTCTCGTTGGGGCTCTAATCCAATGGCACGGAATGT
TTTGTGGAACGATTTGCCGAGCCGCTATTGCGGGTCATACTACCGACTCTGCGCTTGACAAAGAAACTGATTAGTCACCACGCGCAGCAGTGTCTAGTATGGAGAATTACCGCCATAGGGAATCCAATGGCACGGAATGT
TTTGTGGAACGATTTGCCGAGCAGCTGCAGTACGTGGATGGCTGCGTGCCACCGTATGCTGACGGTCAGGCAATTGACAGCCCTTTAACCCCTCGGAGCCGCATCAAGTAACTGGCTCCGAATCCAATGGCACGGAATGT
TTTGTGGAACGATTTGCCGAGTTGCTATTAGGCAGAGAAGCAAAAGGATAGTGACGTTCGACAACCGATTCAATGTATTTATTAACTTCACAGACGAGGCGGCTGATTCGTGAACCTATTAATCCAATGGCACGGAATGT
TTTGTGGAACGATTTGCCGAGCCACCATCGAAGTTGGAACCGTAGAGGTCCCTGCGCCCAATACTGAGGACCGGTTCAAGGTGGACGACGGGATACAGGGAGAGAACTGAGCACTGACTAAATCCAATGGCACGGAATGT
TTTGTGGAACGATTTGCCGAGTCATTATACCCCTCGGTCAGTAATATCTCCGCCCTAGGGCACCCGCAGAAGTAGAATCGGGTGGAAAGAAAGTCACCACTTGGCAGTCCGATTCATCAGAATCCAATGGCACGGAATGT
TTTGTGGAACGATTTGCCGAGTCATCATACTCACCCGGTCGGGAGCATTACGCAGTTCTGCATTGTCAAGATTGGCGAGTTATAACAATGCCTTAACCACAGAAACTGATCCAGTCTTATAATCCAATGGCACGGAATGT
TTTGTGGAACGATTTGCCGAGTTGCTACGCCGTGGCCCCACTTATATCCACGACAGCACAGCACCGCGGGCAGCGCTGATTTCAGAAGGAGGTCGGAGTTTACTTGTATGCATATAGCACAATCCAATGGCACGGAATGT
TTTGTGGAACGATTTGCCGAGCCATTGTGCCAACAATTCGACGGCTCAACGTCACGTAATGTCGCAAAGGCAACGAAACCCACTAGCGTGAGATTGAGTGGAATCGCCTCCTATTCGGGGAATCCAATGGCACGGAATGT
TTTGTGGAACGATTTGCCGAGTCGTCGTGTATTGAGGGAGAGGGAAAGGGAAAGACCGCCCTCTCTCGACGTGATAAGTTCTTATGTAAATTCGACATTAATGTACACGGGTTGGGGCCTAATCCAATGGCACGGAATGT
TTTGTGGAACGATTTGCCGAGTCATCACACACGAGGGAACAAGGGAAGAGGCACTACGCAGGCGGCAGAGGGGAATAAGGAGGAAAGGTGAATCAGACGAGGAGTAAGATATTTCTCCCTAATCCAATGGCACGGAATGT
TTTGTGGAACGATTTGCCGAGCCGTTGCACGGCAGAAGAGGGAACACGAAGAGGAGTGAAGAAGAAGACGAAGCCTTCTAACGGAGGTAGAGGAAGTATAAGGGTGCTGAAACGAGGGGAAATCCAATGGCACGGAATGT
TTTGTGGAACGATTTGCCGAGCTGCCGTATGAACGGGCCGTTAGCAGACATTTCAGTCCCGAAGATCGCCGGGGAACGAGACGGAACGTGGAGGAAGGTCGGGAGTATTGTGAGATAGAAAATCCAATGGCACGGAATGT
TTTGTGGAACGATTTGCCGAGTTACTATGGTTCTTTGATTCTAAGTGAGAGCGAGCGGTAAGGGCCCATGAATCAGATAAGTGGCCATCCCTTATCAAAGGCGAGGCAGCGCATCTGGGTAATCCAATGGCACGGAATGT
TTTGTGGAACGATTTGCCGAGTCATCACGGCTGATCTTTATACCAGCGAAGTCTGATTAGTAGTGGTGCCTGACTATGCCGAGCAAATTACGTAAACCATCTGGATCTCCTGGAGAGGGGAATCCAATGGCACGGAATGT
TTTGTGGAACGATTTGCCGAGTTGTCGTGGCACCGACCATCGATTTGATGCAGTACCGAGACTTAGTAGTGATCTAGTTGGAGAATAAAACGCTCTTTTCATAGTCGGCAGTAAGATTAGAATCCAATGGCACGGAATGT
TTTGTGGAACGATTTGCCGAGCTGAAGAGTAGTCGCATGTACCGCAGATACTACGGCGACAATGGGCACAGACAAATTGCATGGACCCGGCGGGAGGTAATGGTCAAAAGTTGCGCCCACAATCCAATGGCACGGAATGT
TTTGTGGAACGATTTGCCGAGCTGCATATTGCAAAATGGTTCGATTCCTACCCAAACCCAGCGCCGCGCTGAGAAAATTAGACAACGCATTACTTACCCTGTGACGGCTGACACGAATGGAATCCAATGGCACGGAATGT
TTTGTGGAACGATTTGCCGAGTTATCATAAGCAAAGCATAGTGACACTTATTTTGACGTATGCTGTGACGTAATATAACTCGAGAATGAGTAGTATTCACGATCACGCGTGCTCGCCCTCAATCCAATGGCACGGAATGT
TTTGTGGAACGATTTGCCGAGCCGTTGTGAAATGATCTTATGGAGACTATCAAGAGCGCTACACTCGGTAGAGCCCAATACTTGGGCGGTCATCAAGGCCTACGTGCTGTAAACTCGCTGAATCCAATGGCACGGAATGT
TTTGTGGAACGATTTGCCGAGTTACCATAAAGAAAAGGCAGCTGAATTATGAGGTAAGCCGTGTAGACGCAGGGATAGTACGGTACCGTGCCTAAGCGGCTACGACAAAAGAATTTCCTGAATCCAATGGCACGGAATGT
TTTGTGGAACGATTTGCCGAGCTGCTGGTCCTATGAAACATCCAGTGCACAGGTGACTGCGCGCAAGAACTTGAACGCCTAGGAATGTAGCTGCATTCTTGAGCAAGAGCGGTGTGCTGCAATCCAATGGCACGGAATGT
TTTGTGGAACGATTTGCCGAGTCACTGACCCGGGTCCCGTAGCACCGCCGGGATGCCGTTACTCCTGAGACTCTCAAGTTTCTAAATACGGCTAGGTGGGCTCTGATTAATTCCCACTACAATCCAATGGCACGGAATGT
TTTGTGGAACGATTTGCCGAGCTGTCGACTACCCTGATCCGATGTGATCCCTGGAAATGGGATTATCCGCCGTCATACATCAAATTTCCGACGAGGGACATCGTGTAGTTCGGTCGCTTAAATCCAATGGCACGGAATGT
TTTGTGGAACGATTTGCCGAGTTACTGGTCGTGGCCTACGGCTGCCTATTATTCTGGAGTATCGAGATTTAAATTACTGACTACCCCGTTATCAACCGTGGTACAGTTGCTTAGTTAACAAATCCAATGGCACGGAATGT
TTTGTGGAACGATTTGCCGAGTTATCGGCCAGGCAGCCAATCGAACCAATGCGGTTTCAAGACGTCACACGTTCCCCACAGGAGGGTTGGGAATGGCATTTATCGTACGCGCACGCTTAAAATCCAATGGCACGGAATGT
TTTGTGGAACGATTTGCCGAGAAGACGGATACTGTCGAGAGTTGAGAACTTCGGGTCTGACAAAACATACACCAGAAGATCATAACACATATGCACCGGCCTCGGGCCGATATATGGCGGAATCCAATGGCACGGAATGT
TTTGTGGAACGATTTGCCGAGTCGTCAACGTGCGGCGCTCTTAAGTTCGAGAGTAATCCAGACGGTATGTTTGCATCCCCTAACGATAACCGGAGCATTATTCCAATTATATCGCCTGCAAATCCAATGGCACGGAATGT
TTTGTGGAACGATTTGCCGAGTCATTAATACAATACGTGCCACAGTGGAGTTGCCTATGCGAACCAGACATGAGGCGTGAGCCAGCACCGGCCACAATCCCATTCAAATGTCTAATCCTTAATCCAATGGCACGGAATGT
TTTGTGGAACGATTTGCCGAGCTGTTGGTGGTCGTAGCGAGGCCACCGGGCTACGAGGGAATATCAAGGCCATAAGGTACTTATCCGCCATACGATCAGTGGCAGGCCGACCATTTAGGTAATCCAATGGCACGGAATGT
TTTGTGGAACGATTTGCCGAGCCATTGGCAGTAGAGCAGAACCTCGGCAGGGGTTTCAATGGCCGGACTTGGCGGCACGCAGTCCCGTACAGTTTTATTGACTGATACCATGTGAGTGCCAATCCAATGGCACGGAATGT
TTTGTGGAACGATTTGCCGAGTCGCCAATAGGTACACCCAGCCTCTTCGGCGACCGGGAACGAGAGCCTTTTAGTGTTCTCGTCGTTCTTAAACGCACCCGCTTCGGTCATTGTTCACGGAATCCAATGGCACGGAATGT
TTTGTGGAACGATTTGCCGAGTTACCGGTGGGAGGGCATCCCTCCTCCTGATATGGCATCCATTAACTCCCGAGATGCATGGGCCCTCTCCGGAATAATATAATATTACGCCGTATATCTAATCCAATGGCACGGAATGT
TTTGTGGAACGATTTGCCGAGCCATCGGGCCCATAAAGACTAATAAGCAATATCCTCGGTATCCATTCCGTGGCAGGGACACCCTTATGACTAAAACTGACGTTTTACGCGCTAGTATGAAATCCAATGGCACGGAATGT
TTTGTGGAACGATTTGCCGAGTCACCAGACTAATTACATTTGCGAACATGCATACAGTGTATACATCGTTTAGGTAGTGAGAGCGCTATGCCTAGACGCGACCTGAGGACTAACGGTTGGAATCCAATGGCACGGAATGT
TTTGTGGAACGATTTGCCGAGTCGTTAAACACAATTCGTGACGTCTACTGTATCGATCTGTTCGGGCCCGGAGGGCTTCTGCGCCAATGATTGTCCTGTTGCACTGCCCACACTTCAATAAATCCAATGGCACGGAATGT
TTTGTGGAACGATTTGCCGAGTTGTCAGACGAGCTTGAGCCGAATTCAAATAGTAGCTGATGACCCCTGCCAACTATGGGATGCGTACTCTGAGTCGCTCTATCAATCACACGCAGTGGCAATCCAATGGCACGGAATGT
TTTGTGGAACGATTTGCCGAGTTGCTAGGATTTTACCAGACTAGTAATGCAATTCAGCAGCGTCTACGCTGACTACGTGTAGTTGAGTCTCTTAGGCTGTCCAGAGGGCGTACTGTACTAAATCCAATGGCACGGAATGT
TTTGTGGAACGATTTGCCGAGTCGCTAAGGTTGAGGGTCGTAGTCGTCGGTCCCGGCACGGCCAAGGACCTTAGCTAGCTAGATTCGTAATAGTCCATCCTTAAGTTGTGGGCGCCGAGCAATCCAATGGCACGGAATGT
TTTGTGGAACGATTTGCCGAGTTGCCAAGGTGCCCTATCCTCCCCACCGGCCCGTACAGTACCTCAATTGCTTACTCTTCTTAACCGCATCATGACGTATCTAGGACCAGTTCCTGCATCAATCCAATGGCACGGAATGT
TTTGTGGAACGATTTGCCGAGCTGCCAGAGCGGCGGGAGTGGTTCAATCCCTATCGCTCAGGCGCGACTGACCGAATAGCACTCCGCAAAGTCACTCTTATTTTCAGGGGATCACGTTCGAATCCAATGGCACGGAATGT
TTTGTGGAACGATTTGCCGAGTTGCCAAAGACTATTGGCTGGAAATTGACGCTAGTGAGCCAGACATCCGCGCATGACTTCGTAAATAACCCTATTATGCACGTCATACTACCTGAAGTCAATCCAATGGCACGGAATGT
TTTGTGGAACGATTTGCCGAGTTACCAAGGGCAAGCAACCAGGAAGTCGATTTGATACAGACGGTAGCCTGCCGGGAAACTGAGATTCGACCCACCTTTTCGGGTGGGCTTGAGACCGTGAATCCAATGGCACGGAATGT
TTTGTGGAACGATTTGCCGAGCCATCAAAAGGTCGGCTATGTCCCACGAGTCAATACGTCGATTAGATCGAAGCGGCGTACCGCTACCAATAGTGTAAATCAAACGGTATACCGGAATAAAATCCAATGGCACGGAATGT
TTTGTGGAACGATTTGCCGAGCCGTTAGAGAGAAGGCAAGTAACGTCACCTCAGGGTAATGCTGTCAGGTACTTCCCATTCTTACGCGAAGCTGCAGCGTAAAGGGCGCATCCTTTGCGAAATCCAATGGCACGGAATGT
TTTGTGGAACGATTTGCCGAGCTGTATCTCCCTTCTTTTGCCCCAGTTAAGGTTAGGCTCAAGTAATGGTGCAGCAGTTCACCGTACGGCCTCAGCTGGGCATATCCCCAAAAGGTTAGCAATCCAATGGCACGGAATGT
TTTGTGGAACGATTTGCCGAGCCGTATCTTTTAGTAAAATCGTAGGCACCGCTAACTGCTATACCGGCGGTAGACAATGGTTATACACTTGCTGTGTCGCGGTCTTACACTTTTACTAGGAATCCAATGGCACGGAATGT
TTTGTGGAACGATTTGCCGAGCCATACTTTCACGCGTAATGCAATTAGTCCTATGGGTTACTGAAACCTGGAATCGTTCGATTAGCATTCAATTCAGTTTAGCTCCCGATAGAAGGACACAATCCAATGGCACGGAATGT
TTTGTGGAACGATTTGCCGAGCCACATTTCCGGTGTAGGTATCCATATAGTACAGTTTGCCGGCCGGAGAACCTGTCCGCCTGCAATGTTCTGGTCGGATCGGTCACCACACGACCCCATAATCCAATGGCACGGAATGT
TTTGTGGAACGATTTGCCGAGTCACGTTCCACCGGAATAATGGTGTAAATGACTAAGAGATTAGGATAGCACCCAACGCGGCACGTGTGTTGCATGTCTCCGGTGAGTGCAAATAGCAAGAATCCAATGGCACGGAATGT
TTTGTGGAACGATTTGCCGAGCCATACCCTGGTGTCCTTGTGCCATGGATAGCCGGGGATGCACTCACCATTGCGAATGTGCGATCGCCTAGCCGACATTCGGGCAAGTATCAGGTAGGAAATCCAATGGCACGGAATGT
TTTGTGGAACGATTTGCCGAGTCACACCCTAAGGAGCACCATATACCGAACGTTTGATCAGCAATAGATGAACTACAGGTTAGTTCCTGGGTGTTAGAAAGGCTGATCATCATCAATGGAAATCCAATGGCACGGAATGT
TTTGTGGAACGATTTGCCGAGTTATGTTTACTCACGGAGGTTAGACGTAAATACCTACATCTGGTAAATGCACCATCTCTTACTGACGCAGATGCTGAACGTATAGCTCTCCGGTACATGAATCCAATGGCACGGAATGT
TTTGTGGAACGATTTGCCGAGTCGCATTTGTTATTAAACCGAACATGTAGCTAAAACCACCGGCATTTCCTGCCCGCCCATGTCGGACCATCGAGTGGACATTAGCAGGCGATAGAGTCAAATCCAATGGCACGGAATGT
TTTGTGGAACGATTTGCCGAGTCGTGCTTGCAAAGCGCTTATGACTGCCACGATCCACAACACGCACGCCGCTCATGGTCGAATGACGGTATCCGTTAGGCAGTCCACAGTAAGCGTGCGAATCCAATGGCACGGAATGT
TTTGTGGAACGATTTGCCGAGCCGCATTTAACCAATCTTCACACGGTCCACGAATCTTACTATACGCCATCACCGCAGGCACTTTAGTTGCCGACCAAGGTTCCAGGCAGGACCGGAAAGAATCCAATGGCACGGAATGT
TTTGTGGAACGATTTGCCGAGTCGCATCTGGTGGAAGTTAGTGATCGCCCTCGCTATCCAATATCTTGCTTCGACGTCCCTGCATGGCCTGGCTAGGGGTGTCTACTGAGCGAAAGGACTAATCCAATGGCACGGAATGT
TTTGTGGAACGATTTGCCGAGTTACACTTAAGTTGCCGGACAACAGACTCGCAGTCACTATATGCGTGACCCATATGATGACCTCCAGACATTCACCGGTGCACGACGTATAACCTATTCAATCCAATGGCACGGAATGT
TTTGTGGAACGATTTGCCGAGCCGCACTCGAAGTAAACCCATCATATTAGCCGGACGAGCAGCGTCCATAGGGGACTAATTGGAGGCAATTCTATTGCAGCGCTTTTCGCCGGTGCGAGTAATCCAATGGCACGGAATGT
TTTGTGGAACGATTTGCCGAGCTGTACCGTCCTTGGGCCGGTTAGTGGATATGATAGTCGTGCATGGTCATCAAACGGTAGGTTTTACTTGTATAATCCTAAATGCGATAGGACGCTGAGAATCCAATGGCACGGAATGT
TTTGTGGAACGATTTGCCGAGCCACATCATCTGTCTCGATATCCGTAGCTGTGTCAAGGTTCGAGAGAGCCAGATTCCGTACCTCATAAGATGGAGCGACATTAACTTTTGCACCGGGATAATCCAATGGCACGGAATGT
TTTGTGGAACGATTTGCCGAGTCATGTTGCTATTATCGGCGTCCCCAACCCACGCGAATACGACGACCTGTCAAGAATAAGGGGAGTGTTGACATCCTACAGGAAGAGAAGCTGGGCAACAATCCAATGGCACGGAATGT
TTTGTGGAACGATTTGCCGAGTCGCATTGTCGACTAAAGACCCCTCGTGATGCGTTGGGCAGTTCATCCCCTTACCGCGCATTGGCAATCCATCATATTAACGTTGCGACGGCATTAGACAATCCAATGGCACGGAATGT
TTTGTGGAACGATTTGCCGAGTTACGCCGTGCTTCCAATTCAAACCCGCATGCGAGACCGTAAATGTTCGGACAGATCCACAGGCAGAGGAGGTTAGATAGCGTAGACTTTTGCTTATGAAATCCAATGGCACGGAATGT
TTTGTGGAACGATTTGCCGAGCCGCACCATATGGCATGCTGCAATTTTAGTCGGATTCAATCAAGCTCACCAGTGGCTGCATCCCACGACTGTGTTACATGTATTAGATAGAACCGCGGCAATCCAATGGCACGGAATGT
TTTGTGGAACGATTTGCCGAGTTACACCGCGGTAACCGTATGGGCAAAGATTCGTGACTGGTGCGCTGATAAATAGTGGAATAACAGCTGGGTGTATACCTCGTCCTCGCGGACTACCATAATCCAATGGCACGGAATGT
TTTGTGGAACGATTTGCCGAGCCATACTATGAAAGGGCGCGCGACTATTACTCCCAATGCCTACCCAATGTCCACACTGTCGAACACACGTGTCATCTGTAATTTTAACGGCCTTACCTTAATCCAATGGCACGGAATGT
TTTGTGGAACGATTTGCCGAGAAGAGAAGGCTAGAGAAGGCGGGGAGAAAGGGAATGGTTTCTCCTGCGGGCAGGAGCTTTACAAGGTACGCGTCCGGCACCTTCGCATGTCGCTTCGGAAATCCAATGGCACGGAATGT
TTTGTGGAACGATTTGCCGAGTCGTATTGATCAATAGGCTTATGAGTCCTGGGATCAGGGTCGCTTATGTGTTACCGTTGATGGGACTCACGTCTTCCCGATTTGCGACGTTATGTCAGAAATCCAATGGCACGGAATGT
TTTGTGGAACGATTTGCCGAGTCGTGTTGACGCGCTGTGAGACGCGCGGATTTTCGATGGCTGATTAATGGGAGTGAGTGACGTATGCCGTATTTTGTCGTTTGTTGGGCCTATCAGTCGAATCCAATGGCACGGAATGT
TTTGTGGAACGATTTGCCGAGCCGCACCGGGCCACCTGTGATGTGATACGATCTCCGCGTGAGCGGTCAATGTATTTGATACACTAAATCGCAGCGTATACTAAATGACACAATGTCGCCAATCCAATGGCACGGAATGT
TTTGTGGAACGATTTGCCGAGTTGCACTAAGTGCTTGTAATCGTGGTACGTGATGCATGAGGTCAGCCACCCACACTCAGCCCACAGACGCGATGAGGGACGCTCATCATCCAAAGTTGCAATCCAATGGCACGGAATGT
TTTGTGGAACGATTTGCCGAGCCGTACCAGAGAGGCCACGTTGAGCCATACCTCTTCGCACGGTGCAAATGCGGCTGAACCAGAATAAACCCAAGGAATGTTGTCATTTTGAGGACGGTAAATCCAATGGCACGGAATGT
TTTGTGGAACGATTTGCCGAGCCACGTGCTTTCGGGAGCCATTAACGGAGTCAGACTCTCATTCGATGTGTAATAACGGCTCCCACGCCTAGTCCCTGGTACATAATGGGTCATAATTGCAATCCAATGGCACGGAATGT
TTTGTGGAACGATTTGCCGAGTTGTGCGCTCCAACGGGTAACACGAGATATCGTTGTACTAGATTATTGCTCAAACCGGCGCATGCCATGTCAAGGCAGTTCAAAGGCTAAGACAAATGCAATCCAATGGCACGGAATGT
TTTGTGGAACGATTTGCCGAGCCGCATGTCTGGTCGGGCCTTGGATCAGATTAGTAGTTGACTTCCGGATATGGTCCGCGAGTCGCGTAGCGCCTCCGGTTACGTCTATGAGAAAGGGTCAATCCAATGGCACGGAATGT
TTTGTGGAACGATTTGCCGAGTCGCATGCCGTTAGACGTCGCATAGACAGTGGGCAGCCACCATACACTCGGATCGCCGCAGCACAGATGTTAGACCCTGGCCGTAATTTATAACTCGAAAATCCAATGGCACGGAATGT
TTTGTGGAACGATTTGCCGAGTCATACGTCGACGAGGGCCATCGCTTAAGCTCTCCGTCCTCTCAGCCAGCAGATGATCGAGCCGCGTGCATGAAAGAAGGGTCGATGCCTACACAGTGGAATCCAATGGCACGGAATGT
TTTGTGGAACGATTTGCCGAGTTGCATATCAGAATATTGGACAGTCATTGTCCCCACTCTTTGAGTGGCGTTGGTTTTATACTGACGGGCGGCGGACAATTCTAGCCCATAACTAGGAGCAATCCAATGGCACGGAATGT
TTTGTGGAACGATTTGCCGAGCCATATATACCTGTCGATTATTCAAAACGTATCTGACTCAAAGGAGTTCATGTCCCGACTTGCCGGACAGACCGCACCGCGGAAGCCCGGGACGGTTTTAATCCAATGGCACGGAATGT
TTTGTGGAACGATTTGCCGAGCCGTGCGCGCTAGAGAGTGTACGGGCCCGATATCAAGGACAATACATAGGTGTTCACAATCTCAATCGTCCAAGAGTAGCTAGCGACGCTGTAGACTTGAATCCAATGGCACGGAATGT
TTTGTGGAACGATTTGCCGAGCCATACGTATACAATCATGTAATAAAGCGACGTCAAGTTCTATAGAATTCCATGATAATTGAGGCTTTTGGCGTCCAGGTTCCACTGCATGGCTGGCGTAATCCAATGGCACGGAATGT
TTTGTGGAACGATTTGCCGAGCCGTGCACGGCTTGCCGATGAGAAATTTAGATTTACTTAGCCATGAGAAAGACCCCTTAAACTGACATCTGTGCTCAATCTATTGAAGGACCACGGCTGAATCCAATGGCACGGAATGT
TTTGTGGAACGATTTGCCGAGCATCGCGCCGCCGAACCAAGCTAGAACAGATTTAAAACTAACTCTGCCAGCTCGAGTCATCCGTCAGCACGCCCGCCTTGCAAAATAAAGACGTTACCGAATCCAATGGCACGGAATGT
TTTGTGGAACGATTTGCCGAGCCGCGCGCAGGTCCTTGCGAGGATGATGGCTGTTATTGCAAGATAGTCGGTCCTAACAGTACCCCTATCTGCCTGCAACGGGTTAATCCATAGGAGTAGAATCCAATGGCACGGAATGT
TTTGTGGAACGATTTGCCGAGTCACATGCAGGAGCGGCGCCCTTACAAGCTTACGCGCTAACGGTCAAGTCACCCTTACAGCCCTGTGTGCTGAGTCGAGCTAAAGGGAGGATCGCTGGCAATCCAATGGCACGGAATGT
TTTGTGGAACGATTTGCCGAGTTGTACAGTCCTGACTCTGGCATTCCCGGCTCATCCGGAATCGAAGAGCGTGTCTTGCGTTTTAGCTAGTGCCTTAGAGTCTGCAGACATGGGTCGCCAAATCCAATGGCACGGAATGT
TTTGTGGAACGATTTGCCGAGTTACACGGTCTAGGTATGTGGTCTGGACGCTCGAGTTCTTGGGTCCCGCATCTGCTCGAATCTGGACGAGTGCATATAGGCATATTAAAGGGCATTGTCAATCCAATGGCACGGAATGT
TTTGTGGAACGATTTGCCGAGTCATATGACCACCTCCGCTGTTGCAGTAGGTTACCCCACACGTCTGTGGGACCCCAGTACACGGACAGCCTCCCTGGGTGACTGTCGGAAATCTACCTAAATCCAATGGCACGGAATGT
TTTGTGGAACGATTTGCCGAGTTACACGGCCAATGGGGCGAGTGATCGGGTTGTGGATGTTGTGAGTTGGGTGGGTCGACCCATGGAGGGCGGTGTGGTTGCAAGCTATGTTAGGGATACAATCCAATGGCACGGAATGT
TTTGTGGAACGATTTGCCGAGTCACGCGACGTCTTACGATTACTAAGTTCAATTAACCATTCCGTCTCCATTCACGTGCCCTTGCTTAAGAAAGGCCTACTTCGTTCTGGTACCATGAGAAATCCAATGGCACGGAATGT
TTTGTGGAACGATTTGCCGAGCAGCCATGAGCCTCTAGTATATGTGCTGTCGTGATTTAGGGGCATTTCTTAGTTAATATTCGGCGGACAAAATTATCCTAGTCTAGCCGAGGTGACGAAAATCCAATGGCACGGAATGT
TTTGTGGAACGATTTGCCGAGTTGCATAGTGATTGGATGTCTAGACGCACCAGACTCGCGGCTGGTGCATTAGTGCTCCATGCGTAGTCCCTCAATATGGCTAGATACCATTTAACCATCAATCCAATGGCACGGAATGT
TTTGTGGAACGATTTGCCGAGCCATACGATGAATCGGTGACTTTTCTCTCCCTTAAAATCTTCAAGCAACGAGCCAAGGCTTAAGCGAGCCCGGTAACTTCGAACTTCTGGCGCGTTGTTAATCCAATGGCACGGAATGT
TTTGTGGAACGATTTGCCGAGCCGCATAAATTTCCGGTAACTCAGGAAGTAGAATACTGTAAACGATACATTACAGCTGTGGAGTCCGTTGTATCCAAGGAAACCCGTTGATGATTGCAAAATCCAATGGCACGGAATGT
TTTGTGGAACGATTTGCCGAGTTGTATGAACTAGAGCCCGGGGCCATGGGGCACATTAGAGACTACGCAACCGCGGACGCCGTATGGACTTGGAAATTCAGTAGGTGCTCTAAACTCACTAATCCAATGGCACGGAATGT
TTTGTGGAACGATTTGCCGAGTTGTGCAGGCACATATAAGATACATAGAGATCTATCTTGGCTGTCCCTGGCCGAGTGCTGGCATGTCCTGACTTGACCTTTCTCGGGCAGGCCTACCTGAATCCAATGGCACGGAATGT
TTTGTGGAACGATTTGCCGAGTTGTGTAGGTAGAAGACACGGCGCGTACCCACAGTCACACGCAAAGGCCCTTAACCGCCGCTGTATTACTGGCGTGCGCACGGCTACTTAGCGGGTCTCAATCCAATGGCACGGAATGT
TTTGTGGAACGATTTGCCGAGTTACGCAAAATCGAGACGTCTACTTGGCTGCTGGGTTATGCCATGACGCAACTTAGAATGGCCGAGTCTGCATTAAGACTGGTCCTGCTGGGCTACGGGAATCCAATGGCACGGAATGT
TTTGTGGAACGATTTGCCGAGCTGTACGGGATGACCCATACATGGTCGGCGTCGCGCAACCTATACACGTTCTTTGCAGATCAGCGTCCTAGAGAAGGCCGACCACGTTGTAAGAGCCAGAATCCAATGGCACGGAATGT
TTTGTGGAACGATTTGCCGAGCCATGTGAGAGTTTGGTTACGTTTTGGTTTGTTTAAGGTTTGTTGTTCGCAGTATTGAGGCGGTTTTGGTTGCTAAAATTTGGCGTGTACGGGTAAGTAAATCCAATGGCACGGAATGT
TTTGTGGAACGATTTGCCGAGTTATGTAGGGAGCCTGTATGGGAGAATGAGTGGCGATGACATTAGGGAGTACATTGGTCGTAGGGTTAAGTGGCCAACGCATCCGGCAAGTCACCGTCGAATCCAATGGCACGGAATGT
TTTGTGGAACGATTTGCCGAGCCGCGGCTTTTCACCCTTGTTTTAACAAACGTCGAAGCATTATGTCTTACGTAAATCACCCCGCGAGATTCTTGAGCGTGTACTGCGTGATGAGGGCTTAATCCAATGGCACGGAATGT
TTTGTGGAACGATTTGCCGAGTCGCGACCTCCACGCCAGGTGGTTCCCGACCAAGGCCACTCGCCAAGAAGAGCTTAGTCACAGTCATAGTCCTGTAAGCATGTTAATGATGGTATAGATAATCCAATGGCACGGAATGT
TTTGTGGAACGATTTGCCGAGTTACGGCTCTGTGTATCTTTTCAGGTCCCAAATTTCCTAATGCATCTTATCCGTCGTGGAATTCGTGCTAGGCCATATGCAATTGGCTTTGTCGGAAGCAATCCAATGGCACGGAATGT
TTTGTGGAACGATTTGCCGAGCTGTGATTTTGATACGTGCTGTGCCGGCCAGCACGTCTAAGAGTTCTACGCAGTGTATGCGCTGGGGCGTCGACTGCCAGCGTTAAGGTAGGTGTTTAGAATCCAATGGCACGGAATGT
TTTGTGGAACGATTTGCCGAGCCATAACTCGCTGCCACAATACCACGGGAGGCTATGCCAACTTCCACATACCGCCCACAACAGACTATTAATTTCTTGCGAAGGAACATCATCAACGAAAATCCAATGGCACGGAATGT
TTTGTGGAACGATTTGCCGAGTTGCAGTTTATGTTTCAACGCAATAACGATTACCTAGCCTGAGTTTGTTAGCGCGAATACCAGATCCCCTGGATCGACTTGATGTGCGGGCTAATGACGAATCCAATGGCACGGAATGT
TTTGTGGAACGATTTGCCGAGCTGTAACTCAGTGTAGATAGTGAATCAGAGTTATTATGCGACCTTCCGATCTCGATATGTTAGCTCGAATTTAGGTATTCGATTACATGACCCTATAGCAATCCAATGGCACGGAATGT
TTTGTGGAACGATTTGCCGAGTCATGATCCAAGACATCCGTTCATTATCTTATATGCGCGGGGCCACTGCCAGCGCAAGTGAGAATCGCACCCTCCTCTTGCATTACTCCACTGTTAGAGAATCCAATGGCACGGAATGT
TTTGTGGAACGATTTGCCGAGCCATAGTTGCCTCGCGATAGTTACCGGCGGCTTGCATCCTCGGCAAGCAACCTGTAAGCACCAGTGCCACATTCAAAACCCCTAGTCGGAGCTGGTATAAATCCAATGGCACGGAATGT
TTTGTGGAACGATTTGCCGAGTCATGGTTACCGCTTGGGCTTTGGTTTGATGTTTATCAGTGCGATATATAGCTCCAGTCTGATGCGCCGCGTAGGAGAATGGGCTTCAATGGGATGGATAATCCAATGGCACGGAATGT
TTTGTGGAACGATTTGCCGAGCCGTAGCTGCACTACGTAATTCGCACCAACCTTACCCGGGACGTCTTTCGCACAGTTTCGCACTACGCCAGAATCGGGAGCGACCAAGCGCCGTACGGGAATCCAATGGCACGGAATGT
TTTGTGGAACGATTTGCCGAGTCGCAACTGCGAGATGTATCAAGTGCAACAATTCCCGGCGTTCACCACGTAATCCCTTCCACTTCGCGACCGCCGCGGAGCCTTTTAATTCCAGTGGACAATCCAATGGCACGGAATGT
TTTGTGGAACGATTTGCCGAGTCACGATCAAGTACCAACAATCCCGGCTGGGTTAACCAATCTACGTCTTGCTACATACAAAGGAATAGGAATATGCAACGAGCGGTAGCTCGATGGTCTAATCCAATGGCACGGAATGT
TTTGTGGAACGATTTGCCGAGTTATAGCTGGAGGCAAACCTCTAGCTGATCCCCACCCCTCGAGCTCAGGCGCTTAGGACGCTCACCCTGACTCCGTGGCGCTGTATGGTGATCGATTACAATCCAATGGCACGGAATGT
TTTGTGGAACGATTTGCCGAGCTGCGGTGTCCCAGGGATCAGCTGCATTCGCACGTTAGACGTACACGTGCAAGTAATCAGTTTAAGTAGCATCCTGGTCAACATTTGAGAACTGTGCATAATCCAATGGCACGGAATGT
TTTGTGGAACGATTTGCCGAGCTGTGGCGTCCACAATGCCTAACTTAACCGTGATTGGGTTTATGTGGAGTAAACCGTCGGATATATGGGCACGATAAACTAAGACGAAAGCCCGGATTCAATCCAATGGCACGGAATGT
TTTGTGGAACGATTTGCCGAGCCACGGCACCGCTGGGGTTCTTCGACCCGAGCGGAGTAACTTGGCAATCGTGCAGGCCAGGGTAGCGAGGCGAATATATCAGATTTCGTTGAATCCAGAAATCCAATGGCACGGAATGT
TTTGTGGAACGATTTGCCGAGTTGTGGCATCAGCTTAACAGGGGTTAGCAGACATACCTCTATAGTGTTGCGGCAATCGTTATGATTAAGCATGATAGTCGTCTAATACCCACTAACGCAAATCCAATGGCACGGAATGT
TTTGTGGAACGATTTGCCGAGTTATAATGTGCCCAGTATAGGTAAGCAATTGGGGTTGCATTGACCCGGTATAGTGACGCTAGTGCCGAAGACGGGATTGCTGTTGATTGTGACAACTGCAATCCAATGGCACGGAATGT
TTTGTGGAACGATTTGCCGAGTTGTAGCACATGGCTAGAGCAAAAGACACGAGAGCATTTTGAGCACTCCCAAGCTTAATCCGAACGCTCGATCAGCGAAGAGGGCATTTCCACAGTTATAATCCAATGGCACGGAATGT
TTTGTGGAACGATTTGCCGAGTTATAACGTGAAGTATGCTCCAGCCATACTGTTCTGGTGGTACTTCTTTATCAACCACACCGCCTGGAATCAAGTATCGGTCGCGTCAATCCGTCACGGAATCCAATGGCACGGAATGT
TTTGTGGAACGATTTGCCGAGTTACAGTAGCCCGCGTGATGCGCTGTAAAGTGCTTAATATTGGTCGTATCCCAGTCCGCACTTCGGTGGGTTCGGGCGGAGTCCCTTTGACGTATGGACAATCCAATGGCACGGAATGT
TTTGTGGAACGATTTGCCGAGCCACAACGGCTATATAGCACTAGTCTGCATCCGCTAAGTAGTAGGCACGGTACCACGGCGCGCTCCGTGCCCATATAAAGTCGCATGACGCACAGGTTGAATCCAATGGCACGGAATGT
TTTGTGGAACGATTTGCCGAGTCACAGTGATATTAGTTCTCACAACCCGCTCTATCAGCAGCGGATGTTTCGCGTACTGACGTGGCATGCATACACCACTGCTGGACCGTCAATGCTCTGAATCCAATGGCACGGAATGT
TTTGTGGAACGATTTGCCGAGTTATAGCAATGGATAGTCGTACTGTTTATGTCTTACCTAGCTAAATTGGAGTGAAGTGCAAGTAAATAGGCAGGCGCGGCACCCGTAAGTTACTCTGACAATCCAATGGCACGGAATGT
TTTGTGGAACGATTTGCCGAGACCATGCGTGCAAAATACTTAATCAGACCACGTGCTAACGCACGCCTTTGGTTCGAACCCAGCCTATAAGTATTGCCGGCTTGTCGCACCTAAGCGCTAAATCCAATGGCACGGAATGT
TTTGTGGAACGATTTGCCGAGCTGTGGCAGGTACCAAGCCATACCAAAGAGGGCACAATGGAGCATGGGCTGTATCTTATGTGTTACTCAGAAAGCTAGTCACCGGGCAGTTTGGATGCCAATCCAATGGCACGGAATGT
TTTGTGGAACGATTTGCCGAGCATATGAGTTGCTTTCTTTGAGTGAATCGCGCAAAACAAGGGCTAAGTTTAGCAAGACGAATCAAAGGCGAGACGAGACGAGCCACGAGTTCGAAGGCTAATCCAATGGCACGGAATGT
TTTGTGGAACGATTTGCCGAGCATCGGTAACACCGTGGGCCAACACAAAATTTGCCTGGTGCCCGAGTTATCAAGCTTATACAAATCGGCTGGGTCAAAGAAGTAGAAGAGTGGTCCCAGAATCCAATGGCACGGAATGT
TTTGTGGAACGATTTGCCGAGTTGCGAGTCCATGAGAAAGAGAGAGAGGGATGAAGATTTTCCAATAAGAATGAGAGAGCGTGAAGGACTTGGGGAGGAAGGGAGACGAGAAGAAACATCAATCCAATGGCACGGAATGT
TTTGTGGAACGATTTGCCGAGTCACAGGTCTGGTGGACCAATTGCTGAAGGCGGACTCCACAAGTTAGGCCAACCATCGTCCTCCCTGAAAATGGATGGAAAGGCCACAAGTGATGCAAAAATCCAATGGCACGGAATGT
TTTGTGGAACGATTTGCCGAGTTACAGATTGTTGCATCTGGTCTATTAATGTGGGCCAAAACATCCCGTCCTCCAGGACAAATCAGATACGGATCAGGATAAATTACGACCTTAGGCTACAATCCAATGGCACGGAATGT
TTTGTGGAACGATTTGCCGAGTTGTGGACCATACCACCACCAGGCACGGCGCACTTTTATCTTAAGTCAAGTGCCTCAAGCCAAGTCATGGATCGAGACGTCCATGACCGGACCACGCCCAATCCAATGGCACGGAATGT
TTTGTGGAACGATTTGCCGAGCCATGGGCCGGGAGCGCACCGTATACCTGTGGATGAGGGGCGGACGCAGTGTATATGTTTTCGGGGTGTGCAAGTACTTTCGACACGGGTAGGGAAATAAATCCAATGGCACGGAATGT
TTTGTGGAACGATTTGCCGAGTTATAAGCATTTTCGCCGAACCGGAAACCTGCATCCGTGAGGTACTTTGGATTAACTCAAAGTGGAGCAGTGCGCTAACTACAGCAGGGAGATTCAAGAAATCCAATGGCACGGAATGT
TTTGTGGAACGATTTGCCGAGTTGCAGGCGTTGCACACGGCAGACCATATGAACTCTGGTGGGTTAATTGTACGATCAGACAAAATTACACGGAGACTCCCTCAGAGGATTTCATAAAGGAATCCAATGGCACGGAATGT
TTTGTGGAACGATTTGCCGAGTTATAAATACGTTCACGTGTTCATGCAGCATATCCAAGCTGTTGAGGTATTCGACTTATAGTCGACAGAGAGAGTACCCGTCCCATCGTTGAGGACTCGAATCCAATGGCACGGAATGT
TTTGTGGAACGATTTGCCGAGTTATAGGCACAGGAGACGCGGTAAGATCATCAGGTCTGATAACCAAAGTACGGTCCAGAGCAGGGATACTGCATCAGTGACCGAGACTGTTTCTTTTGTAATCCAATGGCACGGAATGT
TTTGTGGAACGATTTGCCGAGTCGCGAACGATGATCCGTTCATAGCCCCTTGATAATAGGGTCAGTTCTCAGTAATAACAGAGCCAGTGGTGACGCGGAGGAGTAATACGTACATTCATTAATCCAATGGCACGGAATGT
TTTGTGGAACGATTTGCCGAGTCACGGATAGAAACCTAATCAGAGTTCCCTGTCCAAATCTGCGGGCTCTGGTAAGGCCGGGATATTACAGGAGTCTACCGAGTCAACTAGGAGAAATAGAATCCAATGGCACGGAATGT
TTTGTGGAACGATTTGCCGAGCCACAGGATTCGGACAACGTAGTTTCTCGATTTCTGATATTCAGTTGTTCGTTCGCTTAGAGTGGTCCCAATTCCTTCCAGTCCACAGTGTTGAAATAAAATCCAATGGCACGGAATGT
TTTGTGGAACGATTTGCCGAGCCGTGGAGCTATTTCGAAGAGAGCGCCCCGCATATCTAGATTTTGCTTCCTGACGCCACCACATATGACTACGCGTTGGGACCCTCTTCTCCCTGATTAAATCCAATGGCACGGAATGT
TTTGTGGAACGATTTGCCGAGACGATTGTCTTTGACTTCCGAGCCCGCAATGGAACTCAAAAGCAAGGAATAATCCATTGGGATAGCTAGAAGTGTCCATGCTGGTTCATAGCGGCCATGAATCCAATGGCACGGAATGT
TTTGTGGAACGATTTGCCGAGCCGCAGAGCACCGTTGAGGAAGGTGCCAACGGGATCTGTTATTACCATAAGAACCGCGCCGGGGTGACCCTCCATTAGGGAGAATTGTCTAATCCGGGAAATCCAATGGCACGGAATGT
TTTGTGGAACGATTTGCCGAGCCATGAGGCATAGCTGTTGAGTTGGCTCTACGATACAATGCTTGAATTTTCACAGTATCTGGTGAATCATGGAGCTTGGTTTCCGGCTTAGAGCAAGGCAATCCAATGGCACGGAATGT
TTTGTGGAACGATTTGCCGAGTCGTAGAACAACTGAAACGTTCTATCCGATTCTTGTCGAATAGAGATCAGTGATACTCCCCATATAGCATTGCACACGGTGCGCTCTAAGTACCCGCGAAATCCAATGGCACGGAATGT
TTTGTGGAACGATTTGCCGAGTTATAAAACAAGTCTCCCAACATATGGCGCATTGTAATGATATGGTACGTTGGGTGAGATCGCGCTCTAATTGAAGCCACTTTAGCAAACGATAGCCAGAATCCAATGGCACGGAATGT
TTTGTGGAACGATTTGCCGAGTTACGGGAATCTCGATGGCATACGGTCGGGACTTAACCGGTCAGGGGTGTATTCACGTTCTGGAGCTTTGATCCTCAGAGACTCTTAGGCCTGGTTCGAAATCCAATGGCACGGAATGT
TTTGTGGAACGATTTGCCGAGTCACGGAGACTAAGTAAAAGACTTTCATATGTTTCCATGGTAGGAGAGTCCTACACAAGGACGTATAAGCGCCCTGAATAATGACGACATGAGTACCATAATCCAATGGCACGGAATGT
TTTGTGGAACGATTTGCCGAGTCGCAGAGATGTACGCACAGTGGCCGTTGCGCTGTCTAGTTAGCCCACGTACGAAATTAGCTTGACCCTTAGTCGTACCGATTCCTTGTCTGGATACGTAATCCAATGGCACGGAATGT
TTTGTGGAACGATTTGCCGAGCCATGGAGGACTTCCCCATGAGTTCCATGAGTGACGGTAGCCCAGCATTATCATCCTCGGCAGGGCACGGATAGCGTCTCCACTATGGTCTGCATGGGTAATCCAATGGCACGGAATGT
TTTGTGGAACGATTTGCCGAGCCACGGAGAGTATGATATTGATAAGATCCATCAGAATAGACGTAGACGATTACCAGTCCGTGATGTTACTTATACTCACTTACAAGCAAGGCATCCCGGAATCCAATGGCACGGAATGT
TTTGTGGAACGATTTGCCGAGTTACGAAGAGGCCTCTTCCTAAGCTAAAGGACCAGATTCCTACGCCGTTCAGAGGATGTACATTATAGTCCTATTCATAAGCCGTTCGTCTATCGACGCAATCCAATGGCACGGAATGT
TTTGTGGAACGATTTGCCGAGTTGCAGGAAGAAACCAATCCGATAGATTCCCTGGCAGGAACGCACTAAGCCCTCCACGCCTTTTGGCCACAAGAAGAACGTTTCATGCGCTGACCGTATAATCCAATGGCACGGAATGT
TTTGTGGAACGATTTGCCGAGTTAACTCTTCTTATGATACGACCGTAATCAATGTAGTGCCGACTGCTGTCCGCACTAGGAGGTACTGGTGAGAAACACTGCAAGTACGGTTAGCGGCACAATCCAATGGCACGGAATGT
TTTGTGGAACGATTTGCCGAGTCAACTCCTCCGCTACCTGGAGCGACAAAAGCCCACTGGGTGATTAGGCATGGTAAGGGCTCTTACTAAGAGGATGGAACACATTATACCCGCTACGTTAATCCAATGGCACGGAATGT
TTTGTGGAACGATTTGCCGAGTTGGTTCTCCACTGCCAGACCAAAAGTAAGAGTCACGGTATGTTTCGGTTTCAGAGTAGTGGAATAATGCCGCTGCTGACCCTCTGCCTCTACGCATATAATCCAATGGCACGGAATGT
TTTGTGGAACGATTTGCCGAGACCCTAAAAGCTTCCTAGCGATGCATGTGAGGAGACTACCAAGGAGGCCGACTAATTTGTCTACAAACGTACCTACTGACGTGGTCCCGAAGGTTAACCAATCCAATGGCACGGAATGT
TTTGTGGAACGATTTGCCGAGTCAATTCTTATGACATCATTACTTCGTTAGTGCGATCGCGCTATCGCCCTCGGCTCTGAAGACAGTTAAAATTGAACTGTCGCCTATCGCTGCAGCAGTAATCCAATGGCACGGAATGT
TTTGTGGAACGATTTGCCGAGTCAGTTTCCAACCCAAACGTGGGGATTGTACGCATACTACATCTACTTCTCATAGCCGTAGAGTGCTTGTTTGAGTTAAACCCAGCAAGGTATTAGCAAAATCCAATGGCACGGAATGT
TTTGTGGAACGATTTGCCGAGCTGGTCTCTAAATTACCTCAAGGTGAACAAACTCGGATGGTTTAAATAGATGCTCCTACCTATACTATTCCGGCTGATTATCTCACCTTCGGGGTGGCGAATCCAATGGCACGGAATGT
TTTGTGGAACGATTTGCCGAGTCAACTCCGCTCGTGCGTCGCTGGAGATGTAACAGACTGCAGCCCGGCTGCTAGTAGTGATGGTAATCATCTACGGGAGTAACCGTAACGCAGCTGTTTAATCCAATGGCACGGAATGT
TTTGTGGAACGATTTGCCGAGTCAATCCTATCGATTCCGATCTTAGGTCAGTGGCGGCTGCGATCATTCTCAGACCTCGGGACCAGCGCGAAACTGGAGAGCTACCCCTATTGACTGATTAATCCAATGGCACGGAATGT
TTTGTGGAACGATTTGCCGAGACGGACTAGCGCCACAGTCCAGCTCAGTGGCGGACGAGCGATGTTGATGCGCTGGACAGGCGGGAGTGACAAGATCTTGGTATTTATGCTCCTCGCACTAATCCAATGGCACGGAATGT
TTTGTGGAACGATTTGCCGAGTCGGTTCTGCAGCACAGGTGCGATTCGGACAATTACTGACGGGCGCTAGAGCCCATCGTGGGGAGGTATCAAAACATTGAAATATGTAGTTACCTCACAAATCCAATGGCACGGAATGT
TTTGTGGAACGATTTGCCGAGTCAACTTCAACCCTTTGCATGGACGGAATAGCCATCTGCTGACACTTCAGGCATGATCCTAGAAAGCTCCTGAGTAAAGATCACCCGGACCGCTAAGAAAATCCAATGGCACGGAATGT
TTTGTGGAACGATTTGCCGAGCCAACTTCGACGGTGTCATAGTTCACTCCCAGAGCAAGACAACCATTCCTGTAATGACCTATCAAAACTGAAAGCCCGTGTCCAAGCCATCCGTGGCATAATCCAATGGCACGGAATGT
TTTGTGGAACGATTTGCCGAGTTAGTCTCAGGATTTATAAGCCGTAACCTTGCTGGTGCGCCGTGAATTATATAGTAGGGCGGGAGGAGTCCCGAAGTCGACCTCCGGCCGAACAGTCCCAATCCAATGGCACGGAATGT
TTTGTGGAACGATTTGCCGAGTCAGTCCGTTCTCGTGAGCGAGGACGTAGGTACCGTTCGTGCTATTACCTTCATACACGTAAGTATAAGCCCCGAGGGCGATGGCTGTGGACCCTTACTAATCCAATGGCACGGAATGT
TTTGTGGAACGATTTGCCGAGTTAACCCGCCCAGCGAAATGTGATGTCGAGCAACAAGTGTAGATGAGATTGTTGAAAGTACCTCCCAGGAATCACGTGGGACCGTACACGCAAGTTTGCAATCCAATGGCACGGAATGT
TTTGTGGAACGATTTGCCGAGCTGGTTCGTTACTACGTGATTTAATGTAAGGTTATTAGCCAGGCATTTTGCTAGCGTGAATCAGGGCGCATTGATCTAAGCCCGCGGAGACGGCCCGTTAATCCAATGGCACGGAATGT
TTTGTGGAACGATTTGCCGAGTTAGTCCGTCAAAGTGCCATTCGTTGAACCCAGGAGCGTCTCCGCATATCGGTGACCTTGACTCGCGCGAAACGGAAACACAGGATAGGTGCTGCAACGAATCCAATGGCACGGAATGT
TTTGTGGAACGATTTGCCGAGTTGATCTACACCGACGTTGAAATACATTGTCGCCATTATGACCCCACGTTGGCTACCTGATGTACAGCCGCCAGCACTGTGCAGTATCCCCGAGTAGTGAATCCAATGGCACGGAATGT
TTTGTGGAACGATTTGCCGAGCCAGTCTGCACGAAGTGGACTAGCTACCCTGAGCACGGTGGTCGACTCGCACTCGAGTAGCTCGGCACACTTGTGCAATAAACAATTCAGCCGTATTGCAATCCAATGGCACGGAATGT
TTTGTGGAACGATTTGCCGAGCCGGTCTACAGCTTGACACGTGGCAGCTTTAGACCTGTAGCGACTGTAGTTCATGGTAGTACGAGCGTAGCTGGCTGTGCCTATTGATTACCCGCGCTTAATCCAATGGCACGGAATGT
TTTGTGGAACGATTTGCCGAGTCAGCTTGCGAGAACTCGGATCTATGGTTCCACACCGGTTTGGCAAACACCAAGAATTTACCGCCCACTTATACGGGTCACACACCCTACGTTGTGTACAATCCAATGGCACGGAATGT
TTTGTGGAACGATTTGCCGAGAATGCAAGGCTCCACTCGCCGCATGTGTGTACTGAACGAGGCGAACTAAAACACGGATGTGATGCGGCTCACCTCAGCATCCATCGACGCAACACAGACAATCCAATGGCACGGAATGT
TTTGTGGAACGATTTGCCGAGTCGGCCTGGCTGGTGCCAAGTATGCGTCATTCTTTTGGCGACCCTACAGGGAGGTATGCATTCAGCGCGGGTACCGGGAGGGCATAAGGATGTTATGAGAATCCAATGGCACGGAATGT
TTTGTGGAACGATTTGCCGAGCCAGTCCAACAACTCGTGGGTTGCACCCCGCAAATTGTCTCTCTGATTGTTGTTGTAGCGCCTAATATTCTGATAATCACGCTGTCGATCGCTGGTGATAATCCAATGGCACGGAATGT
TTTGTGGAACGATTTGCCGAGTTAATTTAAATTTGGTCGTAGCTGAAGTAAGCCTGCTTTAGCATCGCTTCGGCTTTCCGGGATTAATTGAGACACTACTATGTATATGGAGGAGAAATGAATCCAATGGCACGGAATGT
TTTGTGGAACGATTTGCCGAGCCGGTTCGGACGGTCTCAATCGTAGAGTGTCATTTTATAACCATTGCCAACTGCACCTGGATTGCATTGTCAGAGGGACCAGGGGTTTAGAGTTATATCAATCCAATGGCACGGAATGT
TTTGTGGAACGATTTGCCGAGTTAGTTCGGAACTATTGGGTCTCGTGAAGGCACAGGACAAGATCTCTCGTGTGAGGCTGGAAGTGGGGCAGTTTCTCTAGCAAGAAGAGCAAGACTGAGAATCCAATGGCACGGAATGT
TTTGTGGAACGATTTGCCGAGCCAGCCCAGGGACGGTATAGCAAGAATATGTGAACTCTCTGGGCATTGGTTAGAGTGAGTCTTAGGCTTCTGGGAGTGAAATGAAGCTGGGTGTACGTAAATCCAATGGCACGGAATGT
TTTGTGGAACGATTTGCCGAGTCGATTGCTCCTGCGTGCACTATAGATGAATTACCGGCACCCGCCCGGACGACCGCCGTTGCTGTTGAGTACACAGTATGAATCGTTAGGTTTCAGTCCAATCCAATGGCACGGAATGT
TTTGTGGAACGATTTGCCGAGCCGGTTACCTTGTCACGATCATATAGGGCGACCACTGTGCAGATCCATCTTGGCCTGGCAACGTGAGCCGACCTAATTACCGCTTCCACGGCTTCTGTAAATCCAATGGCACGGAATGT
TTTGTGGAACGATTTGCCGAGACCGACCTCTGGATAAGCTAGTGAGGCTATGCCTATTGCCTGCACAATTCATCAGTGCCCATTGTTATCGCCGTTGTCGATCGCACAAAACCTGCGGGGAATCCAATGGCACGGAATGT
TTTGTGGAACGATTTGCCGAGCCGGTCGTCACTAAACGAGCCCGACTGGAGGGGCGCTGACGGAGTATCCTTACTTTCTGGCTAGTGTGAGTGGGTCGTATGCAGTAGCGGTGGCCGGTAAATCCAATGGCACGGAATGT
TTTGTGGAACGATTTGCCGAGAAGGACGCTTAGCGTCCCTCAGGACGATGAACCCTCTGCCTCTGACGTACAGTTGTCGTCGTTTTCTTGGGCAATCTATCCATAGCACGCAAAACGGAGAATCCAATGGCACGGAATGT
TTTGTGGAACGATTTGCCGAGTTAATCACCAATTACAATTAGCTAACGACAATGATTTAGGCCATAGCCAGTACCTTCGGCAACCAGGCTCACGCCTGGGGAGGGATACCCAGATAATATAATCCAATGGCACGGAATGT
TTTGTGGAACGATTTGCCGAGCTGGTTACTAGAAAATGGACCGCAAGGTAGCTATGAGGATCTGTTGCGAACAAAATGTGGTCTGAGCTTCCAGGGAACCAGTCAAGAAGTTGATACTATAATCCAATGGCACGGAATGT
TTTGTGGAACGATTTGCCGAGTCGGTTGCGTTCTTTTAGTTTTGAAAATATGGGATCCGAAGGTTGAAACACCGTCGGGGCGGCGATCGAAGAACAAAGGATCGTCCGGAGCCTGCAGGGAATCCAATGGCACGGAATGT
TTTGTGGAACGATTTGCCGAGCTGGTTGTATCAGTTTACTCAGTAAACTGTGTATCAGAGGGACACCAGGCACGTCAACAAGAAATGACTTAGCATTTCGGATGGTCCGTGTGATCGGCTAATCCAATGGCACGGAATGT
TTTGTGGAACGATTTGCCGAGTTGGCTGTGCACGCAGATTTATACCTCAGGGCGCGGGATCCTTGACGCTACACCTGGAAATTAGGCATAAAATTGATATGGAGAACGATCCGTCATTCAAATCCAATGGCACGGAATGT
TTTGTGGAACGATTTGCCGAGTCAGCCACACAGTTGCACAGTTAATCTCGTCCTGTCCTGGCAACGTTAGTCGCTCGTAGAACGTGGAAGCCAGGTACTATCTCCCGCATGCTATAAGTTAATCCAATGGCACGGAATGT
TTTGTGGAACGATTTGCCGAGTCGGTCATAATCCCGGACTGTAGCATGAATGCAACCCATTTAGACAAGATTGCGGAGACCGCGCGAGAGAGGAAATTACGGCTCGTTATCCCTGATAGTAATCCAATGGCACGGAATGT
TTTGTGGAACGATTTGCCGAGTCAATTATGATGATGGATTATGGCCCCTATACGGTAGCGAGCGTCATTAGTGAGTTTACGGCCACCCACTGACACGCAGAGGACCTTAGAGATCCCGCCAATCCAATGGCACGGAATGT
TTTGTGGAACGATTTGCCGAGTCGACTGTGAGTCCTCGTTGGGAGATGTGACTTGCGATCACCCGTTCCGATACGCATGACAGCACCCGCTAGGTTGTAGCGCCACGCACATTTAACTTGAATCCAATGGCACGGAATGT
TTTGTGGAACGATTTGCCGAGTTGATTACGAGGGTGGGACTCTCAAGGGGCACATGGGATCCTCTCACAAGCATCGTTAGCACTGGTTAGGGGCCTGGGCCCTGGGGTATTATCCGTCGTAATCCAATGGCACGGAATGT
TTTGTGGAACGATTTGCCGAGTTGGTCAACCTCACCAGCTTTTAACATCAACGGCGGGAAGCATGCCCGGCTAGTGACACGTATGCCGGTTATGCGGTCCCGAAGGACACAAAGGATCGAAATCCAATGGCACGGAATGT
TTTGTGGAACGATTTGCCGAGCCAGCCGGCCTGTCCCATGAACACGCGTGATGGGCACTTGCGTGCACAATCGTCATAGTTCCTATCTAACGTTCTGGTAATAAAGGAGAAGATTATATTAATCCAATGGCACGGAATGT
TTTGTGGAACGATTTGCCGAGCCAATTAACCAGGAGAGGCGTGCGGTCAGACCTATCATAAATGCGGGCGGTGGGCGTAGCCGCTAGGCGTTTTACGCCGACCTAGGCAATGTAAAATTTAATCCAATGGCACGGAATGT
TTTGTGGAACGATTTGCCGAGTCAATCAGTGTTGCGCTGTTGTACCGGCTAGAGCTTCCTAGCTGTGTCCACCTACCCTGCGAGGCTGCCTCTGAATAGGCCGGGGTAGGAGGAGTTGCGAATCCAATGGCACGGAATGT
TTTGTGGAACGATTTGCCGAGTCAATTGACACATACCTCTATTCACAATAGGCACGCATCATGATGCCATCGATGGACCACAGCGGAGTATCAAGATGGTATCAACGAGTTATTACTCAGAATCCAATGGCACGGAATGT
TTTGTGGAACGATTTGCCGAGCCGGCCAACAATGTATAACGATTAGCCCTGGCCCGGTAATATCTAGTGCACTCCTACCCATGAGAGAACGGGTGCAGGGGCTGCTGGCATAGTTCTTGAAATCCAATGGCACGGAATGT
TTTGTGGAACGATTTGCCGAGTCAGCTGACAGGTCAATAAACATGTGCGTTTATCACAACCGTTCGAGGCGTACAATATACTCACTAGCTTTGTGAAATCTGCATTCGTCAGGCCGTCATAATCCAATGGCACGGAATGT
TTTGTGGAACGATTTGCCGAGTTAATTGGGGCAGGAGCTGCGGAGCTGGACTATAACGACATTAGATCGTATACGAAAGTAAGACGGGGAAACATATTCGTATTTATTCACCGGTACAGAAATCCAATGGCACGGAATGT
TTTGTGGAACGATTTGCCGAGTCAATTGGAGATTCTCCTTGGGCTGTGCGCTCGGCGGAGATGCTCCCTGTACCTAGTAAACCCCGAGGAGAAGCTACAGTTTGTCTCAGCCACACAGTCAATCCAATGGCACGGAATGT
TTTGTGGAACGATTTGCCGAGTCGACTGAGGAAAGGTACTCCGGAGCGTATTGTACTGAAATAGACAGCCTCAAGGCCGACATGCGGATACGGTGCCACCAAAGAACGAATATGGCACCTAATCCAATGGCACGGAATGT
TTTGTGGAACGATTTGCCGAGTCGACACCTCTCCGATCCCGTTACATCTCCACTAGAAAGTCACGGGACGCAACATTCGCCCCTAAATTTGGCGTGGTTGCACAGGCTGGAGCTTAAAGTAATCCAATGGCACGGAATGT
TTTGTGGAACGATTTGCCGAGCCAATGCCTCACTTATGGGCGAAACCTGAACGGACTCGTAGGTGTAAGCCGTTTCCGCTGATCCCCAGGTTTCTGCTAGTGGACGACAGGTAAACGATTAATCCAATGGCACGGAATGT
TTTGTGGAACGATTTGCCGAGCCGATATTTCGATTGAGCTTGTTGCAAGCGTGGGACAGTTTGTCCACTGGCCTAACGGCCGGGTTAGGAATATTATAAATAGACAATGGGAGCTGATAAAATCCAATGGCACGGAATGT
TTTGTGGAACGATTTGCCGAGTTGGTGTCTACATGGAGTAGTTTCGAACCTTTGAAGTCTACACGTAGGGGCACCGACGGGAAGCCCCACTACCGGCTTCCCCTGAGACTCTCAACAAGTAATCCAATGGCACGGAATGT
TTTGTGGAACGATTTGCCGAGTCGATACCCGAAATAAGACGGCATGGTGGCTATTGTGTTTTATGTCAGGCTCTCTAAAGCCCGGGCTACAGATCGGATTGTTCACTCCCGTCGAACGAAAATCCAATGGCACGGAATGT
TTTGTGGAACGATTTGCCGAGTTAGTGCTACTTTGACGAGACGGCAAGAGCCGCAGTAACACGGTATACCACTTAATGAATGTTCGGAGGGCGTCACTACGGGGACCGAGGCCCGATACTAATCCAATGGCACGGAATGT
TTTGTGGAACGATTTGCCGAGTTAGCATTGTTAACCTCAGAAGTGCGGAGTCCTTCCGCTTATGGTTTCGAGGGATCCACCCACGGCGAAGACAAATGTCGGATGCGAGCTGCCGGGGAAAATCCAATGGCACGGAATGT
TTTGTGGAACGATTTGCCGAGTTGGCATCGTGCCACGCCCTATTGACGGCGCCCCTGTAGCTTAAGAGAGGCCAGCGACCGAAAGGAACCACAAGTGGCGCACACCCTGTAGGTGGCATAAATCCAATGGCACGGAATGT
TTTGTGGAACGATTTGCCGAGCCAACGTTATAGCGACGCCGGACGTTGCCCCTTCCTCGCATGGGAGCAAAGGGACCGTAGCCCGTAACATGTGTGGATTGGAGTCGGTGGTGTTTCCCCAATCCAATGGCACGGAATGT
TTTGTGGAACGATTTGCCGAGTCAATACCAACCCCGATCCTGATGTTCGATGGTGTGGGTCATCTTTGAGCTCGCCTCGAAGGTGCCGCCCGAGTACGTGCAGATAACAAGACATGTGAGAATCCAATGGCACGGAATGT
TTTGTGGAACGATTTGCCGAGTCGATGTTAATATAGCAAGAAGGGCTGTCACGATGACGATAGTACTTGTATGGGCCGCAAGGGAGTGGGGTGTAATGGGATAGACATGGGAACCACCAGAATCCAATGGCACGGAATGT
TTTGTGGAACGATTTGCCGAGCCGACGCTGAGTTCCGTAGTGCCGGACGCGAGCATCTCGCGTCCGAAAGTCGGCCAGATTAATGATGGTACGACATATATGTCCGTAGCTAAACCGACGAATCCAATGGCACGGAATGT
TTTGTGGAACGATTTGCCGAGTTGATATCGGGAGCTATCTGAGGATAAGAGTAGTTAATTCGAGTCAGGCTTGACGTATACATGGCGGACTTTCTTAATCGTACCCAGTGAGTTAGGTTGAATCCAATGGCACGGAATGT
TTTGTGGAACGATTTGCCGAGTTGATGTGCCTCCTGCTGTTGTGTCCACTGCTGCGTACCCCGTGTTATGGCTTGGACCGGAGCAATTGAGGAACTATAACTTTCATTTACATACAAGATAATCCAATGGCACGGAATGT
TTTGTGGAACGATTTGCCGAGCCAATACGCTCGGATCGCCCCTATGCCGCGAGTGTGGAGGTACGCTTAATACGATCACGGAAATACGATAGGTAGCCAAGCATTAAGAGCACTACGTATAATCCAATGGCACGGAATGT
TTTGTGGAACGATTTGCCGAGTTAGTGTGTTGCTCTTTATCATTAGGGAGACAGCCCACAATTCGTTTAGTCGTTTGCGCAGGACCACTGGCCGCTCAGTCTTCTAGCAAGTTGGCCTGCAATCCAATGGCACGGAATGT
TTTGTGGAACGATTTGCCGAGTCGGTATACGTCTAAGTAAGGCATTATCAATTGTACTAAGCTAGAACGTAATCCCTCCGGCCACAAACTGGGAACTAAAAGGGACTGCGTTCGATCACTAATCCAATGGCACGGAATGT
TTTGTGGAACGATTTGCCGAGTTAACATATGCGTTTTCGTATGCAGCCAGACGACTCCGATGTGCGGGATAGTCGAATTGCGGTCCCAGCCTCACTGTGCATCAGAGGTAAGCATTTATTAATCCAATGGCACGGAATGT
TTTGTGGAACGATTTGCCGAGTCAATACGTAGAGGACAAACAAGGGACGCAGAGTGGGCATATAGCCTGGAATATAGTGTCCCTGCGACCTTGGTCAATATAATAAGTACACTACGACGTAATCCAATGGCACGGAATGT
TTTGTGGAACGATTTGCCGAGTCAACGCAGTCCGATTACCTGATGGATAATCGTGGTGGTGATGACAAGCACTGTCGAATTAAGTCGCTCTTCCGACACCCAACAAGTCGCCCGTGGTTAAATCCAATGGCACGGAATGT
TTTGTGGAACGATTTGCCGAGTCAACACGACATTAAGAGACTCGTGTTAACATACCCTACCAAGATCCCGCAAACCCAAGTCAGGCGAAGCTCAGTGAGGAAGAATGCGAGGAATCGAACAATCCAATGGCACGGAATGT
TTTGTGGAACGATTTGCCGAGCTGGTACAGCAGTTCTCGGCAATCCTAGTTGAAGGTTTCGGAATGTTTAAACGGAGAAGTCATGAGTATTTAGTAGCGATGCGACCTCCGATGCCCCTTAATCCAATGGCACGGAATGT
TTTGTGGAACGATTTGCCGAGCCAACGCAAGTCAGGAGTACGATTAATCTGTTCCACTTCCTGGGCAATCATGCAGCGTTGATTCATGCATTTTCGAAATGGCTTTAAATCCGGAACCAAAATCCAATGGCACGGAATGT
TTTGTGGAACGATTTGCCGAGTCGATGTGGAAAGTAATAGTAAAACAGTATGAGGCTGACCCAAGAACGGCGAGATGAGGTTGGTCAAGGCCTCTACTCCACTACGTACATTTTATGACGAATCCAATGGCACGGAATGT
TTTGTGGAACGATTTGCCGAGAAGTCGGCTAAAAGAAACCTCATCCATTGGCGTTAGCCGGAGCTCAAAGCGCAATTTTGTTGGTGACGATACGGCGCCTATCTATGACAAACGTGTTGTAATCCAATGGCACGGAATGT
TTTGTGGAACGATTTGCCGAGCCGGCGATTCTAGTCCGTAGTATTCCAGGGTATCATGATGGCCTGAACAGACAGAATTCCGCCCGCTCAACATTAGACGGAGTGAACATAGCCTGTCATAATCCAATGGCACGGAATGT
TTTGTGGAACGATTTGCCGAGTCGACGGTTCAGCGGTGACAACTGCCCCAGATTCGGCATCTGCGGCGGAAGCACGGGATTATAGTGTTATCCTAACCAAGCTTTAGCACAACATTAGGAAATCCAATGGCACGGAATGT
TTTGTGGAACGATTTGCCGAGTCAGTGGTTGTCTTGACGCTGTCGCCGTCAAGAAGATCGGAAGGATAGCCACCCACCATAACCGCCGCTACGCGCATTCGTGGACGATGGGTAGAAAACAATCCAATGGCACGGAATGT
TTTGTGGAACGATTTGCCGAGTTGGTAATTGTAATCAGGTGAAGGAGAAATCATATCAAGAGAGAGGAAAGGAGAAGGAGCATTCCTCTTCTGGCACAATAAGCACCCTGCGCTAAACAAAATCCAATGGCACGGAATGT
TTTGTGGAACGATTTGCCGAGTTAGTAGTTAATGAGAGCGTGGAAGGCTAAGAAAGGGGAGAGACAAAGAGAAAGGTGCCAACGGGCGAGCAAAGGAAGGTGAATGAGGGAATAAGGGCTAATCCAATGGCACGGAATGT
TTTGTGGAACGATTTGCCGAGCCGATGACTGAGGCAGGGGCTCCCATAAGTCAGAGACGGAAGCTAAAAGCACAAGAGGAGAGAAAAGCAGAACAGGACCTCTCCGGTAAAGTGTGCAATAATCCAATGGCACGGAATGT
TTTGTGGAACGATTTGCCGAGCCAACGGCGCCTATGATACCGATAAGAAAAGCAGTGCGCGATCCTATTAAGCTCGTTGCAAGGCAGTATTGCTTAACAATGGCACTACGGAGCGTGAACAATCCAATGGCACGGAATGT
TTTGTGGAACGATTTGCCGAGTTAATAGCATGTCATCTGGAGTCCATGAGGAGCAACACCGGACGGAACGAAAGTCCCTTTGATAGATCGGTAGACAGAACAAGCTGAAATGGCTGGGTAAATCCAATGGCACGGAATGT
TTTGTGGAACGATTTGCCGAGTTAATAATGCGGAGAGAGATAGACCAGACCAAGGAGCAGATCGTCGATCGTCACGTACAGGTGGAGCAAATCTCCAACTTGGCAGAGCCTGGAAGCTTCAATCCAATGGCACGGAATGT
TTTGTGGAACGATTTGCCGAGTTGGCAGTGACCCCTTATCATGCCCTCGTTTCGACCTGACCTAAAAGGAATCGAACGTTAGAGAATCTCGCCTCATAGATTGAAGGAAAGGCTATACACAATCCAATGGCACGGAATGT
TTTGTGGAACGATTTGCCGAGCCGATAATAGTAGGCAATCCAGTGGCAATGTACGAAACCATAGAGGTGCATTTAGCGTAGAAGTTGCTAACTCGAAATTAGCTTCCGCCAAAACTTGGAAATCCAATGGCACGGAATGT
TTTGTGGAACGATTTGCCGAGTTAATGATGGGTGGGAGTGATACCATTAGTTAATGACATCTCGCAGAATCTTCAAGAATGAGAGTAGCTGTGGGCCGCGTAGCTGCAGATAGCAGTGGCAATCCAATGGCACGGAATGT
TTTGTGGAACGATTTGCCGAGCTGGCGGTAGGGGAACTCGCACTTGAAAGGCCCTACTACTTTTCTGTTAGACATTACAGAAAGGGGCTGCGCGAGCCCGAAGAGTGAGGCTCAACGCAGAATCCAATGGCACGGAATGT
TTTGTGGAACGATTTGCCGAGTTGGCGAACTCCGTGACCAAAACCACACCTAGTGTAGGCAAGGGACGGTGCTAGGGAGTAAAGGAAAAGCTAACGGTCCAGCCTGACATATTTGTGTACAATCCAATGGCACGGAATGT
TTTGTGGAACGATTTGCCGAGTCAGTGGATTCGACGGCCTAATAAGAGCGAGTGAGTTAAACCCAAGCTATCAGCTTTTCGGGCTTGACCCGGCGGCTGGGGAACAAATTATCGCTAACGAATCCAATGGCACGGAATGT
TTTGTGGAACGATTTGCCGAGCTGGTAAGCCACTGAATATACGCTAATAAGGATACCCCGAGAGAGGTGTTTCAGATTGTATCGTCCATTCGACAGGTAGGGCCGCGTGGAGAGCCTATGAATCCAATGGCACGGAATGT
TTTGTGGAACGATTTGCCGAGCCGATGAATTGGAAAGGTGATGCCGTCGTAGACGTAGCTGTTCCTGTACTCCCAGTACTAGGTTAATCGCGAGTGAGAGCAGCATGTATTCTAGCGACAAATCCAATGGCACGGAATGT
TTTGTGGAACGATTTGCCGAGTCAACGAGCGTTCTACCGGGTATCGTGACCTGCTCGCTGAAGGCCCTTAAATATAAGTGGTCTAATAGTTCTTTAATTTTGTACTACACGTCTTCCCATAATCCAATGGCACGGAATGT
TTTGTGGAACGATTTGCCGAGTCGACAAACGTGAAGTCGGCATCTTTTCCCTGGTCAAGGTAGGCTGCTTATCGCAGCTTGCTATCCTACAACTTGCGGTGCCCCGCCAGCTTGATGATAAATCCAATGGCACGGAATGT
TTTGTGGAACGATTTGCCGAGCCGATGAGCGACCGTTGACCTTTTACAGAATTACGGGACCAGTACGCAAGTATGCGCCTGCTCCGCTCGAATTCAGTGGATCTTCTCGCTAAGCGGTTTAATCCAATGGCACGGAATGT
TTTGTGGAACGATTTGCCGAGTCAGTGGGACCTATGTGCGAGATGGCGATGCCGCATCTCGCGCGTTTCCATACAATTAGCCCGATGCTTGGACCGGTAGAATTATCAAACATCATAATAAATCCAATGGCACGGAATGT
TTTGTGGAACGATTTGCCGAGTCAACAGGATTATGTCCAGCGTTTAATTTACTGATTGACAGTTACGCAGCTGAGCTGACGCTTTCGACTGAGCTTATAAGTGGCTCTGCTTAACTATCGAATCCAATGGCACGGAATGT
TTTGTGGAACGATTTGCCGAGTTAGCAAAGCATGTACATACTCAGGTATCATGCTGTACTTTGTATTATCGTTGTACGACTCCGAACTCACTGGGAAGGCTAGGAGCCGATCACAAGGTGAATCCAATGGCACGGAATGT
TTTGTGGAACGATTTGCCGAGCCAGTGAGGTAATGGGTATGCGGGCCCGCAAACCCTGTTCGCCCGCCGGTAATTGAGTTGCAATTCCGGCACGCTGTGAACCATGTTATCAGTGACACCAATCCAATGGCACGGAATGT
TTTGTGGAACGATTTGCCGAGCCGATGGAAGTTCGTTGCTCCTACCTCGACTGATGAGATTTTGACGTTCGTCGGACGGAACGGGCAGTGGCGCTGCCAGACGGTCTAGCCTTGACTATGAATCCAATGGCACGGAATGT
TTTGTGGAACGATTTGCCGAGACCGCCGGGTCGTCGACGGGTGCGGTCGATCTCTTTTCGGTGAGAAACTCTTGGGAGCGCGATTGGAGCTGAACGCAATGCGTACACTAAAGGGTCACCAATCCAATGGCACGGAATGT
TTTGTGGAACGATTTGCCGAGCCAATAGGGAATCTTCGTGGGCAATTATTAGTCTCACGAACACGGTACGACTCACCCGATGCTAGAGGGGTCCTGAATGAGGCATCGGGCACCGAGTAGAATCCAATGGCACGGAATGT
TTTGTGGAACGATTTGCCGAGCCGACAGAGAAACGGCCCGCAATACCGGTCGTAGAGGCTCGCTTGTCAGCAGGTGACCACAGCGTCTCACATTCGTTGGCCCGATATTACCGGGCAGTCAATCCAATGGCACGGAATGT
TTTGTGGAACGATTTGCCGAGAATGTCAAAACCTCGAAGGTTGCCCAGGACTCTACTGCGTTGTATGTCGAGCATTAAGGTCCTGCACTGGGCGCCACATAAAAGCGGATAGAGCTAAACAATCCAATGGCACGGAATGT
TTTGTGGAACGATTTGCCGAGTCAAACTCTATCAGATTTGATTTTGTCTGGACCACTAGCCTCCGTCAGTATCTGCGTGGATTTGGCCAACTCGGAAACAAACAAGGTTGTACACACACGAATCCAATGGCACGGAATGT
TTTGTGGAACGATTTGCCGAGCCGAACTTCGCACTGGCGTTTGGAATTGACCTGTCAGCCCTATAGGTCGCCTGCTGTTAATCCGATCCAATCAGAAGGCCGTGCGCGGGGAGTCAAAAGAATCCAATGGCACGGAATGT
TTTGTGGAACGATTTGCCGAGTTGGGCTCCAATAATGCCTACTTCAACTGGTTCCTAATCCATCACAAAGCCACTGACTCCACATGCGCGTGGAGACTATGCAGGCTTGCTACAGCCGTGAATCCAATGGCACGGAATGT
TTTGTGGAACGATTTGCCGAGACCGGCTCTTTTATGACAAAACGCGCCGTGTTCAACGTGGAGGTCCAATACGTAGCGCAAGCTCGATCCTTTAACAGGGTTAGGCCGATGGAAACCGTGAATCCAATGGCACGGAATGT
TTTGTGGAACGATTTGCCGAGTCGGACCTACTTCGTGACTTGTCGTTAACAAGACCAGTGCGAGTAGTGCTTTAGGATGTCACTTGTGTCTCAGGGTAAGTGGTCAATTAAAATCCCGTGAATCCAATGGCACGGAATGT
TTTGTGGAACGATTTGCCGAGTCGAGTCCATATTATGCCAGATAAGGTTTAGCTTCTAGTCAGAGTGAAAGTGCAGATCCCGAGACAGAAGAGGTGGCCAGGATTGGCCACGCGCTATGCAATCCAATGGCACGGAATGT
TTTGTGGAACGATTTGCCGAGCCAGGCTCGGTTGTGTTCGTCTTAGATTTGTCCGATGAGCCCGATCCCGTGCCGTCGGATTAGATCAATACGGATGGCGCTTTCCGATGCATTGTGAGTAATCCAATGGCACGGAATGT
TTTGTGGAACGATTTGCCGAGCCAAGCTCGGCGCGCGGTGCTATGTCCGGGAAAGTGATAATTAGCATGCCGAACGTATAGATTACACGTGTTTAGTAGTCCAATATGGGTAGCGACCCGAATCCAATGGCACGGAATGT
TTTGTGGAACGATTTGCCGAGCCAGGCTTGAGTCACCCACGAAGCACCATCGTCGGGCCCACGTAATGGCTCCTTACGCGACCTGACCTGGGAGGTGCGACTATGAAAGTTACCGGTGACAATCCAATGGCACGGAATGT
TTTGTGGAACGATTTGCCGAGCCAGGCCTAAGGTGGATCGGGCCACATGGGTCCCTTAGCGTAAGCAGATATATTAATTTATTCCGCCGGAAGTTTCGCCAGTAATGCACCTTGAAGCATAATCCAATGGCACGGAATGT
TTTGTGGAACGATTTGCCGAGTTAGGTCGCCCCGACCTATCTATTAACAGGCTAAACGAGCAACTGGATGCATGCAACGACCAAGGAGAAGCGATCTTCAGGGATATCTATGACCATGGTAATCCAATGGCACGGAATGT
TTTGTGGAACGATTTGCCGAGACGTGACGCTTGTGACGATTATCAAGCTGGATGTTTGCATGGAGGCGGACGCTGAGCGCAATACTGTGTCGAATTCATAGCAAATCAAGGCCAGTGCCGAATCCAATGGCACGGAATGT
TTTGTGGAACGATTTGCCGAGTCAGATCGTGCAGCTTACAACTATCGCATTAGCATCATTAACAAGCGTATTTGGAACGAGTCGTACGCGTTACGCGAGGCGCAAGGTCGGGTCTAACATAATCCAATGGCACGGAATGT
TTTGTGGAACGATTTGCCGAGTCAGATCATAACCGCGTAGGGGACCTATTTTCGTCCATGTCAGTAAGTATACCCAATGACTATGCTGTATGATTACCGTTCTGTTCCTTCAATCGACCCAATCCAATGGCACGGAATGT
TTTGTGGAACGATTTGCCGAGCCGAGCCACAAACGTTGAAGATGGGCGGTTCGGTAATATTGGGTCCAGCCCAGAATGCATAACAGGCGAACCATAGCGAGGGGCCTGAGCAGGAACGTTAATCCAATGGCACGGAATGT
TTTGTGGAACGATTTGCCGAGCAGTGAAGGACAAGAAGCCCGCGCTGAACAGTCACTTGGAGCGGTGCGGGGAGTTAACTTTTGGAGCGATTTTGGAGCGGACCCGCACAGACAGCAAGAAATCCAATGGCACGGAATGT
TTTGTGGAACGATTTGCCGAGCCAAATCGACCAGTCCCGTAGTTTCTACTACCGCCGATGAGGTTCAACAATGCGTGGTGCTCTGTCCAACCGACGTAAATCCGATGGGCGTGTCGTCGTAATCCAATGGCACGGAATGT
TTTGTGGAACGATTTGCCGAGTTGAGTCAATACTCTGCTATGTTCATGTTGTTGCATGTCACTCGTTAGGCCGGTCGTAATTCTCTCTACTAGTGTCACCACTTCGAAGGCGGAGACCAAAATCCAATGGCACGGAATGT
TTTGTGGAACGATTTGCCGAGTTGAACCAATAAGCACTGTCTTGCTCGACTTATGACCGGGGCATGATGCACGGAGGGGAGTAGCCGGCCGTCGGAGGTTGAGGTAGTCAATCTCCGTTTAATCCAATGGCACGGAATGT
TTTGTGGAACGATTTGCCGAGCCGAATTGGGTCGGCGTGCTTAGAAGAAATGCTACTATTTGAGTTGGCGAAGGAAAGCCGCCGATCCCACGTCAGAACCTCAACGGAAGAAGCCCTAAGAATCCAATGGCACGGAATGT
TTTGTGGAACGATTTGCCGAGTCAAGTCGGGCGATCGTCAGACGCTCATTATCTAGATATCGTGGCACAAGTACGATTAGGGTAACGGACGTGATTAGACCGTATAAGCAAGATGCACTAAATCCAATGGCACGGAATGT
TTTGTGGAACGATTTGCCGAGTTAGGCTGGAGTTAGTCGAGGGTGAAGTAGGCAATAAATATACACTAGTGCCTGCCGTGGCCATTAGGGAACCTCGGATCGCCGATTGTAGTTAGTAATAATCCAATGGCACGGAATGT
TTTGTGGAACGATTTGCCGAGCCGAGCATCTCCAACTACTTAAAAGCCGTACCTAGCCGTATATATCGCGACAAAGGACTTCCGACCTATAGGCCCGGGACCACGGGTCAACGTCCCCTTAATCCAATGGCACGGAATGT
TTTGTGGAACGATTTGCCGAGTTAGACATCTCGATCCATGAATCCAGATGACACGGCCGCGTACATGCAGCCATCATCCGGTGCGATAAGATGGGGATTTGCAAAATGAATGTGAACGAAAATCCAATGGCACGGAATGT
TTTGTGGAACGATTTGCCGAGTTGAACGTCCACTATCCTCTTCCGACGCCAAGTAATGACGACCAAAGACCCTGTAAACAGCTCTGAATTGCGAAGTATTCATAGAACCAGAAAAGATATAATCCAATGGCACGGAATGT
TTTGTGGAACGATTTGCCGAGTCGAACGTTTGAGCAGGCGTTAGAGCGGATAAACCGCCAGGTATCGCGCTAGGGTTTCTGACGCCTCATAACGGAGCAAGTAACGTAGTCGAACGACGAAATCCAATGGCACGGAATGT
TTTGTGGAACGATTTGCCGAGCCGGGTACTACTTAAGGGGCTATTTAGAGATCGTGGCCGGTAGGAGCTAACTGTCACCGTAGCTGGAAGACGCGCGGGCAGGGGAAAAGTGCGCCGGTGAATCCAATGGCACGGAATGT
TTTGTGGAACGATTTGCCGAGCCGGACATTATGGAATTGTCTATGAACGCTTGGCACGCAGGCTAGAGTTGCCGAAGTATGCCTGTCCCTAAGATTGGGCGTAGGGTCGTGCTATGGGTGAATCCAATGGCACGGAATGT
TTTGTGGAACGATTTGCCGAGTCGAATACCGGCATGTAGGGAAGAGGCGATATATCCGAGGGTTCTCAATGATTCCTTCCAGGTAGGTGAATATGCGAGCCAGGGAGCGTTTGTCATGACAATCCAATGGCACGGAATGT
TTTGTGGAACGATTTGCCGAGTCAAGTACTAAAGCCAAGTGAGCACGATTTCGATTAACCGCCCCTGAGTCTAACCCCTGTTGCGCTTCGACTTAGCGCTTCGGAGAGGCTGAATTTACTAATCCAATGGCACGGAATGT
TTTGTGGAACGATTTGCCGAGTTAAACACGTCGGCGGTGCGCTATGGATAAGTATCATATGCGCCCAGAGTCGTAGCTTCGGGCATCCTCGCTTAACACTTGCCTACCCAAGGACATCCTAATCCAATGGCACGGAATGT
TTTGTGGAACGATTTGCCGAGTTAAGCATGCATAACAGAACATCGAATATGATATTTGGTACTAAATAGTGGCACTGGCGGAACGTCAAGTCAGCAGCAACACGAAAAGCCCCAGCTATCAATCCAATGGCACGGAATGT
TTTGTGGAACGATTTGCCGAGTTAAGTACACGAGAGGACGGGCAGCTTGATATGGAAGGTGCCGAAATGCTAAATGTGAGTGAAGTTACGAGATGGCTAGCGGTTAGAGCTACCGGAATTAATCCAATGGCACGGAATGT
TTTGTGGAACGATTTGCCGAGTTAGACGTGATCGTGGGACACTTGACGCCTTTACAATTGAGATAAAGACCGTTAACCGCGTAGGCCTACGGAGCGGTACAGGCTTCGTAAGTATTTATAAATCCAATGGCACGGAATGT
TTTGTGGAACGATTTGCCGAGCCAGACACGATATTTATCCAGTCCAGAGGGCGCGGGATAAACTTAAGCACAAGACAGGCGAGAACTGGAGACAGTGAAAAGTTTAGCGAATAAGTCTACAATCCAATGGCACGGAATGT
TTTGTGGAACGATTTGCCGAGCCGAGCACGGGCAGAAGGACAAGGCCACAAGAGGTATGTACCTGCGAAAGACTTTGGTGGCGGCTTATAGGTCTTGGGTAACGTTACGAGCGTTGGGCTAATCCAATGGCACGGAATGT
TTTGTGGAACGATTTGCCGAGTCGAATAGTCTTACCATTAGTCTCTTAGGTCTGTGCTCCAGGTGGATGTTGCCTCAGTCTTGTGGATCAATTAAAGTAGCATAGGGAGACTTGACGGCAAATCCAATGGCACGGAATGT
TTTGTGGAACGATTTGCCGAGTTGAACGGTCCGGCCACAGATTATCAGGCAGTGAATTGCGGTCGCAAGGTGGAATCTCAGTGGCGATTGGGTTCACCGCTGTCATTCGGCTTGATCTGCAATCCAATGGCACGGAATGT
TTTGTGGAACGATTTGCCGAGTTGAGCGATTGTAGAGTCCTGGTTGAAAATTCGCAGGTAGACGTCATCAATGTTGCGCTAATGCATACATCGAGATTATAGAGATACATTTAAGATGAGAATCCAATGGCACGGAATGT
TTTGTGGAACGATTTGCCGAGTCGAGTAGTTAGCCCTCTCCGGAGCATGTGTAATGGACCGTAGATGAATGAGTCCCCTAGTTCTCCTGGTGCATGCTTCGACCTCCAGCTTCCGTCCCGAATCCAATGGCACGGAATGT
TTTGTGGAACGATTTGCCGAGTCGGGCAATATCTTTTGGCCCCAATAGTCCGAGCTAGTGAGTTGTCCCAATTCAAAGATGACTAGGACGTCACAGATAATCAACGGCGGAATGTATATAAATCCAATGGCACGGAATGT
TTTGTGGAACGATTTGCCGAGTCGGGCGGTACAGGGCCCGAAACCTCCTTCCCAAAAGGACCCCGTAGATTTCGCCGTTGAACGATTGATCTCTTAACCGACTTAATGTTACTGCAGAACAATCCAATGGCACGGAATGT
TTTGTGGAACGATTTGCCGAGCCAGATAGCAGTTTGCCTCGTGGTTCGGAACCTCGCTGGGAACCCTAGGGGATCTCCGCTCGCACCCCATATGAATTAATGAGCGGGGCTAATCGTAACAATCCAATGGCACGGAATGT
TTTGTGGAACGATTTGCCGAGTCAGGTAACGGGCGCAAGATGTTCGCTCCTCGCAGTCGGTCCGGTGCACGTAGAGCAGCCATATTAGACCTCTTGGTCTTAGCGATCTTCGATACTGTCAATCCAATGGCACGGAATGT
TTTGTGGAACGATTTGCCGAGCCAGGTAAGCTTCTAGCAAAGTTCACGTAGCATTTATATTGCAATATCCTCTTGGTCTACCGGTGCCGAGTCACTATTCGCAGATACAACACGTACGGTAATCCAATGGCACGGAATGT
TTTGTGGAACGATTTGCCGAGTCGGACGGGCTGGCGTGTTGACCCGGATAGCATTTTCCGAGCTTTGGCACCAGTGGAGATCTAGTATCACACGTCGACTCAGGCACCAATGTGCCCGAAAATCCAATGGCACGGAATGT
TTTGTGGAACGATTTGCCGAGCAGGTAGTGGACGCTCGTACTTGTCTGCAAATACGCAACCTGTATAAGTTTGGTGGATGTTGGAGGATAGTCCAGCGGCAAAATTCCTCAGCATTCTAGAATCCAATGGCACGGAATGT
TTTGTGGAACGATTTGCCGAGTCGGGTAGGGTGTATGCCCTTAAAAGTACGCCACGGGTACCGTCTGTAATGACCCATGCCAACAGCGGCTGTCCAAACCAATCTACCGCGACTCGGGCGAATCCAATGGCACGGAATGT
TTTGTGGAACGATTTGCCGAGTTGGGTGAGAAGAAGAATCTACATATACGGCGCCTGAAAAGGATATATCCGCGAATCAGAGATGTGCCGTGGGACGCAGCCGCGGAAACTTTATAAGCAAATCCAATGGCACGGAATGT
TTTGTGGAACGATTTGCCGAGTCGAAACCCCTCTGTCTGAGTGATACAGGTCAATCTGGTGCCGTAGATCAAAGGCATTGATGGTGTCTGGATTGGATGGTACCGGGTATGTTCATGTTGAATCCAATGGCACGGAATGT
TTTGTGGAACGATTTGCCGAGTCGAAATTCTTATTGAAAGTTGGGATCCGTGCTCTTTTGCTCGGAAAACGAGGTAGCCGTCGTGAATTAAGCTAAGCTTCCGGTGCGGTAAATTTGAGTAATCCAATGGCACGGAATGT
TTTGTGGAACGATTTGCCGAGTTGGGGTTCCGAAGCGAGCAACCGATTCAGCTCGGACTGTAGGTTGCCGCGCGCATGAACAACATAAAGGAATACGCATCAAAACAGCTCTTGTGGACTAATCCAATGGCACGGAATGT
TTTGTGGAACGATTTGCCGAGCTGGGGTTCGCCAGGCAGGCTCTTAGCTGCGCGCAGCAGTATTGCTATGGAGGACCGTTAGGTGTCCTACGCGGTTTAGGATTTTGGCCGTTTGCGAGTAATCCAATGGCACGGAATGT
TTTGTGGAACGATTTGCCGAGTCGAGGCTTGTGACCTCCAGTAAACGTATTGGGAAGCCTTGAACCATAATGACCACGGGCCCCTAGAGGGACAACCGGGGAGTTATATTCCGGCATAGCAATCCAATGGCACGGAATGT
TTTGTGGAACGATTTGCCGAGTTAGGGCTCGAGACGTTCTGTCCCAGCATTCGCGCGGAGGTGATTTGCTGGCTTTGAGCATAGGCGTGCCCGAGGATCGTTTGCCACTACGTCGCTGGCAATCCAATGGCACGGAATGT
TTTGTGGAACGATTTGCCGAGTCAAAATTGTCCAATCTCCGCACCCATTTTGTAGACATCATTGTAACTGATCAAGGATCCGACTACGCGCTGGAGCTGGCTTGGATCCTGTCATCCCGTAATCCAATGGCACGGAATGT
TTTGTGGAACGATTTGCCGAGTTAGAATTGCTGATTTCTCATTCCCCTTCTAAGGTTATTCCCCGCTACATGTTTTGTGCGGCGCGATTGGGAGGGTCTGAGAGACTCAAATGATTCTACAATCCAATGGCACGGAATGT
TTTGTGGAACGATTTGCCGAGAATTGGACCATAGGCAAAATTCGATGGTGATCGCCCCAGCCCATGTCGACCGAGCCCGATGGTGGGGAAAAGCTTTGGGAGGTCCCATTGCTCGATCGCAATCCAATGGCACGGAATGT
TTTGTGGAACGATTTGCCGAGTCAGGATCGATCGCCTGGGATTTGAGACTGTCGAAGCAACCTGAGGCACGCTTTGTGCTAACAAGTCAAAGTGAACAGTCGTAGCTATAGGATTGATCAAATCCAATGGCACGGAATGT
TTTGTGGAACGATTTGCCGAGCATGGTAATTCCTGATTCTAACTGGGGCGGCGAGCTGTTGCAGGCTACTAAAAGCTAAACAGAAGTACATGATCGGGCGCACTGTGCCTTAGGGCGAGCAATCCAATGGCACGGAATGT
TTTGTGGAACGATTTGCCGAGCCGAGATCAAGGCGTTAATCAGGGATATATGAGTATGTGACCTATGAATCGCCGCAACGAGAGAACCTGACTAGGGGCGTACGACACCCACATATCAATAATCCAATGGCACGGAATGT
TTTGTGGAACGATTTGCCGAGTCGAGACATCCTTGTCCTAACGAGGCCAGGCCGATAATTAACGCCAGGTATCGCACAGGGTATAGTTGCACGAACCATCTGCGAGCGAAGGCTGACGTTAATCCAATGGCACGGAATGT
TTTGTGGAACGATTTGCCGAGCCGGGGCGTTTGCTCCTACCCGTGCATTTGGGATTCTCCGATCAGTCAGCTCGACCGCGCAAATGGTGCAATTATTAGAATGTGAATACGCACTCAGCTAATCCAATGGCACGGAATGT
TTTGTGGAACGATTTGCCGAGCCAGGATGCTATTACGGTGCGTGAATGGGTCGTGTGAGCCACAAGTCCAGCATGAGTGTCAGCTCCCGACCGCCACCTTGAGACTGTGTTCTTCATCCTAATCCAATGGCACGGAATGT
TTTGTGGAACGATTTGCCGAGCCGGAATATCGGTGCGTAATGCTCACATCATGCTGGTCCACCGCTCTTGCGGTGAGCTAAGTGGTACCATACTACAAAGTGATAGGGGTCCATAATCTAAATCCAATGGCACGGAATGT
TTTGTGGAACGATTTGCCGAGCCAGGACGCGTTATCCTTATGATCTCAAGGGTCACCCCTCCTCAAAGGCTAGCACACGTAGAAGGCGAGGATTGCGCTAGGGCTAGGAAGAGTTGGACGAATCCAATGGCACGGAATGT
TTTGTGGAACGATTTGCCGAGCCAAGATATGCGTCCATATTTCCTTATCTATCCATCTATTTGGCAAGTGAACTATGAATGGACATGCTAGGTGGAGCCCACGCGTAAAGGCCTGTCGGCAATCCAATGGCACGGAATGT
TTTGTGGAACGATTTGCCGAGTTGAGGCGTAGCCACAATGATATCGCTTTAGCGCGTGTGGAAACACGCCCACGGCCTGCTACGTAAAATTTTGGATTTGATATGGATCGTAATAAATCTAATCCAATGGCACGGAATGT
TTTGTGGAACGATTTGCCGAGCCGGAACATAAGGTGGTGAGCGTCTGAACCAAAAGGCGGGAGTTCCGGGACTAAGCTATACCCGCATTTGACGTACCCTCTTACATATGTCGGCTATATAATCCAATGGCACGGAATGT
TTTGTGGAACGATTTGCCGAGTCGAGGCAACAAGAAGGTTGGACGCGGGGCAGTGGAAACCCGAATATAACAGGTATTAACCTTTAAAGTACCAGTAGAACTCATACTTCCAACGGTATAAATCCAATGGCACGGAATGT
TTTGTGGAACGATTTGCCGAGCCAAGACGGGTGCTTACGAGTCGATATTTTCCCTTAGTTCCCTGCTTCTGAAAGACGACTACTCTGTTTCGATAAGGTAATTATAGTGTTCTAACATCCAATCCAATGGCACGGAATGT
TTTGTGGAACGATTTGCCGAGTCGAGAGCTTCCCGGGAGCTACAGTTGAGGTGAACCCTACCGCAACTTGTATAGGTGACCGGCCTTACCATTTATGTATCTTTCGGGGCGCCACGGGATAATCCAATGGCACGGAATGT
TTTGTGGAACGATTTGCCGAGCCGGAAATCTCATACGAATCATGCGATTTCTAGATGCCTCCCGCTGAGTAAATGGACAGCTCATTGCCTGCTGCTACCCTTCAAACTGGACATACAGCAAATCCAATGGCACGGAATGT
TTTGTGGAACGATTTGCCGAGTCAGGAATTTATGGTATCGTGTTCGAAATGTTAAGATCGGTCTGCTGTCGGGTAAGGAGGCGGACAAGCGGAAGATTGAACTGATACCGTATATGTTGTAATCCAATGGCACGGAATGT
TTTGTGGAACGATTTGCCGAGTCAGGGATTCAGAAGGGTTTCGGATCTATCCGTCGTTTCTGGCTAGTTCTATAGAAGGCAGCCAGGGAAGGCGCTCAGGACACTACGACAAGGGGCACAAATCCAATGGCACGGAATGT
TTTGTGGAACGATTTGCCGAGCCGGAGGCTACTGCAAAGAGCGGCCGTACGCAGCCTCTCAGTAGACATCGTTATTTGATGCCACGGCCTGTAATCAGACAATCCTGTAACTGAAGGACTAATCCAATGGCACGGAATGT
TTTGTGGAACGATTTGCCGAGCCGGAAGTCACGTGTGCGGTGCGAGTAGAAGGAAACCTCCAGCTGAAGGTCCCCAAGGCTATAGTCCCTCTAAGACTTCAATGAAGAGGGGTATCTGCTAATCCAATGGCACGGAATGT
TTTGTGGAACGATTTGCCGAGCCAGGGATTAGCCGAGCCCTCGCACGGTCCGACGTACTACTAGGTATCTGAAAAGATTTGGCGACCGACCCGCTGTAATTACTAGTATGGGGTACGTCCAATCCAATGGCACGGAATGT
TTTGTGGAACGATTTGCCGAGAATGGGTACCCGGATGTTTCGGGTGGGTTCAGTGCAGGTTGTGTTTCATCCGATGGTGTGGGTTTGGTGGGTTGTTCCACAAAACTAAGTCCCTTATACAATCCAATGGCACGGAATGT
TTTGTGGAACGATTTGCCGAGAAGGGTGAGCTTGCGCGTGACGTATGCAGACGCGGCCTCTGGCGGCAATGAGTTTGGAGGCGGTTCGAATTTGTTGGGTTTGGATGTGTCCGGTGACAAAATCCAATGGCACGGAATGT
TTTGTGGAACGATTTGCCGAGCCAAGGGTGCGCCAGCAACACGGTGCGATGCGTTATGTACAGCGAGGTAGTATTCTAGATTAGCGTACGATTGGTGACGTAGTCACCCGTGTCGTCGAGAATCCAATGGCACGGAATGT
TTTGTGGAACGATTTGCCGAGTCAAAGACACGGGACATCTGGGTTGGTGGACGGCGTAGATGAACTGAGCTTCCCATATAATGGGAGCTACACAGGCTTATGGACGTAATCCAGGCGGTTAATCCAATGGCACGGAATGT
TTTGTGGAACGATTTGCCGAGCCAGGGGTGATTGGATATGAAACGGTAAAACAAGGGCGCTAGTCTGTTCATGCTTAACAGAAGACTAGGACCAACGTGGGCACCCTATAACTAGGCCCGAATCCAATGGCACGGAATGT
TTTGTGGAACGATTTGCCGAGTCAGAAATGGCATGTGGGCTGAATTCTTCTTCTCCGTGATTCAGAGAAGACTCTTAGTCGATGCCAAAGTGGAACGGTCAGTGCAGAGGGCCCATGCAAAATCCAATGGCACGGAATGT
TTTGTGGAACGATTTGCCGAGTCAGGAGCAAGCCTAGATAATCTAAGCGTGGACGGCGTTAAACTTAACTTTAAAACACGTAACTAGCCCACGGACCTGGTCCTCGCACTTATCTAAACAAATCCAATGGCACGGAATGT
TTTGTGGAACGATTTGCCGAGCCAGAAGACTTCAGCCATTAGCAGGCGGAGTGCGGACCGAGTATGAACACAACTAGGTTGCAGCAATTGCGGTAACGATGCGGTATCGAGTGTGCCTGGAATCCAATGGCACGGAATGT
TTTGTGGAACGATTTGCCGAGTTGGGGAATTCGAGCTAAGTTCAAATACTCACAGATAGAGGAAATCAAATTGGGCGAATCATCACGAGCTCCTGAAACTTGCATTACCGACCACCAACGAATCCAATGGCACGGAATGT
TTTGTGGAACGATTTGCCGAGCCAGAAGGCTATGCCGGAGTGTGAAGGATCCATCCTCACAGTTGATGGCCTGATCCTAGTCTAGCACTCTTCATCGGTTGCCGGACGCCTCGCAGTAATAATCCAATGGCACGGAATGT
TTTGTGGAACGATTTGCCGAGCCAAGAAGTCGGAACTAAGTGTAGATAGATCCCAGTAGGTACGTGTAAACCTGTTCTTTGGGACGAAACGAGCGGTGAGCGAAGCGGGGAACTCCGTACAATCCAATGGCACGGAATGT
TTTGTGGAACGATTTGCCGAGTTAGGAAATGGGCCCAAAGCCCAAGGGTGTCCCTCGATGGTGAGCCATTATCTGAAGTTACGGGTCAGTATACGTTACATTCCTAAATCCTAATGGGGAAATCCAATGGCACGGAATGT
TTTGTGGAACGATTTGCCGAGTTGGGAGGGTTTCGTGTTGAAACGCAGAGCGGGACCATAATGGAGATGTGGAGAACTTCACTACAGTATAGGTGTCGAGTTATACAACGTGAAAGAAACAATCCAATGGCACGGAATGT
TTTGTGGAACGATTTGCCGAGCCGGAAAAGCCGGTTAAACGAATTACTCGGCCCATGCCGAAAAGGGACTACAGGCAGGCCGGCTACCACAGCCAGAGACGTAACGTCTGAAGTCTCGACAATCCAATGGCACGGAATGT
TTTGTGGAACGATTTGCCGAGTTAAGAAGGTGCCGCAGTTCAAATGACCTTACAGGCTTCGCCAGGCTCGTATTGCTGCTGCTCTTCGCGCTCCGTAGGAGGCGTCAGGGTGGAGGTTTCAATCCAATGGCACGGAATGT
TTTGTGGAACGATTTGCCGAGTCAGGGAGGCGATGGTGGAAACATGGGCGCGAACGACGTATGAAAATAGTCAGCCCATACAAAGCAAAGTTCACGTTTCATGCCTATACCGTTAGGAAGAATCCAATGGCACGGAATGT
TTTGTGGAACGATTTGCCGAGCCAAGGGAGACTCAATAGTTGTGATTATCACGAGTCCAAGCAGTTCCGGGCTTTCTCGATCCCGGAGTTCGTGGCCCAATATGGTAGGAAGCAGGATGTAATCCAATGGCACGGAATGT
TTTGTGGAACGATTTGCCGAGTTAAAAGGGAAGCGACACTGAGGGATTGTTCCCTCTATTCTAGTACAATTGAGAAGTATATTACACCTCTAAGCATCCTGGTTCCAGGAGTTCGGACCCAATCCAATGGCACGGAATGT
TTTGTGGAACGATTTGCCGAGATAAACACTCTACACCCAACTAAAACTTCCATTGACATCGCGCCTAGCCACCGTATGTGATATTGTAGGAATACCGAGCTCGAGCACGTATAACAATCCAATCCAATGGCACGGAATGT
TTTGTGGAACGATTTGCCGAGAGACAAACTCTTCGCTGCGACAAAATGGTGACGAGAGATTATGAAGAAATGGAGACCGGTATAGTTGCAAACTTGGTAGAGGACTAATCCTTCTTATGCAATCCAATGGCACGGAATGT
TTTGTGGAACGATTTGCCGAGTGCTTCTCTGTTGAAAGTATCGGAGAACACGCCATAAACTTTCTCGCTGGTTTTCGTTTTGCGGGTGCTCAGACGTGAGCTCCGACGAGTTTCAGTCGCAATCCAATGGCACGGAATGT
TTTGTGGAACGATTTGCCGAGTACCCTCTCGACTGTTCAGACTAGAACCTGGTACCTGGGTCATTGAACCTATGGCCGATTCCATACGCCTTAGGCGAAGGTTAACGACGAAGTGCCCCGAATCCAATGGCACGGAATGT
TTTGTGGAACGATTTGCCGAGATAAACAACCGGCGCAAGCGGCCATCTTTAGTCGGAGGCGTCAGGTGTTGTATAGAATACAAAAGCTTTGAATGTGTGTATACACTGATTAAACATAGAAATCCAATGGCACGGAATGT
TTTGTGGAACGATTTGCCGAGTATCTCCCGTTTACGCTGACCTCCACGTAATGATCCTCTACGGCCCAAAGTGGGTAATCCATCTATGTTGCCAACAAAACCTCCTTAAATACACCACAAAATCCAATGGCACGGAATGT
TTTGTGGAACGATTTGCCGAGCGCAAAACCACGGCAGTATAATCATAGACCGGGCAACCTACTGGATTCTGTACTGGATGCGTTGGCTGAGTCATGTCTCAGGACACTGGTCTACGGTCAAATCCAATGGCACGGAATGT
TTTGTGGAACGATTTGCCGAGAGACAAACCTGAGAGCAACCGTGATCCAAGTGCCTTGCCTCGCTTGCCACGTAGCATACATTGTAACCCTCAAAAGGTATGTCAATATTGAACAGGACGAATCCAATGGCACGGAATGT
TTTGTGGAACGATTTGCCGAGTACCCTCTATAGCCAAGGATTGAAAATTTACGGTTACACGGCATGTTGCGTAGCCTAGGATGACAAGAGCCTCGCCCATTAATAGCCGTATTACGCACGAATCCAATGGCACGGAATGT
TTTGTGGAACGATTTGCCGAGCGTCTCCCAGCCGGTCCAAACATCAAGCCTGATAATGAGGACAATTTCCCTTTGAGACCCGGTCATGTCTAGTAAGGACACACGAACTAACCGCGAGTTAATCCAATGGCACGGAATGT
TTTGTGGAACGATTTGCCGAGTGCCTCTCGATGTACCACTTGTGTCACACAGGGTTCTTAATTTAGTATACAGTTCCAGATTGGATGAGTAACGCTCGCTGAATTCCTAGGCGGTGTACGAATCCAATGGCACGGAATGT
TTTGTGGAACGATTTGCCGAGCGTCTCTCAGGTACAATAACTGCGTCGAGACGATCGCAGCCACTAGTTTTCCAGTATACCAAACGTAAATCGGCTAGCTGCAAGCGAGCAGGGCAGGGCAATCCAATGGCACGGAATGT
TTTGTGGAACGATTTGCCGAGCGTCCTTACCTAACGATAAGAGCTATTAATTCATTGACGGTGCCAGCCATATAGATTATAGGCCCGACCACAATCGAAAGCGACAGCAGTTAATATAGGAATCCAATGGCACGGAATGT
TTTGTGGAACGATTTGCCGAGTGTCCTCGCTGCTGTCTATAACTAGATCCTGGAAGGAAGAACCTGAGAAGACTTACCGTAGCCAGCTGCTCTGAAGGCCTCGACGCATCCCCGTGCTCCAATCCAATGGCACGGAATGT
TTTGTGGAACGATTTGCCGAGCGCTCTTATTAAATTACAATTCACTTCGGGGAGCCGGCCGCTATTGTTACCGACGGATGTGGTGCTTGTTATGCCCTTACATGTCCGTGTCAAGTTGGCAATCCAATGGCACGGAATGT
TTTGTGGAACGATTTGCCGAGTACCTTTACACCTCACTTGGCACGGGTTGCGTACACAGCTAATTTGTAGCGACGCCCCAAAGTGGGCCTACCAAGCTTCTTCAATTTATGTGCAACGTAAATCCAATGGCACGGAATGT
TTTGTGGAACGATTTGCCGAGTACTTTTGCGACAGCCTATCTCAATCCAGAGTGATAGCGCAATAGGAATGACGATAGTATGCATAGGTATCGTTAAACAGTAGCGCAATCCAACCTGGCAATCCAATGGCACGGAATGT
TTTGTGGAACGATTTGCCGAGCGTTCTCGTAGAAGTAGTTTTGAGGGTCCAGGTCGTTATAGCGGGAAGTTGGCAATCGATGGCATACTCAGTTGACCTTTTCACGCGCCCTTCTTAATGAATCCAATGGCACGGAATGT
TTTGTGGAACGATTTGCCGAGCGCCCTCGGCTACAAGTATTTGTATCGAAGCAAGACAGAGGAGAAGAAGATCCTTCGATCGTAGACCGCAGACCAGACTGGTCAGTGGACGACTAGGGAAATCCAATGGCACGGAATGT
TTTGTGGAACGATTTGCCGAGTACTCTCAGCGTCATAAGCCTCCCGAGATGAGTCATTGAGGTCAGAGTGCGGGAGACCGCTTCGCCAGGCGCGAAATCGACAGTATGAGGCCCGTGCGCAATCCAATGGCACGGAATGT
TTTGTGGAACGATTTGCCGAGTGTTCCTGGCGGTTGCGCGGACAGCTTCCAAGACGACGAACGCGTGACCTAGATTAAACAACCGCCACGGACCTACAGTACATATAGAAAGAGCGTTCCAATCCAATGGCACGGAATGT
TTTGTGGAACGATTTGCCGAGAGCAAAATTGCTAAGGACGGTGGCCCACGTGTCTCGGTCGTCACGGGTGTTGTGCAGCGAGGAATGTATTGGCGCTCTCGCTCGCAACTCCTGTGGCTTAATCCAATGGCACGGAATGT
TTTGTGGAACGATTTGCCGAGATCAAAATTGATCCGGCCGGGACGAGACAGCGGTACCCTCGAGCCTCAGGCCTTCCTGATCCGAAGTTGTTGGGCGCCACAGATTAATTCCAGATAGATAATCCAATGGCACGGAATGT
TTTGTGGAACGATTTGCCGAGTACTTCCGAAACAAAGGCGAACCATGTACACTCCGTTGTTGCGAGTGCGGAACTGCACGAGGGCGGGAGCACGCTCCGCGTAATTATGCCATTTGCGGTAATCCAATGGCACGGAATGT
TTTGTGGAACGATTTGCCGAGTACTTCCAGAAGACCAGCACAGACTTATACTCATGATTGGGCGGCTGGAAGGACGCGGTTCGGCATCATAACGAGCTCCGCGGCCAATGCTTTTAATAAAATCCAATGGCACGGAATGT
TTTGTGGAACGATTTGCCGAGTACCTCGCCCTGACTCACCAGTCGTGCCCGCACAAGCAGCGATCTAGACAAGGTGCCTAGTGCAATCCCAAGGTAGACCGGCTCGCCTTTGATTATGATAATCCAATGGCACGGAATGT
TTTGTGGAACGATTTGCCGAGCGTCCTGCCTATAGTGTGCAAAATCGGCATGGCGGTAATAGAGTTAACGATTAAAGTGCCTCCAGTTCAATATGTAGTTACGTATATTACGTTCCTATCAATCCAATGGCACGGAATGT
TTTGTGGAACGATTTGCCGAGCGTCCCGTCGCCACGGGACCCGACCTTTATATAGAAGTTAATGTCAGTTGATGTAGAGGTATAGACATGTAGAGGTACGGGCACCTCTAGGAGATCACCAATCCAATGGCACGGAATGT
TTTGTGGAACGATTTGCCGAGTACCTCGCTGTAAACAATGCCCACCCAACATGAGCTACGGGCCGCCTACTACAACTTAAGCAAACCCTCCATTATGCTGGTGTGGCCCTGATTCTCGAGAATCCAATGGCACGGAATGT
TTTGTGGAACGATTTGCCGAGTGTTCCATTGACCTCGACACTGCGTTTCGCGATCGGTGTTATCGAAGCATGAGGTAGATAAGCCCCAATGTTTTACGGTCTTCGCTCTCAACGCGGATCAATCCAATGGCACGGAATGT
TTTGTGGAACGATTTGCCGAGTATCTCATTAAGTTTACAGCACAGCTAAGGCAAGGATTCCGGAATGTACAATTTCCATAAGGATTAGAACATGTCACTATGAGATCACCCTGTGAAGCCAATCCAATGGCACGGAATGT
TTTGTGGAACGATTTGCCGAGTATTTCGTATTTATATCAAAACAACCCTTGCTCTTCTCAATACGAGCCACGGTGGGTTGACGTCAGAGGTGTTTACGCCTCAGTCCGCCGATGAACGGGAATCCAATGGCACGGAATGT
TTTGTGGAACGATTTGCCGAGTATTCTACGTATTGACTGAATATAATCGTAACAGATTGTCCATTGGTTAAGAAGCGATCTCGCAGAGCAACAGCACGTCGCGGGAGGTTGCTACGAGGTAATCCAATGGCACGGAATGT
TTTGTGGAACGATTTGCCGAGCGCCTCATGCAGGAAGTGGGCAAGGTCGCTAGGGGTGATTCATGATAGTAGTGTTGGGGATACTTTCACTATTGCCATCGAGGGTATCTGCAAACTTCGAATCCAATGGCACGGAATGT
TTTGTGGAACGATTTGCCGAGCGAAACCTGTCCTCGTGTGATTAAATCTCCTCCGGTCACTACATACGCTTCTTAGATTACTTGGAGCTCCCAATAGATGAGCTGTCGGCGACCTAAAATAATCCAATGGCACGGAATGT
TTTGTGGAACGATTTGCCGAGCGTCTCGCGGGCGTGGTCTAGTCCGTACTTGTGTTCCGACACCATGGAGTAGGATGATCGCACCTCATGTGTGCTTAATAACTGTGTGGTCCATGTGCAAATCCAATGGCACGGAATGT
TTTGTGGAACGATTTGCCGAGCGAAAAGAGTTTATATTAGGGTGCGCTCGCAGACCTAAAATTCCATTTAGAAGGTGGACGCAGTAGTCGTAATAAGACTCGATTAGTACCCAGTATTCCAATCCAATGGCACGGAATGT
TTTGTGGAACGATTTGCCGAGATACAAGGCTCAATGCCGCATCCTAATGTCTTGAGGTAGAGGAGGCTAGTTGCACGCGGTGCCGAAACCTGCTGTCGAGAGTACCTGGCGTCGAAGGAGAATCCAATGGCACGGAATGT
TTTGTGGAACGATTTGCCGAGCGTCCCGGTTGAATGGGTTGTGGTAGGGCCGTGTGGAACCGGAGAAAAGCGGATGGATCATAAATGTGGCGGGGAGAGCGTTCCGTATGGGAGGTCGGGAATCCAATGGCACGGAATGT
TTTGTGGAACGATTTGCCGAGTATTCTAGCGTTTGGATGTAAGCATAGCGAAACCGGGTTTCTTGTCGTGATTTTGACCGAAAATGCGGTTGACTGTGAACCGTTGCGAAGGGAGGTTGCAATCCAATGGCACGGAATGT
TTTGTGGAACGATTTGCCGAGTGCCCTAATGTATCGTCCCAAACGTGTAGGCTTCGAAGAGCGATGGGCTGTTACAGCCTATTAGGGTGGCCGCCCTTACTTCACTAAGGCATGAAATTAAATCCAATGGCACGGAATGT
TTTGTGGAACGATTTGCCGAGTATCCTAATGGCTGGTTGAGCAGGTACCTTCCTTAGTGCGCGCGTCTCCGGCTGCATAGCCACAGTAGCATACACCGAGAGAGGAAGCTACGGCCAGTCAATCCAATGGCACGGAATGT
TTTGTGGAACGATTTGCCGAGTATTCCGGTAAGCGGCGTGAGATCGTTCCACACTGACACGAGGACCCCTAATAGCAAGGCGCAGGAGGCATAGCACATTGTCGACGGACCTGATGGAACAATCCAATGGCACGGAATGT
TTTGTGGAACGATTTGCCGAGTATTTTGAGTCCACGTGCAAACTTTCTTCCCCGTTGCTATCCTAGTGGCGGTTGTTGAGAGGAATATCGAGACAGCTTGATGCCTTAGAAGTGTGTTAAAATCCAATGGCACGGAATGT
TTTGTGGAACGATTTGCCGAGTGCTTCGGATTGGGGTGAAGGACCATCGAAATGGCGTAGTTTTATTTAGACCAGAATGACTGTCCCAACTTGAGTCTGGCAGAAAGAAGTACTAAAGCAAATCCAATGGCACGGAATGT
TTTGTGGAACGATTTGCCGAGTGTCCTAAACACCGAATGGGTAAAGGGATGAGAAGCGCGCAATGATTCGATCGCGGCCCACACGCTATGTAGTGCGGACCTTACGTATGGGCACGCTTGAATCCAATGGCACGGAATGT
TTTGTGGAACGATTTGCCGAGATCTCAGTTAGGCATCCCAAGATCCGCGTGGGTCCTATTTTGTAGGCCTTGATTCCACCCGTTGGCCCATTGAACTAAAACTTGGTTCGAGGGCGCTCGAATCCAATGGCACGGAATGT
TTTGTGGAACGATTTGCCGAGCGTCTCGAGACCACATTATAGATAGCGAAGTCCCACTGCGCGGGCGACGGGTTTTAGTACTAAGCTACCCCACATCCTATTCGCTGCACCAGAGTGTGGAATCCAATGGCACGGAATGT
TTTGTGGAACGATTTGCCGAGTACTTTAGAGCGATGGTATTGTAGTAACGCAGTGTGGGCTTGCACGATGGCCCAAACGGTAATTGGAAAATAGTTGCATATCCTCACGGTTAGCAAAGAAATCCAATGGCACGGAATGT
TTTGTGGAACGATTTGCCGAGTATTTCGAGAGCGGATCGGCGCGTGAGCCGGCGCATGCCCTGGGAAGAGAACTTAGCTTGCGTAGATGCATGTAAGAGGCGCGGCGAAGCGAGTTGCTTAATCCAATGGCACGGAATGT
TTTGTGGAACGATTTGCCGAGATAAACCGGGGTAGGCTGGTGTGCGTGCAAAACACTAATCGGCAACGACCGTGTGGACCAAGAAACAAGTAATCCGACTTTTCTGGGAACTCCACCGAAAATCCAATGGCACGGAATGT
TTTGTGGAACGATTTGCCGAGCGCCCACTCTCTTACCTTAGGCACTGCTTAAGCTATCCGGCACGCGCAGAATGGCACCCGGGGCGTAGGCCGCTCGTACTGGATCTTGATATCACCCGTAATCCAATGGCACGGAATGT
TTTGTGGAACGATTTGCCGAGTACTCATCCTTGTGGGAAACGCCTGACAACAAGATCGGTAGGAGTAGTAACGTTGCCATGTGCGCAACGCTTTCCTACTCACGTTCGAGTAGCGACGATAATCCAATGGCACGGAATGT
TTTGTGGAACGATTTGCCGAGCGTCCGCTTCGGACCCAAAGGTTAGGTACAGCATACCACCGAGACGGTGACGTTTTGCGCCACCTCTTGTCCGACCACTCCACGCATACTGAAGTTGGGAATCCAATGGCACGGAATGT
TTTGTGGAACGATTTGCCGAGCGACTTAACCGTGTAGATCCGTAGTTCTATTAGCTAAATTATGCTCACGTTGTGAGCACCTCGAACCCGGGTTAAACCCAGGGTTTACGTGGGCAAAAGAATCCAATGGCACGGAATGT
TTTGTGGAACGATTTGCCGAGTGTCTGCTACCTCATGAGCCAAATAATACGTGTGGGTGTCCAAGGAGTGCCCACCGACCCCTTGATAATAGCTTAAGCATCAACTTTGGGAGCCAATATAATCCAATGGCACGGAATGT
TTTGTGGAACGATTTGCCGAGTGTCCGTCATATGGTCGTCGGTGGCAGCCAGAAGTTGTCTTCTCGAGCTCCAAGTGGGAGCTTTGATGGGTACGCTCCAGTACATGGATGTTTCCCCTGAATCCAATGGCACGGAATGT
TTTGTGGAACGATTTGCCGAGCGTCTGCTGTAGTTACGTGTCGTGGACCCACAGTGTTAGGGTCAGAAACGCCGGCCCGTCGGAGGGCCGGACGATGATAATATACGTTTCGCATACGTAAATCCAATGGCACGGAATGT
TTTGTGGAACGATTTGCCGAGTGTTTACCGATCAGGGAATGATAGTGTCAGCCCTTAGAAAGAGCGGGCTTGACCCATTCGTGACACTTAATAATACCACGTTCGAGAGAAGCAACATCCAATCCAATGGCACGGAATGT
TTTGTGGAACGATTTGCCGAGTGCTCACCGATACTGAAATTCGCGCGAAGAAGCCGGGAGGCTCCCTGTGGTCCAGCCGGGATATGTTTCATGCTGAATGACGCAACTAATCAGATACGCAATCCAATGGCACGGAATGT
TTTGTGGAACGATTTGCCGAGTGCTCGCTAGAGATTAAGTCTAAGTACCCCGGCCCTGACGGGCAAGCAACAGCATGTCACAGTCTAGCACAGTCGTCGCTCCCTCCATCGGGAGGTTGGAATCCAATGGCACGGAATGT
TTTGTGGAACGATTTGCCGAGTGTCTATGTCTCTTCTGGGGTACACATTTGGGAGTATGGCAGTATTAACACGTCGGCTGCGGTCCCTATTGATGCCTAGAGACAATAGAATACGGGTAGAATCCAATGGCACGGAATGT
TTTGTGGAACGATTTGCCGAGTATTCGTATCCACGGATCCTGCTGTAGTCGTGAACGATCTAGTTCAGAGTACGGAAGGCAGTCAGGCTAGATGAAGATAGGGCCCGCCTAGGGGCTTAGAATCCAATGGCACGGAATGT
TTTGTGGAACGATTTGCCGAGTATCTGCACCAAGCCTCGCTCGACGTTCAAGGGTCGGGGTGGGTGTTACTCAAAGGGATTTGGGACTCAAGGAACTTCGGAGCAGCAAGCTGATGTACCAATCCAATGGCACGGAATGT
TTTGTGGAACGATTTGCCGAGTATCCATACGCTTGCTGATGGAGACAGGGGTAATGTCGAGCTCTACTGGGTTGCTGGGATTGTTTATATCTCCGGGTCCTATCCCAAAGTGTACCCCTGAATCCAATGGCACGGAATGT
TTTGTGGAACGATTTGCCGAGTGCCCGTGTATGATACTGTGCTGGAAGACGAGACGCTGACGGTGTGAGCTACTTCCTTCTAAGAGCACCCTAGGGATCAATACAATACAATTCCCATTCAATCCAATGGCACGGAATGT
TTTGTGGAACGATTTGCCGAGTGTCCGTGCAGCACCCGGATTCTAAGGTTGAACTAGGGGCTTCTTAGTGGGGATTTATCTCATTTGAAAATCTCTGTTATACTCAGATTAGGTGCATGTAATCCAATGGCACGGAATGT
TTTGTGGAACGATTTGCCGAGTGTTTACATAAAGTCAAGACGCCAGTGAAAATATTTAGGAGCTCAAAACTCTAGAGGCAACACTAAGGGCCATCAGGTATAGTGCAGAGTAAATTCTGCAATCCAATGGCACGGAATGT
TTTGTGGAACGATTTGCCGAGCGTTTACGACCTTGAGAGATAGATTAAGGCCGTACGCAAGAGGCCTAATATGGAAACGATGGCTATAAGGCCAGCAAGGATGTAGGTCTGGCCTGTATTAATCCAATGGCACGGAATGT
TTTGTGGAACGATTTGCCGAGAGCTCCATGACCGCCCATACATACGATGCTTGTACACAGGACGCGCCCCTAAGTGTGGATCTCAACATCAGTGAGCAAAATCCGGCTCAATCATTCTCCAATCCAATGGCACGGAATGT
TTTGTGGAACGATTTGCCGAGCGTCCGTGGCATGGACGGACCTCATATGAGTCGAAGTGTTGTGTGACCAGAGATGGGTCTAATAAAGTAGTGGCGCTAGGATGGAGAGTCATTGTTAACAATCCAATGGCACGGAATGT
TTTGTGGAACGATTTGCCGAGCGCCCATAACAGAACGTCAATCACGCGTCCCGCGAGCGGCAGAATGGAGGATACCATTAAAGGGTAAAATGCCTGAACCATAACTTCGTGCCGGATATAAATCCAATGGCACGGAATGT
TTTGTGGAACGATTTGCCGAGCGCCCGCAAACTGGAACCCGGCGTAGTCGTAGCATCTTACGAACATAGTTCACCGCGCGATTGAATGGTCAGTATACGATGATGGGTGTCCGGACGCTCAATCCAATGGCACGGAATGT
TTTGTGGAACGATTTGCCGAGTGCCCATAAACGAAGGCGGCGTCTCCTCGAGCGATTTCGTTTAGTTGTAACGTATCCGCTTTGGCTCTTTCCAAGGAGTAGCCCTGCTTTCTGTTCGTGAATCCAATGGCACGGAATGT
TTTGTGGAACGATTTGCCGAGCGCTTGTAAAGTAGGAATAGCTCCGTCCTTGTACCTTATCTTAGGATGATAGGCCATCTGGCTTAACTTGACAAAGCGGCAGTGGGTTCAGTCGCGTGAAATCCAATGGCACGGAATGT
TTTGTGGAACGATTTGCCGAGTGTCTGCGGAGATGTCAATGCCGCCCACGTCACAAAATACTCTACCATTATCACGCTACTGAACTGATCCTCCTCCACTTGACCACGCTGCGCCACGCAAATCCAATGGCACGGAATGT
TTTGTGGAACGATTTGCCGAGCGCCCAACTTCTGATTGTCTCAGGCAGGGTCCACAAATCTTCGACATCTCGCATGTACTGTACCTGCTGGTCTATACAGAGAGTTCGATAAAAGAGTCCAATCCAATGGCACGGAATGT
TTTGTGGAACGATTTGCCGAGTGCTCAACTTCGAAAGTGTCACCGCACGTGTCGTACGTAAATACAAGTTCGCTAAAGTTAGCAGATATGGACAGTGATCATCACCATACTTGGGTCATCAATCCAATGGCACGGAATGT
TTTGTGGAACGATTTGCCGAGTACCTGGTTTGTCCGGGTCGGCTAAGTGAACGTACGACCCATACGAAGGGCCCTTCACGTTTGAGATTTGAATTTAAGTGATCTGGTCGCCTCGTGAAAAATCCAATGGCACGGAATGT
TTTGTGGAACGATTTGCCGAGCGTCTGGCCCAGTGTATGGCGGTCATTACCTGCACATAGTTAAGAGGAGCGTCTAGTTGATGATAACCATACACACGTCGGTGATAGTTCTAGCAGAACAATCCAATGGCACGGAATGT
TTTGTGGAACGATTTGCCGAGCGTCCAACTGTCTAATGGTCAAGTCGCGGGGAGCAGACCTCCACATTCGCAATTGCAACGCCCATGATAATAGTATCCGTAAGCGATCGCTCGTTCACGAATCCAATGGCACGGAATGT
TTTGTGGAACGATTTGCCGAGCGTTTAGCTATACGACGGTTAGCTACGGAGACCATTGAGCGATCCCACGACCGGCCAGAGCCCGCAGCCTTGACGATAGGGGATTCCGAATGGCCTAGGAATCCAATGGCACGGAATGT
TTTGTGGAACGATTTGCCGAGCGTTCAACTAACCCGAAATACACGGTGAACTGACTCTGGCCGCAAACCATAGACCAATGGATCAGGTATGGGATAATAGGCCCGAATCATCGGAGATGGAATCCAATGGCACGGAATGT
TTTGTGGAACGATTTGCCGAGTGCTCGGCCGAGGCCCGCAAGTACGCAGAGGCACCAAAGAATAAGCGATATCGCCGTTAAAATTGGTCATGCGATAGAGGTCTGAGATACAACGGCTGCAATCCAATGGCACGGAATGT
TTTGTGGAACGATTTGCCGAGAGCTCCGAGACACATGTGCACAACGGGAGCCTTAACGGCACGGACCTACCTAATCTGGGGCGGAGTCACTAACCGCTCTCGGGACGGAACGCTTTCGCAAATCCAATGGCACGGAATGT
TTTGTGGAACGATTTGCCGAGCGTCTAATGCCGGTACGCCAGCGCAGGCCAGCAGGATCTTTAAGAAAACTACTAATCTGGTGACTCCACGAGTGGTCCCATAGCAATCGTAAGGAGCTGAATCCAATGGCACGGAATGT
TTTGTGGAACGATTTGCCGAGAGAAATGCCATTTATTAGCGTTACCGGACTGAATTTGCGCGCAGGATTGTAACTCAAGGAATGTTTATGACCCGGCATATGTTTGTCTATACAAAACTGAATCCAATGGCACGGAATGT
TTTGTGGAACGATTTGCCGAGTATTCAGTAATCCATTAGCTGAGGTGCAGTAGCTGTTCCAGGTATTGTAGTTACGCAAGCTAAAGTATTCTATGTTCCAATTTCGATTTCCGCGTGAGGAATCCAATGGCACGGAATGT
TTTGTGGAACGATTTGCCGAGCGCTTGGCAAGCTCTCGATGTAGTTACCGAGACGGTTACGCCCTCTGCAAGCTATGCTGTGGCAAGTGTACTAGATATATTACGGTGGATCGGTACTAAAATCCAATGGCACGGAATGT
TTTGTGGAACGATTTGCCGAGCGAACGGAGGGTAGAATGCGGTGCCAGGTCTCCGGTGCCCGCGGGTACAAAGAGTCTCAGCGTTCAGTTGAAGGTGGGCTAGAACAAGACACAGGCGAGAATCCAATGGCACGGAATGT
TTTGTGGAACGATTTGCCGAGTATCTGGATTTCTGGAAGCGCCCGATTGTGAGTAATTAAGATGTGTGCGATGTAGATGAACTGGGTAGAGAACGACAGTGTTGAGCGTATAAGCCTAGCAATCCAATGGCACGGAATGT
TTTGTGGAACGATTTGCCGAGTACTTGAATTTAAAGCCACGGCTCGAGGTGTTAGGGACCGTGACATACCACCGTTCCTGTTCCTCCCTCTAATTCCATAGGGGTATGAACACAAACGTTAATCCAATGGCACGGAATGT
TTTGTGGAACGATTTGCCGAGCGCCCAGGTCATTCTCTCCTCAGCGCGACGAGTCCACCACATAGCTTAATGTTAGGCTCATGGAGTCCATCGTAAATTTAACCCCAACGCCAACAGGATAATCCAATGGCACGGAATGT
TTTGTGGAACGATTTGCCGAGCGCTTAGGTTAACGAGTGTAGAGGGGAGGTGGAAGAAGGAAAAGGATCAGGATGGGGAAGGGCTCGATATGAGGGAAAGGGAATAAGAGGACAACGGAGAATCCAATGGCACGGAATGT
TTTGTGGAACGATTTGCCGAGATCACCGTATAATGGTTGTTGGAGTGTCTAAAAGGTCCCCGTATGTTGTTATAGGTTTGACCGGTTGATTTGGGTTATTGGGGTTGTTGAGACATTGCCAATCCAATGGCACGGAATGT
TTTGTGGAACGATTTGCCGAGCGTCCGAGCGATGGTAAGACAAACGGCTCAACCTTGCGGAGCGAGTCAGGCACAATGCGAAATGACATCATAGTGAATTGAGGCTACATGCAGACATGTAATCCAATGGCACGGAATGT
TTTGTGGAACGATTTGCCGAGTGTCTAGGATCGTAGATGGACTGAAGCCAGACTCGTATTCACGTGGTCCAAGGTAAAGTTCGATCCTCAAAGGTCCGGGAGTATTGAAGAGCCAGTCCGAATCCAATGGCACGGAATGT
TTTGTGGAACGATTTGCCGAGTACCTAGAGCACGCAGGACGAGAGGGCCAGCTAACTATCGACATTTAAGGTATATGACGTATCTTCATTCATAGTCCCAAGGCATGAGCTGTTCCGTCTAATCCAATGGCACGGAATGT
TTTGTGGAACGATTTGCCGAGCGCTTAAAGTGACGATGAGCACTACTAAGGTGCCTAGATGGTATGTACAGTTAGCTGGGTGGGCGAAGGGGAAATAGGATGAGAACCTTTCTCAGCACTAATCCAATGGCACGGAATGT
TTTGTGGAACGATTTGCCGAGCGCCCAAAGACCGAATCCGATGTGCAGTGCTTCTTCAGGGTTTACCGAGAATAAGGGCATTTGATTTAGGATGAGGGGCTCCACCGGTGATGCTGGGCAAATCCAATGGCACGGAATGT
TTTGTGGAACGATTTGCCGAGTACTCAGAAATACATGGGAGAGTACTTGCACGCAGAGAATCTACTTCAATAGTGTTCCCAAGGTCACGAAAACGCGGATATCTGTGCCTTGTAAGAAGTAATCCAATGGCACGGAATGT
TTTGTGGAACGATTTGCCGAGCGTCTAGGAGACACCCCTCCTATCATAAGCGCGGCCTAGGGTGTGGAATCAGAATGAGAGGCCCCAGTTGTAACATGCGGAACAGACACTTGAGTTACCAATCCAATGGCACGGAATGT
TTTGTGGAACGATTTGCCGAGCGCCTGGAAGGACTGTTTAATCTAGATCATATTCGGTTCTTCCGACAACTGTGTATGACGTAGTATTTACTCCCTACCAAGCTTGGCGCGTCGGGAGGTAATCCAATGGCACGGAATGT
TTTGTGGAACGATTTGCCGAGTGTTGTCCTTTTCCTGCATATTGTACAGGACACGACGACACAAGGCGGTGTGTTGTAGGGCATTGCTGGGTTCCGTGTCCCACCGCCATCTATCCGTATAATCCAATGGCACGGAATGT
TTTGTGGAACGATTTGCCGAGTGCCGCCTCCTAAGCTATCGCCTGTATCCGACCATTTGTGATCTGGGTCGCGGTGCTGAACCCCTGACACGAAATCACGCCACCATAGCTTTTGGAGTTAATCCAATGGCACGGAATGT
TTTGTGGAACGATTTGCCGAGATACGAACTAGCATAAACCGTACTGAACCAATTAATGCCGAGAATCCATGCTAGGCCGCCCCTGCAGACAAGAACCGTCGTTACCCCTAAAAGACGGTCAATCCAATGGCACGGAATGT
TTTGTGGAACGATTTGCCGAGATCTGCAAAAGTCTATGCTGAGGCGTCTGCTGGGCCAGGACTAAGCAAAGTACCTGTCTCGGGGAAGAAGAGATTCCTGCAGTGGTTAAACCAATTTTCAATCCAATGGCACGGAATGT
TTTGTGGAACGATTTGCCGAGCGAATCACTTACGTTACTACAAGAACTTGTCCTAGCAGGGACCGGCAAAATAGCGTGCTGGCGCTCGCACTGCTCCAATTCGAGTAAATATGCGCACACAATCCAATGGCACGGAATGT
TTTGTGGAACGATTTGCCGAGCGTTGCTTCGCGGAAATCTAGGGATTGGGTCGGTAGCGTACTGTTGTGCCTCCCTGCTGTACCGCGACACCTAACGTTCATCCCAAGGGCCAGGGATGTAATCCAATGGCACGGAATGT
TTTGTGGAACGATTTGCCGAGTACCGTCCCAACCGATGCGCGTGCACTCCAACATAACATAGACGACCCGCATTCGAATTCAGGTATCCTATAGCCATCGGCATTTTATCCATTGCGGGAAATCCAATGGCACGGAATGT
TTTGTGGAACGATTTGCCGAGCGCCGTTCTGGGGTTATTTTCCATAGGGAACCTTGGTTTGGAGGCTATTGGAATACGACATACGCTGCTGAGCAATTGTCATGACGTATGGCTAGTGGAAATCCAATGGCACGGAATGT
TTTGTGGAACGATTTGCCGAGTATCATTTACCTTCCGATGGCCAGGGTGTTAACAGTCACAGAAGTACCTCCGGCGCCCATCCGATTGATATCTCCCGTCTGACCTGAAATTATGGCGCGAATCCAATGGCACGGAATGT
TTTGTGGAACGATTTGCCGAGTATTGTTCGCTGGGTCCTTGATTACTCCGCGGTCTTGTGGTGCATGTTCCAATATCAATTGGTTCTTTACCTCCCCGGGAGAACTAAGACAGGGACCCGAATCCAATGGCACGGAATGT
TTTGTGGAACGATTTGCCGAGCGTCGCTTATATCTCAGAAGGAGCGAACATACCCACCTGTATAGAGGATGGCAGTACCTTAACCCCAGAGCACCGTCCCAGTTTATGCACACGGCATGGAATCCAATGGCACGGAATGT
TTTGTGGAACGATTTGCCGAGTGCCATTCATGGCCGATGTTCCAGCAAGAACGCACAGCGATCGGGCGTTAATGGCTCACGCCTCAATCTGCTGACATATGCTTTCGTAGTCAGTCGCGCAATCCAATGGCACGGAATGT
TTTGTGGAACGATTTGCCGAGCGTCGTTCAGCTGAGGTGTCTTTAGCTGCGCACCGGATAGAGAGCAGCTATGAACCCCTTTGCCTTCGACGGTTCCGCTTTAGACAGATCTGGATGGTAAATCCAATGGCACGGAATGT
TTTGTGGAACGATTTGCCGAGTGCTGTCTGAAGAATTTGTTACGTGCCTAACGTGCCGTGTAGAACATCACCATGACTATGCGTTATGAAATTTTGCGTGCCCGAATCTGCTATTTAAGCAATCCAATGGCACGGAATGT
TTTGTGGAACGATTTGCCGAGTATTACTACTTTGGCCTTCGTGAGTTCTTAAGCATAGGTTTGGCGTAAGAAGCAATGATAATCCGAAAGCAGAGAGTCTCCATTTACTGTGTGGTCACAAATCCAATGGCACGGAATGT
TTTGTGGAACGATTTGCCGAGTACCGTCGCCATATTCGCCAAATTGACGGCTCTATTTGACTGCAGGCCTACCGGAACATGCCAGGATTCCCCATAGTATTACAATACTACCGATTACTGAATCCAATGGCACGGAATGT
TTTGTGGAACGATTTGCCGAGTGTTGTCACCGAAAGTGCCCTACTCTGTTGGCGCCTACTGCTCCATGCACAAAACAACTACGTACGAGACAGCGCAAATAGTGGGTTCGTTCGTGCCTAAATCCAATGGCACGGAATGT
TTTGTGGAACGATTTGCCGAGTACCGTCACATTTGTGTAGTTCATTCGTATTCGCAGCGCATCTAGAGTGTGTGTCCCAACCTGACAGCAATTCCTGGCGAGGCATTAATTGAGCCCGGAAATCCAATGGCACGGAATGT
TTTGTGGAACGATTTGCCGAGTATTATTATGTAGGCGGTCGCGCGTCAGTAATAGCCTGTACCAGACGTGCATCTGCCGCTGCAGATTATATGTCCAAAACAGTAGTCTTAGTCATCAGGAATCCAATGGCACGGAATGT
TTTGTGGAACGATTTGCCGAGCGTCATCGCGGTATATGATCAGTCATGACGAGTAGGGAGCATAAGGATAGTCCCATGATAGAAGTCGGATGGATCGTTTGGTAATACGCTCTGTTACATAATCCAATGGCACGGAATGT
TTTGTGGAACGATTTGCCGAGCGTTATTATAGGCAAGAGTGATGGTGTGTGGAATGCTCGACGATTCATGGACGCCTGGGGCCGTATAATATGCCAGGCGTATCCGGCCTAAGATGCTCCAATCCAATGGCACGGAATGT
TTTGTGGAACGATTTGCCGAGTACTGTCAACCTCTTTTCCGTCTATCCAGTTGTACCGTCGCCTGACACTTTTAACCGTCCGCCACCTAGCTGGATCAGCCCAAGAGACATATACTACGTAATCCAATGGCACGGAATGT
TTTGTGGAACGATTTGCCGAGCGCATCAGGAAGTGCGGGTGCCTTTCTCGCAGAGGGTACAATTGTCGGACGCGTGCGAGTAGTCCGAGGTTCCAACCCTAAGACCGTCTGAGGTGTGCTAATCCAATGGCACGGAATGT
TTTGTGGAACGATTTGCCGAGTGTCATTAGTACTCCGTAAGCCTGATGACTTACAGTTCTCACCGAAGTAAACAGGTGTTGAGACGCCTGCTGCCGTTAACTACCGAACAGATCGTCTAAAATCCAATGGCACGGAATGT
TTTGTGGAACGATTTGCCGAGTATTGCTGAGTAAACACGAGCACGTGAAGACAGGAGAAGATACTAACCACCGCGGAGGTTATACGTTCACAAACTACTAGCAAAACCGTTGCATGCGCAAATCCAATGGCACGGAATGT
TTTGTGGAACGATTTGCCGAGTACTGTTAGGGTATCCTCGAAGGCTGCGGAGGTGACATTGTCTGTGCGAGTCCGGACTTAGCCCGGCAGCCCCGCACCCGATCCGAACAGTACAAGGTTAATCCAATGGCACGGAATGT
TTTGTGGAACGATTTGCCGAGCGTCGCGCTTCCGCACGATCTTTCAACGCGGATAGAAATTACGCACACAAAACCATGGTGGTCTTCGGGGCTTCACCTGCGCACACACGGAGTACAACAAATCCAATGGCACGGAATGT
TTTGTGGAACGATTTGCCGAGTGCTGTACTCTAGCTTGCTTACTAGTGCTTTGAGCGGTAGTTTGTAATAGCGTTAGCGTAGTTGCGTAGCGTGTCGATGGGTGGTTGGGGTATTTCGTTAATCCAATGGCACGGAATGT
TTTGTGGAACGATTTGCCGAGATCTTATAACGATGTGCACCTCTGAACCTCTCGCTAAGTGCTACGGCAAGCTATAGGTTAAACGATCAAGGTGGAGCCGGGCCGTATTCAAAATCCACGAATCCAATGGCACGGAATGT
TTTGTGGAACGATTTGCCGAGTATTGTACTATACTGGGATGGACGGAGACTAGTGCTGTACACGAGACTTTCGGGTGTTCCCCAGAGTCAAGTGAATCGGCGGCGCTGATTACTCCGCATAATCCAATGGCACGGAATGT
TTTGTGGAACGATTTGCCGAGTATTATGCTAGTGGAACGCGCATCTACGGGCAATTTCCTGCTGTTTGTGTAAGTGTTCCTCACGATGAAGTCAATATCTAGGGGCTTCAAAACTCAATTAATCCAATGGCACGGAATGT
TTTGTGGAACGATTTGCCGAGCGCATCCTGCTAAAAGTGGTGCATGCAAGATAGAGATGGACAAGAGACTAGGAAAACACTCGCTATTGTAGGCCAGGGTGTGGTGGACGTGCCTTGAGCAATCCAATGGCACGGAATGT
TTTGTGGAACGATTTGCCGAGAGACCTGAGAGACTAATATATTTATAATCTATTATTTTGCCTATTATGCCGTGGGCTGGCCTGTTTAACTCCATCGATCCCATAAGCCGGCTGGGATCCAATCCAATGGCACGGAATGT
TTTGTGGAACGATTTGCCGAGTATCATACGTAACCCAATTGCAGAAGGCGAGTTGTGGATTAGGTGGGGCCCTTTCACAGGTGATAAAGGTTATAACTAACATTCTCCTGCACGAGGCGAAATCCAATGGCACGGAATGT
TTTGTGGAACGATTTGCCGAGTGTTACACAGTCTAGCCGGGTTCGAGGCTCAGTAACCAGTCGACGGCTATTACCCGGATACATCCGACTAAGATTACGGGCGAAGCTCGAAGCCGGCAGAATCCAATGGCACGGAATGT
TTTGTGGAACGATTTGCCGAGCGTCGTATAAATATATCCGTACATCGCACAATGCGAAGTCAGTATTGAAATGATTCCGAGCCCGCGCAACTATACGGAGTACTTGACGCGCTAGTCTTCAATCCAATGGCACGGAATGT
TTTGTGGAACGATTTGCCGAGCGCCATACGGGAAGCGAGCGTCGTTAAAGCGATATACGTAATTCTGAGAGCCGCTAGACCGCAAGGGGTTGCTGGTTGAAGACCATCAAATTATGAAGTAATCCAATGGCACGGAATGT
TTTGTGGAACGATTTGCCGAGTACCACGGTTTCGATATTGTTCACGCCTAAATTCCGGAAACACACCGTAGCCAATCTTCGAGACCGGTCCGCTACGGGTAGCTAGATTAAGTATCGTTAAATCCAATGGCACGGAATGT
TTTGTGGAACGATTTGCCGAGTACCGCGGCTTAATACACAGCGTTGTCCGAGCAATGCGCTGTTCTACTTTATACGGACCCAGGTAAGGTAACGACAACGCACCGCCAGCCATACTTATCAATCCAATGGCACGGAATGT
TTTGTGGAACGATTTGCCGAGTGCTGCGGTCATTTTGTGATCGAAATCCGATAGCGGGTGACTCAAGTTACTTCCAAGGAGTAATCGACACGGATGGACGCGCGTGAGGCGTGCCGGTAAAATCCAATGGCACGGAATGT
TTTGTGGAACGATTTGCCGAGCGTCGTGATTGGATCCCTGTTACCCAGTTAACAACAGACAGAGGCGTCGGTGACGGACGAGGAACGTGGGAGACGGATATAATAGATTAGCTCCTCTCAAATCCAATGGCACGGAATGT
TTTGTGGAACGATTTGCCGAGTGCTGTAGCGCCATCAAGGCATTTCAGCTCGGTAGAAATCCGCTACGATGTCACGAACTGTTCGCATGACGAGTGGGCAGGTCTATGCGCAAGGCACAAAATCCAATGGCACGGAATGT
TTTGTGGAACGATTTGCCGAGTGCTACAGTGCGGGAGTCCGAAGACGACTAGCTTGTAGTCCAACGGGACTTGTCGAGACAGCTGGTAGGTCCAGCAAAATGTATGTCTGACGCTCCTACAATCCAATGGCACGGAATGT
TTTGTGGAACGATTTGCCGAGTACCGTAATGGTACAAGGTAGCATTAATGCGATACTAAGATCTGTCGCTCTGAAGCTGCGGCGGGGCTAGATTGGCGCGCCTATGCGGCGAGGTCATGAAATCCAATGGCACGGAATGT
TTTGTGGAACGATTTGCCGAGTACCGCGGCGGGCGGCGTGAAAGGTGAACAAGTTCTGTGACAGAAATAGGTAGCAACTACGCTAGATAAATTATCACCACCTGGAATGAGTCCCCAAGGAATCCAATGGCACGGAATGT
TTTGTGGAACGATTTGCCGAGTGCCATGAGCCTATCTAACATCCAAGTCACACTGATTGTCAGATAGATCAACCTCCGCTACGTAGGTCGCTCGTGTTCACGTGGCCGCTCGCCTTCGCGAATCCAATGGCACGGAATGT
TTTGTGGAACGATTTGCCGAGCGTTGCGAATATGAGGGAAATGGCAACTGAGCCCACCCAAATGCAACCTGCCTGTACCAAAACCCACGTATAGGCAAGGGTCCACCTCGATTGGTTTGCAATCCAATGGCACGGAATGT
TTTGTGGAACGATTTGCCGAGTATCATGGAGCGGCTTACGAGCCTACCGAAGACACGCGCTAAGAGACGCCCTCTCCAGCAGACGGATAACTCTGAAGAGCCTCATCTCCGAGAACCCATAATCCAATGGCACGGAATGT
TTTGTGGAACGATTTGCCGAGTGCTGCGAGGATGGATGAACGGGCTGGAGCAGCCCTGGGCTGGTCCTGGAGTGAGTAACGGGAAACGCAATGAGCCGTAAGAGCCCTTTCTCAGGTGCTAATCCAATGGCACGGAATGT
TTTGTGGAACGATTTGCCGAGCGCCACGGGAGACGGTTGATAGTAATCTGGCAAAGCGAATTTTACTTCTTATCTCGCGTGCGTTCGTGATTTAATGAGCAGAATGATACTATTTGTGTGAATCCAATGGCACGGAATGT
TTTGTGGAACGATTTGCCGAGTGTTGATTCCCCAGCCGGGGCGTTAGGACTGCTTTAAGAGAACCCGACTTCACCACTATATGAAGAGATCAGATAGTAAGTGTTCCCCTCATAGGTGAGAATCCAATGGCACGGAATGT
TTTGTGGAACGATTTGCCGAGCGTTAGTCTCGTGCAATACATGAAGTCATAAGTTATGTCCGATCATCAACCATCAACCTTCAGATCGCATGCCTATATTACCGGCCATTCTGCCTCTTAAATCCAATGGCACGGAATGT
TTTGTGGAACGATTTGCCGAGTGCCAGTTTCGAATACGGTCTGCGCGTGCGGTTGGGCGGCCGTGCGAAGCGGCGGGTATTTCCGGAAGCGTAGGTTAGCCATACGCAGCATTTGGTTAGAATCCAATGGCACGGAATGT
TTTGTGGAACGATTTGCCGAGCGCCGACTTGCCCCATCGACTTCGCGGCGATAAAACATAATAAGTAGTCGATATTGATCGCTCCTACTTATCAGGCCGTATTTCCACCGCCTGAGGGCCAATCCAATGGCACGGAATGT
TTTGTGGAACGATTTGCCGAGTGCTAACCGCTTTGGAGATTTGCCCCTCTAACACTAAGGGTCCTTGACACAGCGGGCTCGCTCTATGCCTCTATTGAGCTGGCATTCTGCGTTGGAACAAATCCAATGGCACGGAATGT
TTTGTGGAACGATTTGCCGAGTACCAATTACTGGCTACCAGTAGTGAGACGGCAATAATGGAACAACAAGTCTTCCCTGCCGGCCTCAGTGTTAATATTAAACGTCAATGATAACCCTACAATCCAATGGCACGGAATGT
TTTGTGGAACGATTTGCCGAGTGCCGACCGCACTGCTCGCAAGGGTTCAATTTGGGGTCCGTTCTCCGGCGTGTGGGGCCAAAACTTAGACTCAGAAGTCTATGTCTGATCCCAGTATACAATCCAATGGCACGGAATGT
TTTGTGGAACGATTTGCCGAGTGTCAGTTAGTATGATCATATGCCTTCACCTCGTATCGCTGCGCTACTGGCAGTAATTTGATACAGAACAGTTGCCTGGACGGTCGTAGTAGCCCACTGAATCCAATGGCACGGAATGT
TTTGTGGAACGATTTGCCGAGCGCCAGTCAGAATAGCCGGCATGGGACTTTTGGGCACACACCAGCGCAGTCATTCCAGACCCTACGCTCACAGGGAACGGGTTTCTCTTAGCGGCCCTCAATCCAATGGCACGGAATGT
TTTGTGGAACGATTTGCCGAGTGTCAACGCTCACTGTATCGTGCCACTTAGTCGCTGGCTGGGGCCACACCGCGTGTACCTAAATAGCAGGAGCCACACTCACGAATTGAGTACGAGCGAAATCCAATGGCACGGAATGT
TTTGTGGAACGATTTGCCGAGTGCTAGCATTACACGGCTGAAGACCTCACAGTGGGGTATAGTTGAGTCGTTGATGGTCACTGTCTGTAGTCGTTTCAGCGGCATTCATCTCGGCAGAGTAATCCAATGGCACGGAATGT
TTTGTGGAACGATTTGCCGAGCGCCGATACCAGTCGGAGAGGCCCAGGTGCTACGATAGACTTACGGATGTCATGTGTCACCCTTGGCGCTGTTATCGAGCGCCTGCCCCAGATGTCATAAATCCAATGGCACGGAATGT
TTTGTGGAACGATTTGCCGAGTACTAGCGCGCCCGTCTTAGGCGCTATGACTACAACTCCCGTGGAGGGTACCCCACAAGCCAGCCTTGCTGCGCTTAGAAATTCTACTCGTACTACAGGAATCCAATGGCACGGAATGT
TTTGTGGAACGATTTGCCGAGTATCAGTGCATGGGGCACGGTGGCCGATCGTTGTCCAAGTATAAAGGGCTTCCCCAATCGTGCCTGAAAGGGATGTGAGCGCGTTGTCCACCTGCAAGGAATCCAATGGCACGGAATGT
TTTGTGGAACGATTTGCCGAGTGCTAGCACAAATGAGCTTGATCCCGCGATCGGGGAGGTGCAAGGACATATTGCATGTTCCAAGCAAATTCCGACATCAATTACATGATTTTGCCCGATAATCCAATGGCACGGAATGT
TTTGTGGAACGATTTGCCGAGCGCCGGCGATTTAACGGCTGTAGAGCTAAAGACATCAGAATTGCAGACTAGCTTGCAGCTATGGCAGGATTCATCGACTAGTCGTATAGGGGCGAGTGTAATCCAATGGCACGGAATGT
TTTGTGGAACGATTTGCCGAGTGCCAACGGCCAGGGGACAGATCTACTCGGTAGGAGAGTAGCTAAACCCGATAGTGGGATACGATGCCGCGCTGCGTGGTACCTGGGTGTTCATGATGAAATCCAATGGCACGGAATGT
TTTGTGGAACGATTTGCCGAGTGTCAACAGCAGAAGATCTAGGATTACTACGCGCGCCTCCTTCCCCTGTTACCGACATGTATAGATTGGGCTCTAGGTGGAGAGGATAGAATTTAAAAGAATCCAATGGCACGGAATGT
TTTGTGGAACGATTTGCCGAGTGTTAGCAAGTTACTGCGGCATCAGAGGAGCAGCAGTATGCTGTACTCCTCCGCGTATATGGGATCTAACCAGGGTAACATAAATACCGAGGCAAAGCAAATCCAATGGCACGGAATGT
TTTGTGGAACGATTTGCCGAGCGTCAACAGACAAAGAGATCTCCGATTCGCAGCTCTCGCAAAGAGGGCTTCCTAAGGACGAGGCAAGTTTTCTAGTGATCCGCTGCAGTCCGATGGGCGAATCCAATGGCACGGAATGT
TTTGTGGAACGATTTGCCGAGTGTTGATGGGACTACGATGCTCACCCCTCTTGATGGGGCATTCCGTGTCAGGTGCGTTATAAAGTCGACCGGGGAGTGCCAGTAGCAAGTACGGCCCTGAATCCAATGGCACGGAATGT
TTTGTGGAACGATTTGCCGAGTGCCAGTGGAGGGCCTTTATAAACCAACACTAGCGGCTCTAGGCAACCGTACTAGGACGCTCATTCAGGTGCCCTGTCTGGAGACGAACCTCTCTGCCCAATCCAATGGCACGGAATGT
TTTGTGGAACGATTTGCCGAGTGCTAGGCTTCTACATGGTCAGTAGTTTGTGGACGATATAATGTAAACGAAGTCTTACAAAGGTCCCTCAGTAGATCGCGCCGCTACATTGTGAATTATAATCCAATGGCACGGAATGT
TTTGTGGAACGATTTGCCGAGCGTTAAGTTGTCCTTGATGTACGATAACACGTGCGAAGAAAGCTCACGCTGTCGTACACTGCAGTGTGGTCCCGTGGAGGGGTGGTACTGTCTCGTGAAAATCCAATGGCACGGAATGT
TTTGTGGAACGATTTGCCGAGTATCGGGCTGAAAGTGACGCCCTTCAGGGCTCTAACGGCCGGTTAGTGTATCGTAAGACATGGATGTGCGGAAACGCGGTACGGACCTATACAGTTGCCAATCCAATGGCACGGAATGT
TTTGTGGAACGATTTGCCGAGTGCTAGGCGTTGTATCATTAGTAAAGAGACCTCGGGAGAGAGTTAGCGAGATCGCATACCACGCCCGAACATTCGTTTCGAGGAGGTTTGCAGGCCCTCAATCCAATGGCACGGAATGT
TTTGTGGAACGATTTGCCGAGCGTCAAATACACGAAAATTCTGACGACACGCGAAGGTCCACATCTAGTAGCAAGTCCACGCGTACATGGAATTCGCAACGAAAGACGGGTTTGAATGGTAATCCAATGGCACGGAATGT
TTTGTGGAACGATTTGCCGAGTACTAGACATAATTGACTAGTTTCGCTGAGATGATCCGGACTGTGAGCGATGATACGGGTTTTCCGCGTCGTCGGGCCCGAAATTCTTGTCCGACCAATAATCCAATGGCACGGAATGT
TTTGTGGAACGATTTGCCGAGTACTGAATGGCTTCCCATAGGGCGCTCACCATTAGTGCTAAAAGGCATAACCTCCTTAATACCGACCTGCGGTTGCTACGTCTCACCGGACGTCAGTAGAATCCAATGGCACGGAATGT
TTTGTGGAACGATTTGCCGAGCGCCAAGTAGTATCTATAAGTCGAGAGCCGCAATCACTCCATACAAAATGTGAGCTGTCACCCGCGTAGTGGCTAGGGAGCGGGGCCGCAATATGCACGAATCCAATGGCACGGAATGT
TTTGTGGAACGATTTGCCGAGTACCGGGCAAGCTGTCCGACCGCCGGTAGAAATCGGCAACACAAACCAAGCTAGCTAATTTGTGCCCCACCTAACGATTACGATTGACCGAGGAGAACGAATCCAATGGCACGGAATGT
TTTGTGGAACGATTTGCCGAGTGTTGAGGTTTCGTAGGTACGACTGCTGACGCTGGTGACGCGAGGCGGGGCTTGTAATCAGTACTTTTGGGTAGCGTGAAGAATCTAGCACACGTTAAGAATCCAATGGCACGGAATGT
TTTGTGGAACGATTTGCCGAGTGTCAAGACCTGTCCGTGAGCCGCACGTTTCGATCAGGAGTAATCACACTCCGTTGGCGCGCACGTTTTCTGAGGAACATCTAAGCTGGAGCAGGACTCAATCCAATGGCACGGAATGT
TTTGTGGAACGATTTGCCGAGTGTCGGAGCCGTTAAGTCCATCGTTCCTTCAACATCAGACGGACACGCAGAGCGGTCAGAAGAGGAAATGTCTCGGACGCAATTCAGAAGATAACGGTGAATCCAATGGCACGGAATGT
TTTGTGGAACGATTTGCCGAGTGCTGAGGTCGGTATACTCACATTTCAAATTTTATACGAGCGCACGGAAGTAAGTAATTTCAACCCGGGGTAAGCGCGAGAAGTGTAGTCCGCGGCCGCAATCCAATGGCACGGAATGT
TTTGTGGAACGATTTGCCGAGCGTCGGGGTGCTTATGCGACCTAATGTTAGGATATTAGAGGTTATCGCGGGCCCAACTTGGTGACGTTGGTGAGGTCGGTCTACGCCAAACGCTTGTGTAATCCAATGGCACGGAATGT
TTTGTGGAACGATTTGCCGAGCGCCAAAATGCGGAAAGAAAGCGTCGAGGGAGGGGAAGCCTAATGAAGGAAAGAAAAGGAGGAGGGACTGCTCCCCTTTAGTATCAACGGGGCTTTCCTAATCCAATGGCACGGAATGT
TTTGTGGAACGATTTGCCGAGCGCCAAGATAATGAGAGTGGAAAGGTGTAGGAAACTCAGGGAGGAGGAAGGCGAGAGAGAGAGCGTTAAGCGAGTTAAGAGGAAAGGGATCATCCACGAAATCCAATGGCACGGAATGT
TTTGTGGAACGATTTGCCGAGCGAATGGTATTGGAGAATTGGCATCGATCTTAGTCAAAAGGAGTTGTAAGTCCGTGTAGCCCCGGGGTTGTTGTGTGGGGATGTGGACAAATATTGAGTAATCCAATGGCACGGAATGT
TTTGTGGAACGATTTGCCGAGTGTCAAGAGCTGAATCCATTCCATATGTCGATGCAATTATATCTGTCGGACGAGAGGGTGCTCGAGCTGGGGACGCACACCGATCGCACGATGGACCGCAATCCAATGGCACGGAATGT
TTTGTGGAACGATTTGCCGAGTGTTAGGAGCGACCAGTCCTCAGCTTCGGGTCTGGACTACCAACATAGATCTGGGCTGAGCGATGCCGAAGCAGTTAACTGATACTTCTTAGGGAGTCCAATCCAATGGCACGGAATGT
TTTGTGGAACGATTTGCCGAGTACCAAGGAGTCTCCGCCGTAACGGTCTCCTTAAACTCAGATTAGACATCGCGCGCGAGGATATCAGAGGGCTCTCGCCCCTGGCGTACACTCACCGATAATCCAATGGCACGGAATGT
TTTGTGGAACGATTTGCCGAGTGCCGAGGAACGTATCGAGGTAGAGAAGCGAAGCCCGTGCGGTACCTAGGGAATATGAGACCGGAAGTATGGCGCCACGCGAGGCCAACTACACTCATCAATCCAATGGCACGGAATGT
TTTGTGGAACGATTTGCCGAGCGTCGAAGGGAGGAGTGAGTATGTGACCCCATCAGCCGGCATATTCCACCGCGGAGGACTTCAACCGCTTCCTGCTAAGCTCGGGTCCTATATTACTCGAATCCAATGGCACGGAATGT
TTTGTGGAACGATTTGCCGAGTATATTCCTTTTCAGGTACTGAGAGTCATCGACTTCCGACTTATCCCATTAGCCGTACCCTTAGTGACCACGAGCGTGTGACCCGATACCTAGCGCTAAAATCCAATGGCACGGAATGT
TTTGTGGAACGATTTGCCGAGCGTGCTCCTTCGTCGGCCCACGGCGAAATCCCTGACCTAATCCACCTGCGGGAACTTGAACACGTCCTCCGCAGTATCTCCTGTAGATGTGCCAAGTCAAATCCAATGGCACGGAATGT
TTTGTGGAACGATTTGCCGAGCGTACCTCCTGCCAATTGTTCTCATATGGGTCGTCCTTGCGGCTATCAGACCTTGTGGCGATTTAGAGTAATCCCGTTGACTGGGTCTACTTTGGGGCTAATCCAATGGCACGGAATGT
TTTGTGGAACGATTTGCCGAGTGCATCCCTCAGAAGTGAGATTATCGTTGCGATACGATGGTTCAACCTGCGTCGGAATTTAGAACTGCCTGGATCGGAGACCGACGACACACGTATCGTAATCCAATGGCACGGAATGT
TTTGTGGAACGATTTGCCGAGTATGCTTTTAGTAGCCTATCCGGGGATCGAGATATGGCCATTTGTCGGTAGCCACCGGACGAGCTGGCGGCGTTATTTGCCAGACGGTTGCACACTACCAATCCAATGGCACGGAATGT
TTTGTGGAACGATTTGCCGAGTGCGCCCTATCTCATCAAGGGATCTGCAACAGTTATTTGTGGTACCGCAATTAGCATCACTTCACGTGCAACTCACTACTTGCCTTATAAATCTGGCAGAATCCAATGGCACGGAATGT
TTTGTGGAACGATTTGCCGAGTACATCTTGCAGATCGGCCACCCTGTGGCCCGTGCTCGACGCTTCCCAGGCAATTAAATCGCGCTCTGACAACGGAGATGATGAAATCTTCACTAATGGAATCCAATGGCACGGAATGT
TTTGTGGAACGATTTGCCGAGTGTATCCCAGGCTGTGAGACAACCAATTACTATCTCATAAACCCGACGAGAGCGAAATTTGTCAAACACACAACCCCTCACTATTGGGCGAACAAATGTAATCCAATGGCACGGAATGT
TTTGTGGAACGATTTGCCGAGTACGCTCCAAAGTCATCCAATAACTGCTTGTATTCTTTGATAAGGATGCGCAACAACTGCCAGACGAGATCTATTATATGACACTCTGATCGTAGCATTAATCCAATGGCACGGAATGT
TTTGTGGAACGATTTGCCGAGCGCGCTTGTCCGAGCGCGTGTGGCTACGTCTAGAAAGCACCACTATGGGGATATCAGGACGGTGCGTTTCCTGTCGTAAATGCTTGCAAGCTTCGAGCGAATCCAATGGCACGGAATGT
TTTGTGGAACGATTTGCCGAGCGCGCCCACCATTTCATAGCCTGAATTCTTAACCCCAACTCCAAAGTCCGCGTGCACCAACAATTGCATGAATAGGGCACGGTGCCCTAGACGTCCTGCAATCCAATGGCACGGAATGT
TTTGTGGAACGATTTGCCGAGTGTATTTGCCGGGAAGGAGGTGACCGATTCATGCCAATGAACAATACCCCGATGAGCGCCACCGGGTAGGCAATCCAGATCATCTATGACAGAAATCTAAATCCAATGGCACGGAATGT
TTTGTGGAACGATTTGCCGAGCGCGTTCGTGTCCAAACCCGGGGTTGGTTTATGAGGTACTTGCCGTCTAATGGACCAGAGTCATACGGTGCCCTGACCGGTCGCCCATTCCACCCGTAAAATCCAATGGCACGGAATGT
TTTGTGGAACGATTTGCCGAGTATATTCATGATACTTAACGATGACTAACCTGGAGTAGCCGTTCCAGTGGGCCAGCCGCGCATGTGCACAATGCCTTATGTACGTAGAAATGAGGCTATAATCCAATGGCACGGAATGT
TTTGTGGAACGATTTGCCGAGTACGCCTGCGAATGTCTTCGTCATCGAGCCTCAAAGGATCACAGAGTTTTACATCGAACCGGGTATAAATACATGTGTCGAGAATGGCAACATCTTCGGAATCCAATGGCACGGAATGT
TTTGTGGAACGATTTGCCGAGTACATCTGGTATGCTCAACATACTCGTGTAATTTCCAGTATCCAACACCCGTGGTCAGCGTAGCCGCAATTAGCGGCCCGCGCGCATCAAGTGATTATAAATCCAATGGCACGGAATGT
TTTGTGGAACGATTTGCCGAGTGCACCCAGTGACCCTCCACTTTATACGTCTATGCCCTACCTCAGCCCGCCCAAGATTTTGCCCGATACGGTCAGCTTGTTACAGTAGAGGGATGCGACAATCCAATGGCACGGAATGT
TTTGTGGAACGATTTGCCGAGTGTACCTAAGCTAGCTCATGCAATGTGGGCCAGGAGCCAACCCGCAGCTCATGCGTGTTTGCCTTCAGTTTATGCTTGATAAGCAGATCTGCAGCCGCTAATCCAATGGCACGGAATGT
TTTGTGGAACGATTTGCCGAGCGCGTCTGAACAATAGCCCGACCATGGTTAATATATTTAAACTATCCTAAACGCGTTGTCGGGTTGCTTCAATGTATAGTGCCTCTGATCATTGAGCTCAATCCAATGGCACGGAATGT
TTTGTGGAACGATTTGCCGAGTGCGTTTAAGGTGTCGAGTGAGTGTACACTCATGTCGCAATCCGAGTCACCCGGCATCCACCGACGAAATCGCATGCTTGAGGCCAGTGCGGGTTAAACAATCCAATGGCACGGAATGT
TTTGTGGAACGATTTGCCGAGTGCACCTGGAAAGGACGTCGCGTTAGATGCTAGCATTTAATCCAAAGAATAAGTTAATTGTATCCAAGCTCATACAGTACATCTCCTTAGTGCGTCCCTAATCCAATGGCACGGAATGT
TTTGTGGAACGATTTGCCGAGTATATTGTCCTCAAGCATTGAGACATCTAGTACAAGCACAGCGTCGATGCCCTCTAGTTCGGGACTACTGATCGTACAAATTGATGCTGCACCCCATTTAATCCAATGGCACGGAATGT
TTTGTGGAACGATTTGCCGAGTGTATTGTCTCGTCACGCCGATTACGAGGAGAGCATCCAAGAGCCGTCTTAGACATAGACATTATCGTAGGGATATGTTGGTTTCTTTGCGGCGCTCAAAATCCAATGGCACGGAATGT
TTTGTGGAACGATTTGCCGAGTGCGTTACTCAATACAGCATTGCGGCTTGATCGTCGCTGGTGCTCCGCTGCTACCGAGTCCGGTAGCGTATAAGAGGGACAAACCCGTGTATTCTTGAAAATCCAATGGCACGGAATGT
TTTGTGGAACGATTTGCCGAGTGTACCACTACCACCAGTTGTTAGCCTCTGCAGGTCCTGGGTGATGTCGACCGATAGTAGCCTATCGCCAAGTGATCGACGGACGCCAACGTACAACCAAATCCAATGGCACGGAATGT
TTTGTGGAACGATTTGCCGAGCGCGTCATTGCGATTTGCGTTAAGTCCACAAAGGCGGACTCTACAACCTACGTTCTTCGATGTATCGCCCGCTTAGTTCCCCTCCATATCGTTAAGGAGAATCCAATGGCACGGAATGT
TTTGTGGAACGATTTGCCGAGTGCACCGTTGACGAAATAGCGGACACCGGGATAGCATCATCCTGTCATTGCATTGGCCGGTCGGCCTGTGTAACTATACAGGAAGTCCCCTAGCGTTTCAATCCAATGGCACGGAATGT
TTTGTGGAACGATTTGCCGAGTATGCCGCTGAGTAGATGAACCATGGACCGAGTGAACCCATCTTCAAGTGGATCCCAATTGACGCGCGGGCGAGAGGGCACACCTCCTTACACTGCCGTAATCCAATGGCACGGAATGT
TTTGTGGAACGATTTGCCGAGTGCGCCATATGCATTTCAGGCGCAACCTTGGCCCGAGGTGTCTCCCCTAGATGACCATGAAAAGTAGATCTGGATACCTCGACGATGCTCGAATGCCACAATCCAATGGCACGGAATGT
TTTGTGGAACGATTTGCCGAGCGTACTACATAGTTTATGGATCGCCTCGTAAGGCTTCTCGATGTGGTGGCTAATTCCCAGCCCGTTAGGGGTAGATGAAGATACGTATCCCTTGTTACGAATCCAATGGCACGGAATGT
TTTGTGGAACGATTTGCCGAGCGTGCTGTAGCAATGGTAGTCAAGCGAGGCAATATATCCCGTCACGTCGGAGATCAAAACCGGGCAGGTCGGTGAGCCAGCGAAGCCTTTGTGTAAAACAATCCAATGGCACGGAATGT
TTTGTGGAACGATTTGCCGAGATCCTCCTTGGGCCCAGAATATCGGGTGCGGGTGGTAGACTTTACTAGTTTGCGTCTGGACCTCGTGCTCGCGGACACACGAAGCCGTCAAAATGTGCCAATCCAATGGCACGGAATGT
TTTGTGGAACGATTTGCCGAGTACATCAACTTCAGGAATGTACGACACACAGGATCATCCCTAACCACCCGCACACGTAGTGCAGTGGTTGGCATGCGATCCGAGGCTACCTGGAAGCACAATCCAATGGCACGGAATGT
TTTGTGGAACGATTTGCCGAGTGTATCAACTGCGTCAATCCGAACTCCAACTTTTACGATGGAGCGGATAGCTGCGAGGCTGCCGCCGGAGTAGAGATCTGCGGGTCTCATCCTTGTCTAAATCCAATGGCACGGAATGT
TTTGTGGAACGATTTGCCGAGCGCGTCAGTTAACCTGCGAGCAAGTTCGAGCCTATGTGAAGCCCGACCACATAAGTATGAGGTTGAGACCATACCGTTTGCCCTCTAAGAGTTGGCGGTAATCCAATGGCACGGAATGT
TTTGTGGAACGATTTGCCGAGTACATTGGTGTGCCTGGCTGCTGCCTCTAGATGGCGACGTAGGATTGCGTGGAACGTAGTGCTAATGGGTGCGTTGCTGACGAAGGTGGGATCCCTGCGAATCCAATGGCACGGAATGT
TTTGTGGAACGATTTGCCGAGTGTATTGGATCCTATCGCAGGTGTATTCAAGTGGACAGAAAGCTTTGCACTCGAGGGGTAGCCGCGGGCTTAGGAAGCAGGATGATGAAAATTACGGGAAATCCAATGGCACGGAATGT
TTTGTGGAACGATTTGCCGAGCGCGCCGGGCCGTCAGGTGTGGGCTTCTAACGGCTAGTTAAGACTGTTGCAATAGGAAGTCCCGGTCAGTGCCCAGTGAAGGCTTCCTCAGCTTCCAGAAATCCAATGGCACGGAATGT
TTTGTGGAACGATTTGCCGAGTGTACTAAGGCAACAATTCCGGGCTCCGCCCCTGGCTACCTCAAAGGTACGCATCACTCGTACCGCATGACGTGCCGGTCATGCCCTTGCCTACATTCTAATCCAATGGCACGGAATGT
TTTGTGGAACGATTTGCCGAGTGCATTAGAGGTTAAAATATAGTATTGTCCTGCGGGGTGTGATCTTATGCTACGGGTCGTCCATCGGTTGTCACATTTGTCACTCCTGGATATTTGCGTAATCCAATGGCACGGAATGT
TTTGTGGAACGATTTGCCGAGCGCGTACTTTTCGAGTTGCTCCTTGTACATTGTCCAATGTTTGCCTTGCCAAAGTCTTACATCATGCTCTGCCAACTGGGCACTTAGCCGATAGCGGTAAATCCAATGGCACGGAATGT
TTTGTGGAACGATTTGCCGAGCGTACACCTCCGCAACATGGCACATCTCCTTAAGCTATTCGGCCGCAGCTGATCGGGCATGTAAACGAAGATTCGTCCGTGTTGAATCTGCCGCCTACCAATCCAATGGCACGGAATGT
TTTGTGGAACGATTTGCCGAGTGTGTGCTTCAATTTATATCTTACACCCACTCTTAATTAATAAAGCTCGAGTTGTATCGACTAACCTGGTGGCCGTTGACATCGAACTACATACTAGCCAATCCAATGGCACGGAATGT
TTTGTGGAACGATTTGCCGAGCGTACATTTATCTAGATGTGTGGCCGAGGTACAAGAGTCGTGCTTCTAGAGACGCCGTCCAGAATCGACACAGGCATCCCAAGGTTAGGGGCTTAACGGAATCCAATGGCACGGAATGT
TTTGTGGAACGATTTGCCGAGTATATGCCCAGCTGCCCGGTCCCACACACCACACACGGCAGTTCGTTCGGCTCATTTCATGGCTTCATGCTTGACAGTCAGACGGTGTCATACCTCAGGAATCCAATGGCACGGAATGT
TTTGTGGAACGATTTGCCGAGTATATACCTAGGGACCGTCGCACAGCATGAAGTGGCGTCCCTGGTGGTTGACAAGATGATGTATGTCCTCTCCCCAGCATTAGCGCGCCACAGACTATGAATCCAATGGCACGGAATGT
TTTGTGGAACGATTTGCCGAGCGTATGCCGTCCACTCATTGCTTCTATGAAGAAAGCATTGGACGGTACCATCGTTCGCACGGTGATACTGATTCAACACTGCACTTAATGGTAAGTGACAATCCAATGGCACGGAATGT
TTTGTGGAACGATTTGCCGAGTGTGTATTACTAGCACCGCGGGAACTCGGATCAGTCGACTTTTAGATAGAGATGCACACGATATAAGATCAGTTTGGGCAAGTGAATCCTGATCCATTCAATCCAATGGCACGGAATGT
TTTGTGGAACGATTTGCCGAGTGCATACTACATTATACCCTGTCTACTCTGTGAAGCAGGTTTATAGGGCACGATAACTGACTGCCAACAAGGTGTATCACGGCTGGACGTAGACGAATAAATCCAATGGCACGGAATGT
TTTGTGGAACGATTTGCCGAGTACGCGTCACAATGTTACATTGTAACTCGCTGCATGTCTGAGCTCACATCTTGACCGGGTCCCGATAGTTCTTACATAAGCATCGTTGTAGGATGAATTAATCCAATGGCACGGAATGT
TTTGTGGAACGATTTGCCGAGTGTGCACTAACAACCACGGCGGGCAGCACTAAATGTAACAGATTTGGGTGAACTGGGAACCCTTAGCTAAGCCGAGCAAACGGCTCATAGTGACCTACTAATCCAATGGCACGGAATGT
TTTGTGGAACGATTTGCCGAGATCGCCTCGGTGTTTGGTCTCCGAAGCCTCAGACCCTTAGTCGACGCGGTTTGGCAGCCTGATAACACGCATACTTAGCCTAAAATGGTCCGTGCGCCCAATCCAATGGCACGGAATGT
TTTGTGGAACGATTTGCCGAGCGCGTACATCCTCCATGCCGAGATGACATTCGGAAGCCTGCGACCGCACGTACTCGAGGGGACGCACCGCGGAGACTTGGAGTCCATACGGTATTTACTAATCCAATGGCACGGAATGT
TTTGTGGAACGATTTGCCGAGTATACACGTCCAATAGGATCTCAATAGCTCGGGCACGTGCAATTTACGTAGCCGCTAGTGACGTGACCAGGACAGATTATATATATGATCCAGTATAAGAATCCAATGGCACGGAATGT
TTTGTGGAACGATTTGCCGAGTGTGCGTACGCCCGCCCAGCGCTGTCTTAGGTTCATGAGGTATACCTAGGCCACATGCGTTTGGTACTTTCGGCGAAAGTTGGCGCTGACTCTGGAATCAATCCAATGGCACGGAATGT
TTTGTGGAACGATTTGCCGAGCGTATATGTATGGAGATACTGGTACTACCTCTTCCGTTCATCCGCCTTACTGGAAACGAGCTATCTGGGTGCTGATAGAGTATCGCGCCGCTGGTGATGAATCCAATGGCACGGAATGT
TTTGTGGAACGATTTGCCGAGCGCGTACGCGGCCGGGTATGAATAAAGAATCTATAGCGTTGGTAGTTCGGCCACCATGGACCGTGCGGCCGAACTGGGACCATCCAGCAAAGTATCCTGAATCCAATGGCACGGAATGT
TTTGTGGAACGATTTGCCGAGTGTGCATGCAGACCGGTGGGGTATCAATTAATGTACCACATCCTGCCCCACCTCCAAGGTGTAAGTTTGATCTTTACTACTCAAATGTGAAATCAGGGCAATCCAATGGCACGGAATGT
TTTGTGGAACGATTTGCCGAGATAGCGAGTCTCATTGACCTCTGTTCTAACGCGTTCCCGAGGAATTAACTAAAACCTGCCCAAACGCTATACGCAAGTTCGGCCCTCTCAGAGCGCTCGAATCCAATGGCACGGAATGT
TTTGTGGAACGATTTGCCGAGTGTGCATAATCATGCCTAGTGAGGCTGGCAATTGGAGTGCGGGCAAATGATCTATTACCTTCCGCCCGCGCGAATAACAGGGGTAATTTACATTCACGGAATCCAATGGCACGGAATGT
TTTGTGGAACGATTTGCCGAGCGCGTGCAATACGTTCTTGAAGTGTATGCAACCGCAGGTTCATTGTGATTTAGATGTTCGGTTGACGGCACCTGGCGTGTATGGCCAGGCAGCTGCTCCAATCCAATGGCACGGAATGT
TTTGTGGAACGATTTGCCGAGTATATACAATAATACAGTTCGCCCCACCCTTTTACGGTGTTACTTATAACGTGGTTTCCAAACTACATAATGACTGTCATCATTGCCAGCGTCCCAATAAATCCAATGGCACGGAATGT
TTTGTGGAACGATTTGCCGAGTGCGTGCGAACTATGTAACAAAGCTTGGAAGTCGCTTGCCTGCCCTCTCAGTAGACGCCGGTCAGCTCATGAGGGCCGGTAACGGGTTGAGGCGGACGGAATCCAATGGCACGGAATGT
TTTGTGGAACGATTTGCCGAGCGTACATGAACGGCTGTGCGTGGCCGTTTCTAGCTTCAGCGTGCCCGATCATTAGCTATTGTATCGCGGGTCAAGGCTCAAGTAGAGCCTAATTGTGTAAATCCAATGGCACGGAATGT
TTTGTGGAACGATTTGCCGAGTGTGCACAAGGTTTAAACGAGGAATGTTAATCCGAGTAGTCCGCCAGCATGCCGGGTTGCTCCAAATCTTTATATACACGTCTTTGGGGCTCACCGAGAAATCCAATGGCACGGAATGT
TTTGTGGAACGATTTGCCGAGTACGTGCAGGAATCTTGCATATCGTGACAGTGTGCCGTCAAAATTTTGAATAGTTCTATCCCACCCGGAGGTCATGAGAGGATTGGGAGCGTCTGTATGAATCCAATGGCACGGAATGT
TTTGTGGAACGATTTGCCGAGCGTGTAGTCTTCGGCGGCTGTAACGGATCAATTAGTAAGTCTAACATGACGAATCCATGTTGTTTTAGAGTCGCGCCAATCGGATTTGCTAGTAAGCATAATCCAATGGCACGGAATGT
TTTGTGGAACGATTTGCCGAGCGTACAATTTCATTGCATATCCGGGTAATACGCAAGTACATATTGTGTGCAGGAGCGTAGAATGCCACGCTTTCATTATAATGCTAACTTCACAGTCTTAATCCAATGGCACGGAATGT
TTTGTGGAACGATTTGCCGAGTGCATAACCCGTACATACTCCGGAGTGGAGTAGTCCGAGTCACTCCAAGAGTTTACATGAATACCTATGTGCTCACCGGAGCTCAGTAGAATTGACGAAAATCCAATGGCACGGAATGT
TTTGTGGAACGATTTGCCGAGCGTATAGTCCAATGCATAGAGCTGGAGTTAGTGGTTCGTAGAGGCTGGCCAGAATTCCAAAGTTAGGGTGTATCCGGTTTTGCCGAAAGCCAGTCCCCTAATCCAATGGCACGGAATGT
TTTGTGGAACGATTTGCCGAGTATGTAGCCGAGACACAGTGGTTAAATCGGGCTGAGTCTTATCTCGCGCGTTGGTATTTTAAAATCCAGCATTTGTTGCTCGATGTCAATACCTGTGAGAATCCAATGGCACGGAATGT
TTTGTGGAACGATTTGCCGAGTACATGGCACCTGCTTTAGGCTGGCTCGCCCGCAGGACACAGTACTGTTACAGCATATCGCGTGGTCGTGCCAGATCTGTAAGATAGAATCGAAGGACTAATCCAATGGCACGGAATGT
TTTGTGGAACGATTTGCCGAGTATACGGCATCACGGGACCTGACCAGTGGTACAATGGATACCCCGAACGTACAACGCGACTGGCTAAACGATAGTGTAATGCAGCGTTCAGAGATAATCAATCCAATGGCACGGAATGT
TTTGTGGAACGATTTGCCGAGTGTGCAGTATAAATCTGGACTCAAAACCCTCGCAGCTCCCTTTGAGCCGTTAATTTTATGCTCCGCCGTTATGTCGCCTCCTACCATATGTACACGGCGAATCCAATGGCACGGAATGT
TTTGTGGAACGATTTGCCGAGTGTACGGCAATTCTGACCTATTACATCTTAGCCGAAGACTGTGGAATAAACGCTAATGGGTGGTACGTCGGATCGCCTTAAGACCATCTTCGGTCCAGAAATCCAATGGCACGGAATGT
TTTGTGGAACGATTTGCCGAGCGTGCAGTGATAATTGACTTAGTCAGTAATATTGTCTATTAGCATGATAGGTATTATGACGGCCCTGTGTCGTGAAGTGAGGGCTCCCGGGTCTTCGTAAATCCAATGGCACGGAATGT
TTTGTGGAACGATTTGCCGAGTGCACAGACTTCGGGAATATGAGAAGCTAAGGGAATAGGAAGGCGAAGAAGAAGACACCAACGAGCAGGTGGAAGGGAAGTCCACTCAGAGTAGATGCCAATCCAATGGCACGGAATGT
TTTGTGGAACGATTTGCCGAGTGCGTAGGTTCGGTTTCCCCAAGTCCCTCCTGATGAAGTAAGAAAAGGGAGGTAGGAGGGGAAAAGGAAGAGCGGAATCCTTTTAACGAGATATGCAACAATCCAATGGCACGGAATGT
TTTGTGGAACGATTTGCCGAGTACGTGAGTTGGCAAGGATCTGTAGGAATGTGACCGACCGCGGCATACGACCTGTGGGAAGAGGACATTCCTCCTTTGATAAAATTTTAGGCAGTCCCTAATCCAATGGCACGGAATGT
TTTGTGGAACGATTTGCCGAGTACATAGGTATCAAGGTGCGCCCCTAGGGAAATGTCGACGCCGGGGAAGGGCGTAGGCGTCCTACTTTAGCGCGATAAGTGAAGTATTGGCACAAACGCAATCCAATGGCACGGAATGT
TTTGTGGAACGATTTGCCGAGTGCACAGACGAACCTTCGGAAGTGGTCTAATTTCTATCACGTCTGACGTCCATTATGAGCGCCCTTCACAACTGGCTCCCTCCATCACTCCGCGCCGGGAATCCAATGGCACGGAATGT
TTTGTGGAACGATTTGCCGAGTACGCGAAACCCTGGAAGGCGGATTGCACCTTGCTTCTCCTCGGAAGTGTTACGGCGGCGTAGTCCTTGTGAGTATCTCAATGGCTGATTGCCTAGCCCAATCCAATGGCACGGAATGT
TTTGTGGAACGATTTGCCGAGTGTGCGAGACCATAGTCTCGAACCACCTCGCCGAGGCTCGGGGAAGAATCAGTAGAGCGTGTAACCTGAGAGCGATCCATGGTTACTAATATTGACATGAATCCAATGGCACGGAATGT
TTTGTGGAACGATTTGCCGAGTGCGTAGGAATCGAACACGACTATCCTCCCTAACAGTCGTAACCCGCGAAGCAGCATTCCCCTGGCTGGGCAGATATCCCTAGAAACCTAATTAGTGCCAATCCAATGGCACGGAATGT
TTTGTGGAACGATTTGCCGAGTGTACAAGGGATACCAGCCTGGAGACCGGATCGGTAAGCTTTGATGGCTGCACAATTGATTAGTCGCGCTGCCTGCCATGAAATGTTAGCACTCTCTTGAATCCAATGGCACGGAATGT
TTTGTGGAACGATTTGCCGAGCGTATAGAAAAGTAATGTCGGATGTGCGCTTAACTTTGGCAACCGCTAACGATCCTGTATGCTTTGTAACCTGACTGCTTTAATAAATGCTAGTGGTATAATCCAATGGCACGGAATGT
TTTGTGGAACGATTTGCCGAGTGTGGTTTCTCGCCGCTCCTACGCCGTCTCTTGTCGCCCACGAATCTTTAAGTCTTGACGCCTCAACTCGCATGGGACACGAGCAAACGACTTCCTGGTAATCCAATGGCACGGAATGT
TTTGTGGAACGATTTGCCGAGTGTAGCCCTCACAGGTGAGGTTTCGTGGGTCAGCACAGATGAGCGGACAATATCCTAAGTCAGTGCCTGCACGATTGTATAGACCCAAGGCTCGCAAATAATCCAATGGCACGGAATGT
TTTGTGGAACGATTTGCCGAGTGTGATCCCATACGACTGGTAGATGTTGGTTCCACTGGGCCCGATGCTGATTAGGTAGCTCCTGCGCAGGTCATATGCTTATTATCAGCAGCGGAGGACAATCCAATGGCACGGAATGT
TTTGTGGAACGATTTGCCGAGTGCGGTCTCAGCACCAGGGTAAGTTCGGCGCCGTACGACCAATTGTGTAGCTATGCGAGCCGGAATTGACCGCCGCAAGCATCGACGTAACTTTTATAGAATCCAATGGCACGGAATGT
TTTGTGGAACGATTTGCCGAGTGCGGTCCCAGATGATCTAAAAGGCTGCTGTTGGGATTCGTCGTGGTTTATGCAAAAGTCCCAAACGGACACGAGATATACTGATCCAGATAGATAGGCAATCCAATGGCACGGAATGT
TTTGTGGAACGATTTGCCGAGTATAGTTTGTCTTGGTACATATTTAATGTATATCTTCAGCACTAGGTCGCACGGAATGATAGTATGGGCTAGGCTGAAACCCTGCCTTGTTGGGAACTCAATCCAATGGCACGGAATGT
TTTGTGGAACGATTTGCCGAGTATAATTTGGCCATCAGCCATACGGCCCAATCTCGAATAACCCACCAATTGGGGACGGATCACCTAAATCTTAATCCCGGACGGCGGGGTGATAGGACAAATCCAATGGCACGGAATGT
TTTGTGGAACGATTTGCCGAGCGTGGTCGTTGATGAGGATCCTCAGCGTTACTTACTGATGATTAGACCTATGTTTCGAAATAGGGCTATAAATCTCGACTGCTCTGTGCATTGTGTATGAATCCAATGGCACGGAATGT
TTTGTGGAACGATTTGCCGAGTATGATTACACCGCGAAATACAGTCCCTTATCAGAAATTTACCGTCTTCCACGCCTAGCTGATGCCGGTAATGCTTACTTTACTGAGTCTCAGGACCAGAATCCAATGGCACGGAATGT
TTTGTGGAACGATTTGCCGAGTGTAATCATACGTCTGTGGTCGACCCGCAACACCTGAAGAAGGCTTCACGAACACCCAAGTCTTTAGGGGAGGGCATCGAGAACTTTCCGCTCCAGCCGAATCCAATGGCACGGAATGT
TTTGTGGAACGATTTGCCGAGTGCGGCTGACCACCCCAGTACTAGCAGCGCGGTAGCCGCCAGGCTTTACTCGGCCGAAAGACTTATTCGCAATCGGTCGCGAATAGCCTGGATTCCAGCAATCCAATGGCACGGAATGT
TTTGTGGAACGATTTGCCGAGCGCGGCCGGTGCCCTCTATTTGAGAAATTACACTGCCCTGGTTTATCGGGAGAGCTGCATGTCATAGTAGCACGGATTGGACGACTTCGAGAGTGAGGTAATCCAATGGCACGGAATGT
TTTGTGGAACGATTTGCCGAGTATGACCGAGAGGGTAATGTACTCCAACAGCTACATTGCATGCGGGTCGGTCATAATCATCTGTGTGATTCATTCACGGCATAACCATGGTCATATGCGAATCCAATGGCACGGAATGT
TTTGTGGAACGATTTGCCGAGTACAACACTGCCCACGAGCTCAAGTTCCACCCAGATCTATAGGCGAAGAGGGACGTGGATCTGACGCTGGGATATAGAGACCATATAGGATTAGGATCAAATCCAATGGCACGGAATGT
TTTGTGGAACGATTTGCCGAGTACAATATTGAACAGAGCTTATACGGTGGTACGCGTTACATCCATGCGCGGAGAGATATGCTGGCGATAGTCGAGGGGTTGATATATCCACGAGTCATCAATCCAATGGCACGGAATGT
TTTGTGGAACGATTTGCCGAGTATAATGCATCCACGGAAATGTAGCAAGCGTTGCTGCCATACCGCACCGGTCACATGGAACATTGGATGAGTTAGATACTACGCTTACTGTTGCAACATAATCCAATGGCACGGAATGT
TTTGTGGAACGATTTGCCGAGTGTAGCGCATCGAAACTCGGATGCGAAAAGCCGGTGATAGCACGCGATTTAACCCAACAGAGTGGACCCGGTAGAGCCCAGGTACCGCCGTATAGTACGAATCCAATGGCACGGAATGT
TTTGTGGAACGATTTGCCGAGTGCAACACATGCATGCAATACGGAACTGTAGCTGGCATCTAAGAAATGGGTGGTGGCCGACGGTACCATACCTAGGCACGATATGGCGCGCGGCTGAAGAATCCAATGGCACGGAATGT
TTTGTGGAACGATTTGCCGAGTACAATGTGTGAGCGTTATTATGGAGGCCAGTTCTCAACAGAGACCGCGCAGTTCGATTCACAGGGCCGCCACTTTAGTCTAAACGGCCTAGGTAAGGAAATCCAATGGCACGGAATGT
TTTGTGGAACGATTTGCCGAGTACGGTGTGGCTGAGAAGGAGCAGTCCCACGGTCTCGCGAGCCTAAGGAGTAGAAGGTTTCGACCTCTCAACACTACTTCGAACCGGCGTACGTGATACAATCCAATGGCACGGAATGT
TTTGTGGAACGATTTGCCGAGTATGGTACGGTAGAAGTGTCGTCATCCATTATCAGTGATGGACACATACGATTCTATGAGATGACAAAGATTTCCTCTTCCGATGAGCCCACACTCCTAAATCCAATGGCACGGAATGT
TTTGTGGAACGATTTGCCGAGCGAGTATAGGGGTCGTAACTTTAGGCTTCTAAAACAGCGGCCGTTTATAAGTTAACCCGCGTAATAGGTGTTAACCCGGCCTGAAGTTGCCCCGCCCAAAATCCAATGGCACGGAATGT
TTTGTGGAACGATTTGCCGAGTACAATGATTGACCAGATCGGATGAGTGCGCCACACTTGTGAGACATGTACATGCACGATCGGTTTTGATGGGTTAAAGTACCAAATCACTTGTCGCGGAATCCAATGGCACGGAATGT
TTTGTGGAACGATTTGCCGAGTGTGACAACACGCGATCTCCGCTTGATGCCGAGATGAATTATCACTTACACCGGAAATCCAAGTCGACAATAAGATCCGGCCTATGTAGATTGCAGTACAATCCAATGGCACGGAATGT
TTTGTGGAACGATTTGCCGAGTGTAGTGGTAGCGCATTCTTGGCTATGCGTCTAGTTGTACGGCAGGGCAATAAAAGGATCCGACTACTTTCCCATCCGATCCGCGGACGGCTATTAGAGAATCCAATGGCACGGAATGT
TTTGTGGAACGATTTGCCGAGCGTGGCGATAAGCCAGGGCTTGTAAATATTGTACGCTGTTCCTGCGATGCACGCCCTTAGCAAAGGTTATCTCTTCCTATGACCCCTATGACCTCCGGAAATCCAATGGCACGGAATGT
TTTGTGGAACGATTTGCCGAGCGTAGCGGGCTCTCGCCCCATATCATCGAGTTGGATGCCTGTTAAACATTTTATATGGGCGCGCCGTTCTGTAAGCACTTGGGCGTAAAACCATGCACGAATCCAATGGCACGGAATGT
TTTGTGGAACGATTTGCCGAGTATAGTAAAATTGGGTGCACCAGGGTGGACACCTAGTTATCAACCTCTTGCGGCGTCAGCGCTTATCATCAAGTATGAGAGCCTTTCTCGCGATAAGAGAATCCAATGGCACGGAATGT
TTTGTGGAACGATTTGCCGAGTGTGACAAGACGTTGCTAGACATCTGCGACTGTCGCCCGCCGCAGAGCTCATTAGCACTAGCTTCTTTAAGAGGCTCGAACATGTGATGAGAAGGTATTAATCCAATGGCACGGAATGT
TTTGTGGAACGATTTGCCGAGCGATTATGGGGTGGGCTCTGGGGCGCATGACGCATTTGCAAGCTAGCAGGTTACGTGGTCACAACAGCGGGCAAGATCTCACAAGCTCTGACGTGACCGAATCCAATGGCACGGAATGT
TTTGTGGAACGATTTGCCGAGTGTAGACTCTTGACTTACACACCGCCATTACAGCCTTCTCAACGTGGGGTGACCCGACCTACGATACAGGAGTGTCCAATAGGGCAGCTCAAGTGTCGGAATCCAATGGCACGGAATGT
TTTGTGGAACGATTTGCCGAGTACAAATTCCACATGATGGGATCTACCTCGGCGACGGCTGCATTAATAGCTCTCAGATACGAACAGTCCGAACACGTGTTGAAGATCGTTGTCATGATTAATCCAATGGCACGGAATGT
TTTGTGGAACGATTTGCCGAGTACAGATTTCAGGGCTCAAGGGATGATCCAGACGCCATGTTAACCGACCAGGCTCGGGATGGGGTTTGTCACCCTTGGCCTGCCTTACGGGCCCATTGGAATCCAATGGCACGGAATGT
TTTGTGGAACGATTTGCCGAGCGTGGGCCCACAATCCGTGGCCAGGCGTAATTTTCTGGATCGTAGCGTAGTCGGGCAATTCAGATAGGAAGTATGCTCAGCAGCAAGATGTTTCTAGAAAATCCAATGGCACGGAATGT
TTTGTGGAACGATTTGCCGAGTGTGAACTCGATGTTTATGGGAGCCCAGAACATAGCCTGTTCTATGCTCACGCCAAACGATACCATTTGAGGCGGTCAAGTGCGATTCGAGTGGTTAGCAATCCAATGGCACGGAATGT
TTTGTGGAACGATTTGCCGAGTGTGAACCCGGAGGCATCCGCGCGACACTCGGGCGGGAATGGCAGCACTGAATCGAATGTTAACCGGGAAATACAGGGCTGCACGCCGATTCGGTAGGTAATCCAATGGCACGGAATGT
TTTGTGGAACGATTTGCCGAGCGTGAATTGCTTGAAGGTGATCGAGTAGATTGGGGTATTAGTGACTTTTGACAGCATTCGCCCCAATAACAAAAGAGATAACAGTTGGCTGAGTCCGCAAATCCAATGGCACGGAATGT
TTTGTGGAACGATTTGCCGAGCGTGGACTACGGACGAGAGGACCTTGGTTCCATCCCGCGTAAGACACAATGATGTTACGGAGAATGAACAAGGTTGCCCCGGTCGGGGACTTATAAACAAATCCAATGGCACGGAATGT
TTTGTGGAACGATTTGCCGAGTATGGATTGGTTACCCAAGCTAAGTGTCTCTCAACCTGTCTGGCTTGAAGTGCTGTGGCCTATATCCAGCCAACAGAGACGGAGCAGGTCCCCGGTTGAAATCCAATGGCACGGAATGT
TTTGTGGAACGATTTGCCGAGTGCGAGCTGGACCATCGATGAAGTGCCAACGTAGTTAGACCAGTATTAGGACCTATGCCACGGGTTGGGCAGAGTGAAGCCGACTAGATCACCTCTGCGAATCCAATGGCACGGAATGT
TTTGTGGAACGATTTGCCGAGTGTGGACCAAGAGGCAATTTACCTCGTTCTCCCCGAGGCTGACAGGGGTAACCTCAAATTAGCAGGTGGACGACTGGCCACGACGTAGACCAAGCTGATAATCCAATGGCACGGAATGT
TTTGTGGAACGATTTGCCGAGCGTGAGCGTTTCATTTGAAGTTCCCTCCCCGGTGCACCCTACCAGTCTCCCACAACACAACCACAGCTATTTGGCCGGCGGCATTGAAGTGCAGCAGTCAATCCAATGGCACGGAATGT
TTTGTGGAACGATTTGCCGAGCGTAAGCACCCATGGCCAGAGGGCCTCCTATTATTTTAGGCACAATGAGTATAGAGGCGTGAGCTACCCGTAGGGCGTTGATCGTCGCAACTGTCCTGCAATCCAATGGCACGGAATGT
TTTGTGGAACGATTTGCCGAGTGCAGACATCACTGGTTGGGCGGCTCCGGATATTGCCATGTTGGCATGGTATGGCCACTACCATACAGGGACGCGATAGGTATACAAAATATAAGAGACAATCCAATGGCACGGAATGT
TTTGTGGAACGATTTGCCGAGTATGGACGTTAGGGCAACCGACATAGTCAGGGCTTTTACCTGGTCGGGAAGGCACGCTGCCCTAGTATGCTTAAAATCGGACGGAGGCGGATGCAACGTAATCCAATGGCACGGAATGT
TTTGTGGAACGATTTGCCGAGTACGGGTGCGCAGGCGAATTGGATCAAATCTTGTGCAACCAGCCGCCGCTTGAGGGGTGTCACATTATCACCTGTATGCCGGCAATAGGAACTGTGGGCAATCCAATGGCACGGAATGT
TTTGTGGAACGATTTGCCGAGTGCGAGCGTGGTACTCGCCTTCTTTGGTTCTAGGAAGACCATGGCTGGCCACGTGGCCCACGAACTACGTGCCTGAGCACAAGTTGGAGGTAGCCGCTCAATCCAATGGCACGGAATGT
TTTGTGGAACGATTTGCCGAGTATGAGCAGCGAGCCGATTTAGCTATTCAATCCAATCATTTAATCCGATACACTCTCTAAAGGATCATTGCGAGATGGTCAAACTCCCCGGACAACAAAAATCCAATGGCACGGAATGT
TTTGTGGAACGATTTGCCGAGTACAGATGAATATTTCTGACTTCAGCACCACTTGGTATAGTACCCAGGAACCTAGCTGTCCTAGTCAGATTATTGGGATTGGCGGGTAGAGCGGTTTAAAATCCAATGGCACGGAATGT
TTTGTGGAACGATTTGCCGAGTACGGACAGAAATCCTCGGGCCTCGCATTGAGGTCCATACTAGGCAGGAAACGTAAGATGCTGCTGCAGACCGGTGAGAACATAAAGAGCTTTGAGATAAATCCAATGGCACGGAATGT
TTTGTGGAACGATTTGCCGAGTGCAAGGTCTTTTCTTGCGATCGTTCTTTCCCGACAGGTGCGTACCGGCGCTTTTAAACTGAGATGAGTAACTGGCCTCGAATGAAGACGCAATGGACCAATCCAATGGCACGGAATGT
TTTGTGGAACGATTTGCCGAGTGCAGGACTCTGCCGGCCTGTCCATAGGTCTGTCCCGTAGCCTAATTGCGCGATAACTATAAGATCGATTGCGTTGGAGTATGGCTGGGTTCAGTGACAAATCCAATGGCACGGAATGT
TTTGTGGAACGATTTGCCGAGTATAAGATTCACGGGACGCCTGTCCATCGGTATCGGTCACTGATCCCTAGGGAAATCGATGGAATTAGGCCAAAGCGGAAAACGCAGGGCATATTACCAAATCCAATGGCACGGAATGT
TTTGTGGAACGATTTGCCGAGCGTGGGATCGTCTCGTACAAGGTTGCGACGGATATATTACACCTGAAGGCCGAATTAGAGAGATTACTCTTATTGTAGACGGTACCGCATCAACCATACAATCCAATGGCACGGAATGT
TTTGTGGAACGATTTGCCGAGTATGGGGCACCCTTCTTGTCGAGGAGTCGTAGAAGGCCAACACACTTCCCGGACAGCGCATTCTAGCATGCGCGGGTCATTATTTAGATGAGGACGGGAAATCCAATGGCACGGAATGT
TTTGTGGAACGATTTGCCGAGTACAAAATATCACATGTTACTTTAAGATTGTAGACCACGACTTAATACCGTAGGCGCTGTGGGAAAGAATGCGCCCAGTATTTCTCGCATCTCCGGAGAAATCCAATGGCACGGAATGT
TTTGTGGAACGATTTGCCGAGTGTGGAGCGTGCGAAGGGAGGTTGGGGTGAAAGGGAAGGAGGAAAAGAGAGCATCTCTCCCTAACGTAGACGAGCCTTCACGCGGATCCGGCTATATCGAATCCAATGGCACGGAATGT
TTTGTGGAACGATTTGCCGAGCGAGTGTCCCTCAATTTGCAAAATTGCAAATGTGTGACGAGAAAATTGGGTGGGGTTGGGTTTAGGTTGCTCAAAGGCCCCGGACGTTTGGAGCCTAGAAATCCAATGGCACGGAATGT
TTTGTGGAACGATTTGCCGAGTACAGGGTAAGTGAGTTCTACACATTAAGGCATCCGGAGCCGCGGGACGTGTATGACCTAAGGAGCACCGAAGGCGACTTTTATCGTTTGGTGACAGAAAATCCAATGGCACGGAATGT
TTTGTGGAACGATTTGCCGAGTACAAGAGCCTCTGGAGGTAATGACCTCATTTCAATTTGGCCAAACGTCTCGCCAAATGCAGTTTGAGGGACAGGAAGAGGACCCTGACTTTGGTCGAGAATCCAATGGCACGGAATGT
TTTGTGGAACGATTTGCCGAGTATGGGAGTCCGAACTTACCACCTCGTTTTCGAAACGCGCGGTATAGTTACAACTACAAGCCACTTATACGAAGTGGAATCCAAAACTTAGATTCATATAATCCAATGGCACGGAATGT
TTTGTGGAACGATTTGCCGAGTGTAAAAGCTGTGTGGTGGGTGGGACCTTCCTCTTAGCAACTTTAATATACGGCATAGACACATGGCGGTCTCACAAACCAACTGTTATGATCATTAGCAATCCAATGGCACGGAATGT
TTTGTGGAACGATTTGCCGAGTATAAGAACTGAAGGGCATGGAAGAAAGTACGGTGTCCACAGTCCTACTGATTCTTAGTATTTCGCCCGGAGAATTCCGTTATTTTACCAGGGCGTGTCAATCCAATGGCACGGAATGT
TTTGTGGAACGATTTGCCGAGTGTAGAGGTACGGCACTAGGTATCTCCCATGGGGTGAAGTCCAGGCTTCCCAGAATGTAACGACTGAGTCCCAGTAACTGTGTTCAGGCGATGCCACGAAATCCAATGGCACGGAATGT
TTTGTGGAACGATTTGCCGAGTATAAGAACGGCTACTTCGGCAGTCACCTTCGCCTACCGCGATAATACTCTCCCGGTATTTGTAGAACGGGTCAAATGTCCTAGTAATGGGAGCGAAACAATCCAATGGCACGGAATGT
TTTGTGGAACGATTTGCCGAGCGTAAGAAATCTTGTCGAAACGTATGGTTGTAGCACGTGTCGATGCTGGGGAGTTGTCGATCTCGGCTATGCATACTCCAATTTCTCTTCTAGTGCACGAATCCAATGGCACGGAATGT
TTTGTGGAACGATTTGCCGAGTATGGGAAACTGCCCAGTACACCATTAGTAACTGAAGGGCAGTTATTCACAAATATAAATTAAGCCATGACTGCTCCCCATACGCGGATGACGTGCATCAATCCAATGGCACGGAATGT
TTTGTGGAACGATTTGCCGAGTACGGAAGGTGCGGGTTAACATGACGATACTCCCCGGACTCCATAAGCGCCTAGCTTCAGTACCCTTTGCATTCTGTACGGACGGTACAGACCAAATTTAATCCAATGGCACGGAATGT
TTTGTGGAACGATTTGCCGAGTACGGGGAGACCGGATGTACACAATAGTAAGCGCGAAGCGATATGGTCTTACCGTGATTCACGCACGAGTCGGTGGATGACCACCCACGTGACTAACTTAATCCAATGGCACGGAATGT
TTTGTGGAACGATTTGCCGAGTACGAGAAAATATCTTTTCCGCCCAGTGTCATCGTGCGGCATCGACTGGTAGATACCGAAAGCTTCCTGTAAGGTGTGTGATCAGGAAAGCTTCGTCCAAATCCAATGGCACGGAATGT
TTTGTGGAACGATTTGCCGAGTGTAGGGAGAGCTGCTGAAGGATTTCACCTACAGAGGGTGTCACATAACAGGTCCGGGTCTCTACCAATACATAGATTTCACCCTCTCCAGTTCTTGATAATCCAATGGCACGGAATGT
TTTGTGGAACGATTTGCCGAGTACAGAAGAGAGCGCATACACTCTTTTAGCTTAGTCCATGTATGATAGATATTGAATCAAGCGCATGCACAGGTTCTGAGACACAGAAAAGACGCCCTCAATCCAATGGCACGGAATGT
TTTGTGGAACGATTTGCCGAGCGGTCTCCCCTTACCACAGCGCCAGTTCTGCTGGGAGCGGTTGGATTCAGGAAACAGAGCTGGGTGCCTCAGCTATGGCTGCTCTGGATTGGACCGTGTAATCCAATGGCACGGAATGT
TTTGTGGAACGATTTGCCGAGCGGTCCCCTTCACCGTGTTGATTCAGCGCGCTGTAGCTAGACCTTCACCCAATGACCATCTGATTCGCTTCGGCAGATTTCTATTGGACCGGAAATGAGAATCCAATGGCACGGAATGT
TTTGTGGAACGATTTGCCGAGTAGCCTTTCTGTAACGTCAACCGCTCGGTCCCGGACCACTAAGATATCCGTACAGATCAAATCAATCCGTCGTTAGGTAGTCCGGAAACCTTCTCCCACAATCCAATGGCACGGAATGT
TTTGTGGAACGATTTGCCGAGCGGCTCTTTTAGATGCGCATGCCCTACCTTTGCGTTGTCGATAATTTATAACGCATGCCATAATGCCAGCGGACATGAACCTCTTACCTCCGTCCCGAGAATCCAATGGCACGGAATGT
TTTGTGGAACGATTTGCCGAGTGGTTCTCCATTAAACCTTCACCTATGAGCCCGCGACGCCTGCAAGCGGCAGCCGCACGGTGTGAATATTAGGTTTTGTGTACGTAACGGCACGTGAAAAATCCAATGGCACGGAATGT
TTTGTGGAACGATTTGCCGAGTGGCTCTTTGACATTCGAGCATACTGGACTGTAGAACGTCAGGTACCTTTACACATGTCAGCGGGAGTGTTCGCAAGGCCAGGACCATTTAAATAATACAATCCAATGGCACGGAATGT
TTTGTGGAACGATTTGCCGAGTAGCCCTCGCAGCTTTAGCACTGTATGACGGTTGCACTAAGGGCGATCTCCGCTTGTTAATGCAGCGGCGATACCACAACATTGAAGATGAGTGGTATTAATCCAATGGCACGGAATGT
TTTGTGGAACGATTTGCCGAGTAGCCTTTAGCACGAGGTCTGCTCCGGCCTACGCCCTATTCCATCCCAACCAGTTTGCCTAACCCCGTCGAAGAGTGCAATTACAGTACCATAGGCGGGAATCCAATGGCACGGAATGT
TTTGTGGAACGATTTGCCGAGTAGCTCTTGAACGTTACTATTGTACTAATCCATGCCTCAAATCGCCTGTGAACGTACTTGGTCTCGTATGGCACCGTCCCGATCTACGGGGAGCCTACAAATCCAATGGCACGGAATGT
TTTGTGGAACGATTTGCCGAGTGGCTTCTGAGACCGGCCATCCGTCATCACGGGAGGGTGGTATGGCATTCGTTGGAATTACAAGGGAGCACCGGGGCCGAACATGAACCAACAATAGACAATCCAATGGCACGGAATGT
TTTGTGGAACGATTTGCCGAGTAGTTCTGTTACGCACCTGTCGCGCAGGACAAACCTGCGACTTTGGATTTGAATGCCATGTTACTCACCCGTATTACCTGAGCGGTATTCGCCTACTGAAATCCAATGGCACGGAATGT
TTTGTGGAACGATTTGCCGAGTAGTTCCGTAGTTCTCTGGCATCAAGTTACCGCCTGGATCCCGTTTTGTGCTCCGCAACTATTGTATATGTATGGGCCGAATCCAACAATCTGTTAATCAATCCAATGGCACGGAATGT
TTTGTGGAACGATTTGCCGAGCGGTCTCAGTTTGTGCGCGCTTTTGATGAGTAAGGAGGGATATTCGTGAATCGGAGATGCGGCGTGCGACTTACTAGCCATCGAGAGTCCAATGGGAGAAATCCAATGGCACGGAATGT
TTTGTGGAACGATTTGCCGAGCGGTCTTGGTCAATGGTCCGCGGAAGATAGGGTGTTCCAAGGACGATGAAGCCCCGTTCTACTCTCGTGTGAGCGTGTATATTCTCCAATAGGTGCTTTAATCCAATGGCACGGAATGT
TTTGTGGAACGATTTGCCGAGTAGCCTCAGTGTCTCATAGTCTAACGGGATGTAGTAACAAAATTCCCTTGCTACTCACGATAGAAGCATTCGGGTAAACGAATACACGCTCAGAACCGCAATCCAATGGCACGGAATGT
TTTGTGGAACGATTTGCCGAGTGACCTTGAGAAGGACATAGGAGGTCCAAACCTCCCGTTAGACTATGCTTTAAGATCAGTACGGGGCATAAGTGTAGTGTGGTACGCGCACAAGGCCGCAATCCAATGGCACGGAATGT
TTTGTGGAACGATTTGCCGAGTGGCTCATTCTTCCGCGATTTGACAAGTAATTAGACATGTATTAATTGAAAGGAGGCATGGCCCGACGGAATCATATCTGCATGGTTAGTCCATGAGAGAATCCAATGGCACGGAATGT
TTTGTGGAACGATTTGCCGAGTAACTTGTCCCGTAAGTAGGTGGCTTGCGCTATCATCCGCATAGGCCGCAGGTGGTCCGGGCCGGCCTGTAGAAGTCCGATCACGGGGTGTCGGAATGAAATCCAATGGCACGGAATGT
TTTGTGGAACGATTTGCCGAGTGGTTCACTTGTTAAACAGTACTAAGGGAGAAGTCCTTTACTCTTCGTCTGGACTCTGACTCATGGAGGATGATCGATCCCCATTTGATGTTTCAACTTAATCCAATGGCACGGAATGT
TTTGTGGAACGATTTGCCGAGTGGCTCGTTTAGCTTAGACTGCTAGTTTGTACTAAGGGTTACATTGCCTTTACACCGAACCGTGCACGTGATAACCTTCATCATATAGTAAACAGTTTAAATCCAATGGCACGGAATGT
TTTGTGGAACGATTTGCCGAGTGACTCGTCACCGCTGGACTAATAGACGTAGAATCTCGCATGATCGTCGTTCGCATCGGATGCATCTATCGAGCCATTGGCTAGTTAGTGAGCTGACTTAATCCAATGGCACGGAATGT
TTTGTGGAACGATTTGCCGAGCGGTCCGCCGTGATAGATTGATATCTTCTAAGACCCAGCCTCTGCAAGGAAAGAAGAATGTACATACTAACAGTAGTTGATGACCGAATGGCAGAGCCGAATCCAATGGCACGGAATGT
TTTGTGGAACGATTTGCCGAGCGGTCCACCGATCACAGCCGGTTAGTACAAAGGCCTCCACCAGCCGGCCATACTGGAGCAAAAGATACATCGATCGTCTGGCCCGCGACTGATTGGCACAATCCAATGGCACGGAATGT
TTTGTGGAACGATTTGCCGAGTGGCCTGCTGAATAGAATTGCCGCCGTCGACCCACCGGGTTCGGCGCTCTCGTATTAGCATCCACGATACATTGGCCCATACCCAATGCCAAGACGGAGAATCCAATGGCACGGAATGT
TTTGTGGAACGATTTGCCGAGTAGTTTATGTACCCTTAACCAAATCAGGACGACGTACCTTATAGCACGGGAGTTAGGAGCCCAGTTCCCCGGGAGGCCTAGGTACAAACGCGTGGGCTCAATCCAATGGCACGGAATGT
TTTGTGGAACGATTTGCCGAGTGACTTACGACTCCAGCGAAGGATCTAAGAAAATCTTAACATGTGATTTTGACACTAGACTACGGCCAGTACGGTCAATGGCGATAAGCAGAATAGCAAAATCCAATGGCACGGAATGT
TTTGTGGAACGATTTGCCGAGTAGTCTGCGGCGAATCATCCGGGAGACTGTCATGTTTGTTGCTCGGCCATAGAGCGTATAAGAGCTCCAGGTTGTCGTGGGCAAATGACTTCGTGCATGAATCCAATGGCACGGAATGT
TTTGTGGAACGATTTGCCGAGAGTACTTTCAAAAGAATGCAGCGCAACAGAAGGGGCCCCATACTGGGACATTAGTACCATACCCGCAAGGTGAGTGGGAAGAAATAAGTATTATTTAGAAATCCAATGGCACGGAATGT
TTTGTGGAACGATTTGCCGAGTAGTCTAGCAGACAATTACATGTGTAGTAATTATAGAAGAAGATATGCTCGAAGAAGCAGCATGCCTTTACACAGCCTGGTTCCCCAACTATAGCCGGGAATCCAATGGCACGGAATGT
TTTGTGGAACGATTTGCCGAGTAACCTAGGCCGATGCTGCGCACCCGAGTCCGTGGATCACTCTGAATAATCTGTTAATACAGAAAACTCTGACGGACCCATAATGGTCCTCATAAGCGAAATCCAATGGCACGGAATGT
TTTGTGGAACGATTTGCCGAGTAACCCGAAACCTTATCCCGCATGAGTGGGAGTTGTTTGGCATCCCACAGTCGCTCTAGAGGGAGGAGGAAAGCCAGAGCGAACGTCAGGGATCGGGCGAATCCAATGGCACGGAATGT
TTTGTGGAACGATTTGCCGAGTGGCCCGAGAATCATGGATAGAAGACTCGGCGTACAGCACATAAGGCCTGGTCGGGAATGGGTACAGCGTTAGAAGCTAGAAATCATCACGTGATTAAAAATCCAATGGCACGGAATGT
TTTGTGGAACGATTTGCCGAGTAATCGCCCTCCAGAGCATGAATCAATGAAGCATAGAAAATCAGCAGCGAACACGTTCCACTGGCCCTGAAGAGATAAGAATCTCCCGCGTCTATCGTCAATCCAATGGCACGGAATGT
TTTGTGGAACGATTTGCCGAGTAATCGTTCTCGTCAAAGAAAACACTACTATGCGATCGGCGACCGTCCTCGGAAAGGATACGGCGTTGACTGTCCCGAGGCGTCGCAGGAGGGAGAGCTAATCCAATGGCACGGAATGT
TTTGTGGAACGATTTGCCGAGTGATTGCTTCATAGAGTGCACCCTAATTAGCTTCGATATCCTACCACAATGTTAGTGGGATAAGTGTTTGGAGTCGGTACCAAATCTGTGTACACTATCAATCCAATGGCACGGAATGT
TTTGTGGAACGATTTGCCGAGTGGTTGCCTTAAAAGATCGGCGAAGCGACCGCATACATGGATCACCAAGAAACGCCTACCCAGCAAGCTTGTCATACAACACTCACCACGAATCTCGCCAATCCAATGGCACGGAATGT
TTTGTGGAACGATTTGCCGAGTGACCACCTATAGAGGCGCCCTAGCAGTGCGGGACAAGAATGTGGTACCCCAGTATCAACGGACCTTTGACCGCCGCAACAGCAAATTCCGCTGTCATTAATCCAATGGCACGGAATGT
TTTGTGGAACGATTTGCCGAGTAACCGCCACCCGGATGGTAGCAGTAAGGTTTGCGAATCACAGGTTACTACGCAGTCCTTCAGACCCAACGTGCATCTTATAAGGGTAATACATGCATAAATCCAATGGCACGGAATGT
TTTGTGGAACGATTTGCCGAGTAGCTGCCGTTGTTGCATGCCAAGCTGATATAGCTTGTATATGCGTAGAGCGCCTGGTCACGATATAGGATGAACCAAGTATTGGGGATTTCGCGGTGTAATCCAATGGCACGGAATGT
TTTGTGGAACGATTTGCCGAGTAATTATCAGACTGGTCTGGGACACACGCTTCCTTGTTCCTCTACAGATCTTGAAGCAAGCCAAGCCTAATAGGGTCTCGAAGTGATGGACTGTGCTCAAATCCAATGGCACGGAATGT
TTTGTGGAACGATTTGCCGAGATGACGCTGGGGCTTGCAGACAGGTGGCTGTGTTACTGCGGGGCCTTGCAGCGAACAATGCTTCACCTATCCTCGGATTAGGAGGACCTGATAGAAAGGAATCCAATGGCACGGAATGT
TTTGTGGAACGATTTGCCGAGTGGCTGCGTTCTAGAGATAGGCGTGGGGAGTGCGACTGAACGAATATTCACCCTATCCTGGTGTCATAACTAGTTGTGGTGTAAACTCCCGCACCCCATAATCCAATGGCACGGAATGT
TTTGTGGAACGATTTGCCGAGTAGTTGTGTTGTCTGTACCTACGTTCATGCATCCCTTAGCTGTTGAACATATGTCATGCTCCTGCTCCGCGATAATTGGCGATCACATGACGCTTCTTGAATCCAATGGCACGGAATGT
TTTGTGGAACGATTTGCCGAGTGGCTGCATCGGAATACAGACCGACCGCACCCGCTACGCCATCGTGGTTTAGAGGATCTGTTAGGGCCGCCCGCTGTTCGATGGGTATAAGGGACGAGGAATCCAATGGCACGGAATGT
TTTGTGGAACGATTTGCCGAGTAATCACATATCCCCGTTGGGTTTGTCCAACTACATAAGTAGCCCTTGTACAAAGCGCGTACAGGCCGAAGGGGACGTTTTGCACGCTTCCAGTCAAGTAATCCAATGGCACGGAATGT
TTTGTGGAACGATTTGCCGAGTGGTTATACACGAGTACGTAACACATATCACCCTGATGATCTGAGGACGTGTTCCGCCCAAGCCTCATGGACGCATCCGTCACAGGAATGAACGTATAGAATCCAATGGCACGGAATGT
TTTGTGGAACGATTTGCCGAGTAGCCGCGTAATGCTGTAGATCGAGCTAAACAACTAACTCGGTCGCGAACGATACTTTAAGCGCCATGTAGATAGACCAAGCGCTTCTTCAAGCTTATGAATCCAATGGCACGGAATGT
TTTGTGGAACGATTTGCCGAGTGACTACAACCTGACTGTCAATGCTACTTCTACGTTGAAACGGCAAATACGGTGCGCCACGACCCACCGGACCTGGTTCCCGTGATGCACATGGACCTCAATCCAATGGCACGGAATGT
TTTGTGGAACGATTTGCCGAGTGACTATGGTTGTAGTGCATCGCGGCCCCTGCAACTCCCGCGTACTTTACAAAGGTTCGTGAATTTATTCTCGGACCCTGGCATCGATCTTACACCAGCAATCCAATGGCACGGAATGT
TTTGTGGAACGATTTGCCGAGCGGCAGCCGCCCTAAAGTAACGTATAGAGACTGGCTTACAAAGTGCTGGAGGCCGCATCTGGTACGTAAGTATTCGTGTAATCAGGTCGCAAAGTTCAAAATCCAATGGCACGGAATGT
TTTGTGGAACGATTTGCCGAGCGGTTATGAGCATCGCATCCTCCCATCCCAAAGGTGTAAATGAAAGCCATGAACTCTGAAAGAGAGTGTCTAACGAGCTTCCGTATTAGTACCAGCGTCAATCCAATGGCACGGAATGT
TTTGTGGAACGATTTGCCGAGTGACCGTGAAAACACGTCCGCCAATTCGGGTTAGCCAACTAACTGCACCTGGGTACCCTATGTCGGCCCGGACTAAAGTACATCGCCCTCCCGTGTGAAAATCCAATGGCACGGAATGT
TTTGTGGAACGATTTGCCGAGTGACCAATCTCTATGTGCTGGTTAATTACACATGTGTACGGGGTGACCGTATGCTTGAGGCATCTGAACGGATAAACGCTATTAAGAAGGAAAGCTATAAATCCAATGGCACGGAATGT
TTTGTGGAACGATTTGCCGAGTAACTGGCCCTGATGGTGCCTCGGACAATAGTTACATTTATGCATTAACGGGTCAGATCATAATTCCTGGCGCCGGTTACGCTCCCGCTACTTCCGATAAATCCAATGGCACGGAATGT
TTTGTGGAACGATTTGCCGAGTGACTAACTTGTCTATCGATAAATAGCTCTTCTTTGACGGACAAATATTGGAGAAGTGGACGTGGCCGTAGGACATATATTTCCGAAACAGCGACCGGAAATCCAATGGCACGGAATGT
TTTGTGGAACGATTTGCCGAGCGGCCAGCCCGAGATTTACAGAAGGCCACCGGCAACCCAAAGCTTCCAGGTGACAGGAGGACGATGTGCAGTAAATCGCTGCTGTCGAACGCTCCTAGCAATCCAATGGCACGGAATGT
TTTGTGGAACGATTTGCCGAGTGATTAGCCGTTAGACGAGTCATCTAGGGGTCATCTGGGCTTTATTTCCATCTAAGCAATCCATTCGTGAGGACGACCAAAAGCGGCGAGAAGGGATCAAATCCAATGGCACGGAATGT
TTTGTGGAACGATTTGCCGAGTGGCCAGTCAGTGCTTTCAAGTGAACATCCGTAGGCGGCGAACGGTCAGGTCATTATGTTTCGGCATCACACTGACTAAATATAAGATAAACAGGGGAGAATCCAATGGCACGGAATGT
TTTGTGGAACGATTTGCCGAGTAGCTAACCGAGCTGATATTTACGCTACGAACAGAGATAACTTAGTGATTCGGCGCTACAATCGCTGGTATCCTCACCCGCCGTGGACCACCCTTTGGGAATCCAATGGCACGGAATGT
TTTGTGGAACGATTTGCCGAGTGATTGGCACCCGCTGAACGAAAGAGGAGCCAAAGGTGGGAAAGAAGAAAAGAAGGAAACGTTCTCTGTTCAATATGGCAGATGTTCCATGCTGGTCCAAATCCAATGGCACGGAATGT
TTTGTGGAACGATTTGCCGAGATGCAGTAGAATGGTTTCCTTGGTTTAAGTGTGGTTGGTTGGGCGTGGGTGGGGTCGACGGATTTAGTGATGGGTTTGGTACTAAAATGGTTGGGGTTAAATCCAATGGCACGGAATGT
TTTGTGGAACGATTTGCCGAGTGGTTGATACATAAACTTGCCCAGTGGAACAGGACTTAAGGCGTCGGACACGGGGAGGGAAGAGAGAGAAAACGAAATCCCTCTAGTGAGAAATGTAGTAATCCAATGGCACGGAATGT
TTTGTGGAACGATTTGCCGAGTAATCGACATGGGCGAATACGGGACTTATGCCGCTGAAGAAAAGACTATAGTGCGGGTGCGTTGCGCTGCACCAAGTCTGCGGTGTTAACGTGGAGCCAAATCCAATGGCACGGAATGT
TTTGTGGAACGATTTGCCGAGTAACTGGCGACTTATGCCGCCTAATAGCACAGCCGGTAGGCAGGGTGAGATACACAAGCTGACAGAACCTCCGCTATTGATGAAGGGTCTGCATCTCTGAATCCAATGGCACGGAATGT
TTTGTGGAACGATTTGCCGAGTGGCCGATAGATTACCGGCAGAGATAGTGAGTTACGGGCGAAAAGGAACGTGATTTGGGTTCCGGCACGCGACTAGGACAACGCACTGCGAGACGAATAAATCCAATGGCACGGAATGT
TTTGTGGAACGATTTGCCGAGTAGTTAGGTTTCCGGACATACTCTCTTCTACTGACGTTAGTTTTCTGTCGACGTTGGGAGGAACCGTAGCCACCTCTAGCTAAAGCTGTGAACGAACCTAATCCAATGGCACGGAATGT
TTTGTGGAACGATTTGCCGAGTGACCGAGCTGTTCGCTCAGGGATAGTAACCCTGTGTTAACTGAGCCGAGATACATGAACCGCAGTTGCTTATTGCAGAAATGTGGGGAAGCTGCCCTTAATCCAATGGCACGGAATGT
TTTGTGGAACGATTTGCCGAGCGGCCAGACATCTTCGAACCGTCTGCTTTCAGGCAGGAGCGACAGGGCATGTAGGCCGAATCGGAGATGGCCTTCTTCTTTGGCAGCTTGTAATCGACTAATCCAATGGCACGGAATGT
TTTGTGGAACGATTTGCCGAGTGGTTGGACGTACGAACAGACTGGAATCTATAACCTACTCGCAGCTACAACGATGGGACCAAGCGCACAGTTGGCGTTAAACACCTTGGGCTAGACGACAATCCAATGGCACGGAATGT
TTTGTGGAACGATTTGCCGAGTAGCCAGGTAACCCAAGATAAGGCCCAGTTCGCGCGAAGTCGGAAGATCGGCCCCACATAACCGCGATTATATAGAACGAAGTGTCCGTTCACCTCTTTAATCCAATGGCACGGAATGT
TTTGTGGAACGATTTGCCGAGTGATCGAGTGGAGTTGACGGGTATCTAACCTATAATAGCTTTCTAAGGAATCGAAACAGTTCAAGTGCCATTTCTTCATGTAATACGCGGTGACCTCCGAATCCAATGGCACGGAATGT
TTTGTGGAACGATTTGCCGAGTAGTTGGGATTTACGCTTGGTATACCGGGCACGGCTGAGCAAAGCGAGGATGAAGGGCGGTTTGGCGATATCAGTATGTTTGGCGTGCATCACTCCCCGAATCCAATGGCACGGAATGT
TTTGTGGAACGATTTGCCGAGTGGCCAAGGCGCAGCCGTTTAGGCGGATGTCATAATCGTGTTCTCGGGGACATTCTAAGCCAGGGGTTATTGCGCCTCAAAAGTCAAATTCTAGTAAAGAATCCAATGGCACGGAATGT
TTTGTGGAACGATTTGCCGAGTAGCCAAGGTAGCACAAACAATGCCATTATGTAACCTATCCATGACTGGAGAATGGTACGATGTTCAATCTTCGTGCACGGACCAGGATCATGCCTTCGAATCCAATGGCACGGAATGT
TTTGTGGAACGATTTGCCGAGTAACCAGGGGCCACACTACTTAATGATGACAACCAGGATTCGAAAGTCGACTGAACCTCCGCTATAGCGTGTTCTTATCGTGTCTCCGCATTCAACGAAAATCCAATGGCACGGAATGT
TTTGTGGAACGATTTGCCGAGCGGCAGTGGGAGCTGGCTGTGCCGGTATGACAGGTATACTGTAAGATTATGAATTCGCATGCAAAACGGCTGTTCGTATGATCGGTTATTCGCCGCACGAATCCAATGGCACGGAATGT
TTTGTGGAACGATTTGCCGAGTGACACCTTCCTGAGATACCTAGCGCCACATCCGTCTCTCCCCGAAATTGTCAGTTGACCAACTTGTCTACATCACCTTATAAGCAATTGCCCTCCCGCAATCCAATGGCACGGAATGT
TTTGTGGAACGATTTGCCGAGCGGTGTTTTCCATGTGTTGGTGTTTGGTTGTTGTATGCTAACTAAATGGTATGTTTATGACATCGTACTGATGGCGAGAACCTTAGATTGGGACTTACGAATCCAATGGCACGGAATGT
TTTGTGGAACGATTTGCCGAGTGACGTCTCCGCTGGAAACTGTAGTGCGCTGGTTTTATCCCCGCAGCGAGCCCACGGGTAGTCAGGGGTAGGATACACATCATTAGGGAGTGCGATTAGAATCCAATGGCACGGAATGT
TTTGTGGAACGATTTGCCGAGTGGCGTTCCCAATTGGTAGAGAAGGCTCACAAGCGTGAACTTCGGTTTCGCAGTTCATTGTTTCATCGTGCGTGTGAGTCCTATAAATTGATTACGTGGAATCCAATGGCACGGAATGT
TTTGTGGAACGATTTGCCGAGTAACATTTTACTTAACCTCTAGAGTCTTATGACCCGGGGTCCGCTTGCGTCAGTGAAGGAGGAACAGTTCTGGATCCAGCGCCAAAGTACCTATTTTCCAATCCAATGGCACGGAATGT
TTTGTGGAACGATTTGCCGAGAGGCGCACTTGGTGTAAGTACCGAAGCAAGCCGCCTTGCCTATTCAAGTCGCAGAATCACATAAATCTCAGGACACTGTGCGCGAAGTGCATGGGCGTTAATCCAATGGCACGGAATGT
TTTGTGGAACGATTTGCCGAGTAACACCTGTTAATACTAAGATAGCGATCAGCTTCGATCTGTTGATTGTGTACCTGACGGAGAAGCCCTGCCTATGTATAATTGTCAGTCGGACGGCGGAATCCAATGGCACGGAATGT
TTTGTGGAACGATTTGCCGAGTAATACTCACGCTCGTTTGGCCTTTTGATATTCATCATTACTTCCTAGAAGCCGAAAGCGGCGGAACCTGTGCGCTAAGGTAGTGTTGTCCCTCGCAGCAATCCAATGGCACGGAATGT
TTTGTGGAACGATTTGCCGAGTAGTGCCTATAGCTCCCCTTGGAATCCCCTAGTCAGCGCTTGCAACAAAGCGGAGTTTTATGCTGCCATTACACTGTTGATCGGGAACTAGGGAGTTCAAATCCAATGGCACGGAATGT
TTTGTGGAACGATTTGCCGAGTAGCGTTTAGCCTTGCTACGACAGACCAACACCGGACGGCTGCGTAGCGCGGTTTTCGATTCCCTCACGTTACAGCAACCGATGAGCTGAAAGACAGAGAATCCAATGGCACGGAATGT
TTTGTGGAACGATTTGCCGAGCGGTACCTGGCAGCGTGATCGTTTCCAGACTTAATTACTAAGACATTATAGGTTATAACGGGCGTATCCGATTCAGGTCAATACGTCTAATATGGTTTTAATCCAATGGCACGGAATGT
TTTGTGGAACGATTTGCCGAGTGGTACCTGAAGTGAAGGCGATAACACTCTCAATCAGTGGGAGACCTTTAGGGGTGGGGTGACGTGCCCACCCCACGGAACGTTAGTATAAGCGTCACCAATCCAATGGCACGGAATGT
TTTGTGGAACGATTTGCCGAGCGGTATCGTTCCCATCCTATCTAGTGTCTTTATTTTCGGCCCGACCATACATACGTCACACGTCCTGGATAACGTTAGTCGTAGGATCATTCCCACGTGAATCCAATGGCACGGAATGT
TTTGTGGAACGATTTGCCGAGTAGTGTCGTTGCCTCAGCCCTTATGCTCTGTAAGTATTGAGATCGACATGGCTTGTGTCTTCTTTCGTTCAATGACTGTGAAGACCAACGTTTCAGCCCAATCCAATGGCACGGAATGT
TTTGTGGAACGATTTGCCGAGTAGCACTACTAGCCTCGCCCTAACTGATAACTGGATTACGAAGCCATGTACGCATATCTATGAAGTCTACGACTATGACAGGGTAAAGATTGCGGATCGAATCCAATGGCACGGAATGT
TTTGTGGAACGATTTGCCGAGAGGCCAATAGACACCATGCCGTTCTATTGTGAGCCGGATAGGTGATCGGCCCGCTGCCGTATATTCGCGGAGGCCCTAAGGGGCGGCGTTTTACAAAAGAATCCAATGGCACGGAATGT
TTTGTGGAACGATTTGCCGAGTGACATTAGTCAGCTGGTATTTCCCGTAAATTGGGATCGCTGGAGGTTCTGAGCCCAGAGTGCCCGTACTACTGGGTTTACTTGATCTGCACAGAAACCAATCCAATGGCACGGAATGT
TTTGTGGAACGATTTGCCGAGTAGTGTCGACATGTCAGGATCCCGGTCGCCTATCGTGCGAGTTGGCACGTCCAGTGTCCGCATACATGCTTATCGGGTTTGAACCGTCAGTTCCCATGGAATCCAATGGCACGGAATGT
TTTGTGGAACGATTTGCCGAGTAGTGCCAGTGGTTGGGGAGACTACAACCCGTTCGAGGTGCGTCGCGATGACCATTGCCATCTCGACTTCGGTGACTACACCCTTCAAGGCCAGAGGACAATCCAATGGCACGGAATGT
TTTGTGGAACGATTTGCCGAGTAATGCTAGGCCGCTCGTTGATGGTAAGGCTGTACCGTGATCCAGTTGTTGTGGGTGTGTGGGCCCGTTACAAACCGCCGTTTCTTTTGTTCCTTACTAAATCCAATGGCACGGAATGT
TTTGTGGAACGATTTGCCGAGTAGCATTAAAATCCCGCCTAGAAACGCTTGAATATTCCACCGTGAGTTCGTAGGTGATGATTAACGGATCTTGGGCGAAGCTCACGATTCAATTAAGGCAATCCAATGGCACGGAATGT
TTTGTGGAACGATTTGCCGAGCGGTGTTGAGAAGAGGCTGGAGACTAGGTTGCAGCAACGTTCGCTTAAATGGCCAGGCAGGGGACCATCGGAGTCTGAATCCTGGTTGCATGGCACATTAATCCAATGGCACGGAATGT
TTTGTGGAACGATTTGCCGAGTAACGCGCTAGCGACTACTAGACAAGCCACCTATCAGCGCTTGACCTTAACCAGATACAGGCTGGTATTTTGGGCCTTGGACGAACACTAGTGTTGAACAATCCAATGGCACGGAATGT
TTTGTGGAACGATTTGCCGAGTGATATGCGTTTTGGGGCTTTTGGTCCCTAAACTCTCACTCATCTTATGCTCAAGACGCGCACATGTGCGCACGTGGGCCTTCACGTGTGCTTCAGCCCAATCCAATGGCACGGAATGT
TTTGTGGAACGATTTGCCGAGCGGTATGTGTACGCCTTAGAAGCAAATCAATTATCCATCGCAGTGTTACAGGCTTTGGCCGTCAGTTCGAACTTCTGTATTTAGCTGTTTTGCCCCGTAAATCCAATGGCACGGAATGT
TTTGTGGAACGATTTGCCGAGTAATGCGCGTAAGTATACTCTCGAGGCACAACTATTGACTTGGTTTACCTATACTTTTGAAATTGGTAGGCATGGCACTAGTCCTATGCTAGACCCAACAATCCAATGGCACGGAATGT
TTTGTGGAACGATTTGCCGAGTAGTATGTAGCCTGCCTGGGATGGCTTCGAATTTGACGCGATCAGCAGACCCATGAAGCTTCAGTACTCCCAACCGCTGACTACAGCTCCTGCATGATAAATCCAATGGCACGGAATGT
TTTGTGGAACGATTTGCCGAGTGACGTGTAGTATACATAGCCGGTGGAGCAAGACATGTCGCCGGAGAGACGGGTATTTGCAGCCAAGGGTGCCTCAATTAGGCGGTTGTTTAGATGATCAATCCAATGGCACGGAATGT
TTTGTGGAACGATTTGCCGAGTGGTGTACAGAGCTATACTAGGACGAGCCGGTTGTCGGTTCTACAATGTGGGTCTCCGTAATGGTGGCCTACCCCAAGAATCAGGCCGCGTTGAGCTACAATCCAATGGCACGGAATGT
TTTGTGGAACGATTTGCCGAGCGGATCGGCAACGCCTTGTTCAAGTCGTGCGGAAGGTTCACCGACTGATGCGCAAAGGCACCGGCATATAAGGCGCGGGACGATATTCCACTACAATGTAATCCAATGGCACGGAATGT
TTTGTGGAACGATTTGCCGAGTAGTACAACTCGTCGGAATCCCGCGGTCGTTAGGATTCGTTCCGGAGTCGCGAGTCGTAACTGGACGTGTCGAGCCTGTGGCTTCACTGAATAAGCGAAAATCCAATGGCACGGAATGT
TTTGTGGAACGATTTGCCGAGTAGTACGATTACACGGGGCCGCTGACAGGTCGGACTGAATGGCGGTCTAGCGTCAGTAATACAGTACTTATAAACGATTGCTCCCTCTTGCGGAGTTGGAATCCAATGGCACGGAATGT
TTTGTGGAACGATTTGCCGAGTAATGTAACAATCCGGGAATTGAGTCGTTGGAGATGCAGCACCACTGCTCACACCCCTGAGAAAGTCTCGCAAGGTGTGTGCCCAGCCCAAACAGATTTAATCCAATGGCACGGAATGT
TTTGTGGAACGATTTGCCGAGCGGTATGAAGCCGGCGGCCACGACAGCAGCCAGCGAGACTAATTAGACTCAGTCAGGTGAAAGGGCACCGTAGAGGGGAGGAACGATAGTTGCTTTAGTAATCCAATGGCACGGAATGT
TTTGTGGAACGATTTGCCGAGTAGTATAGAATGATCTACGAATGTAGAGAGTCTGATGCGCGGATTGAGACTAGTGAGGGTCTAGCGACTCACCTGGTGCCAGGAGGTTCAGTACGTAGCAATCCAATGGCACGGAATGT
TTTGTGGAACGATTTGCCGAGTGGCGTAAGGGTGAGACAGTGGGCCTACACCCCAGGGTATGAGACGTAGGGATCGATATGTGAGTATTGAATGCGACGACGAGGAGCGAGATGGGGTTGAATCCAATGGCACGGAATGT
TTTGTGGAACGATTTGCCGAGTAGTACGAAGGAGCATCGCATTGTGTGGGTTGTGGATGTGTGTATCACTACTCAGGATAGGCCGGAAGACTTCCTTTCTCCCTCCTCGTTCGAAGAAGGAATCCAATGGCACGGAATGT
TTTGTGGAACGATTTGCCGAGTGATAATTCTTGTAGCGCTACGGTGGTCGTGTTACCCGCTTGTAATTTCGAACTGTCAGGAATTTGAAGTGGTGGCATTGCGAGTCCAGAGACCCGAGCAATCCAATGGCACGGAATGT
TTTGTGGAACGATTTGCCGAGTAGCAATCTCACCGGTTGGCACAGCCTGTGCCGTTGCAGGCTCGCTCCTTGTTTAGATGTTATCTACGTGCAAAGATTTCAAAGGGACTAGTTCATCTGAATCCAATGGCACGGAATGT
TTTGTGGAACGATTTGCCGAGTGGCGGTCCCGGTTCATGGTGACAGAGAGGCACACCTATCATCCCGCGTCGACTTTCTGGGGAGTGACATGCAATCATTTACATATTGTGAGCGGGTGAAATCCAATGGCACGGAATGT
TTTGTGGAACGATTTGCCGAGTGATGATTTGTCTGGGGTCTCGTATGATGCGTGTCTTAGTGTGCGAGTGAGTAAGAACGGATACGTCCTATGTATGGTGCAGCATGTCGTTTGCAAGCAAATCCAATGGCACGGAATGT
TTTGTGGAACGATTTGCCGAGTGGTAGCTTAGTCACTGGCTATATAGAACATGCACCACCCTCCGGCTACATGAATCAATCATCCCATTATGAAACCGCCACTGGGGCGAACCTGTCCCCAATCCAATGGCACGGAATGT
TTTGTGGAACGATTTGCCGAGTAACGATTCGGAAATATAGCCATCGAGAAACTAGACGTGATTTCGCGCATTGTCTACGAAGCATCATTTAACGGTACCATGGATTGTCCACCAGTCGTAAATCCAATGGCACGGAATGT
TTTGTGGAACGATTTGCCGAGTGGCGGTTGTTGATTATACTTATCTCGAGCGAGATGCAACACCCGCTGCTGGCGGTCGTTCGTTGTTTACACGCGCGCTTTTGCTACGAGGCGAAACGCAATCCAATGGCACGGAATGT
TTTGTGGAACGATTTGCCGAGAGGCCGAATATCGTTCGGTTCACCATTAACGAATGTTCATATCAAAAGGATTCAGGCAGTTAGCAGCAACCACTTCATCTCAGATTCGTAACTCGAATAAATCCAATGGCACGGAATGT
TTTGTGGAACGATTTGCCGAGTAGCAATCAATTCAATTATGGGAATTCGACATTGCCGGCCCGGTCGCCGACAGTCTCCAGAATGTGACCACCGGTTTATGCTTGGAAGCTATTTAGCACAATCCAATGGCACGGAATGT
TTTGTGGAACGATTTGCCGAGTGACGGCGCTATATTGGGTATACTAAGTCATCATGCAGTAGGTCATCGAGCACACGCTGCGGGCCCCTGCGCCGCGACGAATTAAAAGGTACAGCCCTCAATCCAATGGCACGGAATGT
TTTGTGGAACGATTTGCCGAGTAACAGCGTAACGATCCGCACGTTAGTAAGTTGAGCGCCGTCCCGGGAATATTATGGGGTGAAAGCAGTCACCGGGGACGCCAATTAACTCTTTTCATGAATCCAATGGCACGGAATGT
TTTGTGGAACGATTTGCCGAGTAGCGGCACGAAGAGTCTAAGCTTTACTACAGGCTGTTAGGCGGAAGAAAGATAGCCCACTATTGAGCACCCTCGGAGAAGACAAGCAGCGTTGTTTCGAATCCAATGGCACGGAATGT
TTTGTGGAACGATTTGCCGAGTGGCGGCAACTCGACGTCGAATTTCAAGTCCTCTTATACCCCTAGGCTAAATGCAAGGGACCTACCACTCATTGGCTTGTTCAGAGCAGGTAGCCTGGGAATCCAATGGCACGGAATGT
TTTGTGGAACGATTTGCCGAGTGACGGTGGCTAGTACAAGCGACACCTAGCAAGCGGCAAGGCCATTCCTCTATCGTTTAGCGAATAGTTCGTACCAGAGTAACCCGTCCATTCCTATCAAATCCAATGGCACGGAATGT
TTTGTGGAACGATTTGCCGAGTAGTGGCGGCATCGTGCAGCAAGCTCGTGGCTTGTCCATCTGCCCATATCGCATGTCTTCGGCAGCACGTAAGATGCTATCCGTATCCAGGGTAAAGTAAATCCAATGGCACGGAATGT
TTTGTGGAACGATTTGCCGAGTAGTAACGATAGCTAGAGCCTGCAAGACATACTTCGATGAACCAGGCACGATCCCAGTGTACTCATATCGGCTCCTGTAGGTCCGTAAATACGACAGTTAATCCAATGGCACGGAATGT
TTTGTGGAACGATTTGCCGAGTGATGACGAGCCATGCATTCTCTCTAGGCTAAGCCCGGATCCACTTCCTTCTAATCGCACACACACTATGAGCAGTGCTAGACATTTTACAGCGGACAGAATCCAATGGCACGGAATGT
TTTGTGGAACGATTTGCCGAGTAACAACAGGGCGGACGCTAATGAGTACTATATGCATGCGTGAGCAACTACAAGCTCTGGTAACAGACTTGTCTCGCAAGGGCGTACCAAGTGCGCGACAATCCAATGGCACGGAATGT
TTTGTGGAACGATTTGCCGAGTAGCAGGCCTCCGTGCGTTTTCACCATACTCGCATAGTTATACGCTGGGTAACCCGGGCCTGGTATTAGATACACGACTTAGGCCCGATAGCGGGGTGTAATCCAATGGCACGGAATGT
TTTGTGGAACGATTTGCCGAGAGTCGGGCAACCCATGCGAACTGGAGAGATAGCGTCTAAAACGATTTAGCGTACTTGAAGGACAACGATCAGGGATATGTTTAGTCTCGCTTGCTATTGAATCCAATGGCACGGAATGT
TTTGTGGAACGATTTGCCGAGTAATGAATTTACGAACCGCGGACACGCCAAATTGACAGTCTCATAGGGGTGGTTACTGTCCGGATCGTTAGATACACAACTAATCCCTATCAATCTCATAATCCAATGGCACGGAATGT
TTTGTGGAACGATTTGCCGAGTGGTAGGTCCAGGTGAGCGCAGTCTGATCAGAACCTATTGGACAGAGAACATGCCGTCGGTATCAGAATGTTCTTACATAGGCGGAGATATAACAAGGCAATCCAATGGCACGGAATGT
TTTGTGGAACGATTTGCCGAGTAATGGGTCGTATAGGGTAGATTAATCATGTGAACGCATGGGCCATGTATGATAACGATAACCCAGACTTTTATTAACGTTAGTAACGATGGGCACCACAATCCAATGGCACGGAATGT
TTTGTGGAACGATTTGCCGAGTAGTAAATCGACTTGGTAGGAGATATGTAGTTAGTGGATTCGCACATGAGTTCTGACAGATTAGGATGATGTTGGCGTCGCCAGCGTTTAGCGCTCGCTAATCCAATGGCACGGAATGT
TTTGTGGAACGATTTGCCGAGTAGCAGGCACCCACCAGACGTGGCCGCTCTGCTGAACTCTAGGTTATGTGCTTACTTGTCTTCTAGCTGTGGTAATTTAGGCATTATTCGTGTAAGGGTAATCCAATGGCACGGAATGT
TTTGTGGAACGATTTGCCGAGTGGCGGGCGCTAGCACAGAAGCTTGTTTCGTGTTTGCCTCTCGGCATAGTTGGGGACCGTAGCTCAGGTTCTTGACTCTCTATTCCTTCGCAAATCCCGAATCCAATGGCACGGAATGT
TTTGTGGAACGATTTGCCGAGCGGTGAACACATGATCCGACTATCTCGAGACCGACTAGCGAGACCGCTCCAGCGTAAGGCCGGCTATATACGCCATGCGCGGTAAGCCTAATTTCCGTCAATCCAATGGCACGGAATGT
TTTGTGGAACGATTTGCCGAGTAACAGGCGTAAATGTCCGTCCGAGATAGGCGTTCAATCCATCCTCTATTGAACCCTACGTACTCTCAGCCACATTCACCGAGAAGACAGGACCTCGTGAATCCAATGGCACGGAATGT
TTTGTGGAACGATTTGCCGAGTAACAAACGGCCGTCGCAAATATGGCGAAGCTCTGCTAACATGGGGTGAACAGCAACTTAGAATCAACGGGCGCCGAATGGCGGACGGGCGGTTATCAGAATCCAATGGCACGGAATGT
TTTGTGGAACGATTTGCCGAGTAGTGGGCAACGTGAACTTACAGTGAGCTTGAGCAGCGAATATACCAGTTGTGCACGAAGCGCTTAGATATGCGGGCAGCTGGGTCGCTAGTCCTGTTCAATCCAATGGCACGGAATGT
TTTGTGGAACGATTTGCCGAGATGATTTTCAACGCAATCCAGTAAGCGCACGTAAAGCGATCTGTTGCGCGACTTCCGGCATGGTCAAAAGCTATGGTTAGACTAGGGGAAAACGGCTCAAATCCAATGGCACGGAATGT
TTTGTGGAACGATTTGCCGAGTGACGGAGTCCATAGGTATGCCTATTGTGAGACCTTTCTCAAACTCAATTGCAGGAGAAGATTGTATGATTAAGTAAACTCAAGGGTTCGTTACATGTCAATCCAATGGCACGGAATGT
TTTGTGGAACGATTTGCCGAGATTATGTGCAGCGCATGGTGGGTTGGTGTCATCCTAATTGTTGGTGTGTGTTTGGTGGGAGACAAAAGCAATGTGCCGTTGATAGACTTATCGCTTTGTAATCCAATGGCACGGAATGT
TTTGTGGAACGATTTGCCGAGTAGCGGAGCTGAGAGAACGTAGAGAATCGAGAGAAAGGAGAGACGGGAGAGAAAGCGTCAGTGGGCAGACAGAAGAGAAGTCTCTTCAAGAAGAAGAGGAATCCAATGGCACGGAATGT
TTTGTGGAACGATTTGCCGAGTAGCGAGATAATGATTGAAACGGGTATGGCCCGGAGCTGGGTCAAGGAGAACTAGCAAATTCGTGAATTTAGAGGCACTGGTCGACCGCCGTTAAAATCAATCCAATGGCACGGAATGT
TTTGTGGAACGATTTGCCGAGATGATGTGATGTTCGCTCGTTACATGGAAGTGAGATCGCCTCTGGCTTCAATTGGCGGTGCGGGTCGATCAGCAAGACCCGGACGTGCTGGGTCAAGATAATCCAATGGCACGGAATGT
TTTGTGGAACGATTTGCCGAGTGACGAGGGCTCGTTCATAGGGGCCGAATGATCATCATGTGAGTGGAACATACGCTAAGTCGACTTGTGGGTAAACGTCCGACATGGGACGGACGTGCGAATCCAATGGCACGGAATGT
TTTGTGGAACGATTTGCCGAGTGGCAAGAGCGTGCAAGAGAAGACGGCGGCTGAGGCAATTGTGGAGACCGTGTGTAGACGACAAAGGGGAAGGCAAGGCAGGTACCCCGGATACTCAAGAATCCAATGGCACGGAATGT
TTTGTGGAACGATTTGCCGAGTAGCGGAGGTGGGGACACGGGTGGGGTGGTGAACCGAAAGGATCGTGTTGCGCGTAAGCAGCCTGTCGATGTACGAGGAGTTTTCCGGTTACATTAAAGAATCCAATGGCACGGAATGT
TTTGTGGAACGATTTGCCGAGTGGGTCCTTTCACGCCGGATACTACTAAGGCATTCGGGTCCAGAGGGAGTATGCCCAAGGAAGCCGCGCCCACGCTCGTCTAAGTCGAATGGTACGGGTAATCCAATGGCACGGAATGT
TTTGTGGAACGATTTGCCGAGTGGACTTCCCATATTGCCGGACTACGTTGCCTCCAGGATACGAAAGGATGGGATCACTCCAATACGGGCAGCCTAACCAGATACCCTTTATGAGTAGATAATCCAATGGCACGGAATGT
TTTGTGGAACGATTTGCCGAGTAGATCTTCCGAGAGCTACCTGGAGACAGTACGAGCGGCATGGGCCGTTTTATTATCTTGGACGGAGGATAGGACGTTCGCTGTTACGTTCTCCGGACAAATCCAATGGCACGGAATGT
TTTGTGGAACGATTTGCCGAGTAGGTTCCTGCTTCAAGCGCACGTGCGGAATTGCTCTATGCTATGCGACATCTCCGTCCTGTATGGACTTGGGAACGTCCGGCTCAGCCGGATACCTTCAATCCAATGGCACGGAATGT
TTTGTGGAACGATTTGCCGAGTGAGCTCTTACAGAGTAGTCGGTCGGACACGCAGGTCGAATTCGTTATCCATCGCATCCACGGCAAAGCACGCTGCGGAAAGGGTGATACCCGGTGTGGAATCCAATGGCACGGAATGT
TTTGTGGAACGATTTGCCGAGCGGGTTCCTAGTTCATTCTTGTTCATTGCGCGCAAAGTCCTCAGCTGCAGGCAACGACTACAGCCTCGGGAATGAGTCGATATTGCAACACTCCCCTGTAATCCAATGGCACGGAATGT
TTTGTGGAACGATTTGCCGAGTGAGCTCTTAGATCTGCCCTGGTGTTTGCACATAAATGTGCGCTCCGGTTAACCGGAGTTGTCTCAGAGCGACACAGAACCCGCAGCTAATGGGGTAGCAATCCAATGGCACGGAATGT
TTTGTGGAACGATTTGCCGAGCGGGCTCCGTCTCATCCGTAGATCATACTGCGCCCGTGAGTTTCGCGATGTCCCCTTTACGAGACGCTCATGCACGATGTCGCCGATCAGATCAGATGAAATCCAATGGCACGGAATGT
TTTGTGGAACGATTTGCCGAGTAGACCCTAGTTGAGAGCCCCTCGTAGTTTGGAACGATGACACATTCTCCACTATGCTGGCCATACTGACCGCGCGTTTGAGGGCCAGAACTTCCTCAGAATCCAATGGCACGGAATGT
TTTGTGGAACGATTTGCCGAGTGGATCTCAGTGTTGACATACGGTGCAGATCGATCCCGCACGATTTTCGACTAGCAAGCAGTCTCTGAGTTAAACTAGAGTGCCCGCCATAACCACGCTAATCCAATGGCACGGAATGT
TTTGTGGAACGATTTGCCGAGTGAGTCTCGAGCGACTTCGCTCGACTTGGTAGGCTCCTTCGGCAGGCATATAGCGCGGTAAAAGTTGAGGGTGATGCTCATATTCAAGCGTTGACGGGAAATCCAATGGCACGGAATGT
TTTGTGGAACGATTTGCCGAGTAGGCTCGCTCGGGCCAGCATAACTACCGCCTAGAAGCTTCTTTTACGGCTCCTCGAGCAGCGATTTCCTGACGCGTCTGCCCCACCCCTTGATAAGCGAATCCAATGGCACGGAATGT
TTTGTGGAACGATTTGCCGAGTAAACTTGCCGTCTGGGTTAGCGCCGGCCCTCCTGCCCCAGGGACGTGTGCAAAAGTCGGAGTACAAACGGCTCATCTGCGACAGTCATAGTATCGGCGAATCCAATGGCACGGAATGT
TTTGTGGAACGATTTGCCGAGTAAGTCCGTCGGAATGGTCTCAAGTTATTCATCCCAGAATTCGTGTCAGCCAAGAGACCATCACATACCTAACGTAACCAGCGGAGTGAACTGCCTACTAATCCAATGGCACGGAATGT
TTTGTGGAACGATTTGCCGAGTGAGCTCGCGCCGGTCACATTGAGTATGACGAAGACTGTGGAACTTGTAGTTGAAGTCGTATCACCGGAATGATCCCATGCGCGCAGTCCTGCGCCCGAAATCCAATGGCACGGAATGT
TTTGTGGAACGATTTGCCGAGTAGGCTTGCGGTTTAAGGATTGCTTCGTCGATCGTCAGCGCTGGGTTTTCGTAGTCCACAGGCCGCTGAGGTGCTCCACCCATGATGGTTCATACTACCAATCCAATGGCACGGAATGT
TTTGTGGAACGATTTGCCGAGTGAACTCGCGAGCTTCGAAGTGGCCCGACGAATGGCACCTTTTGCAATCCGTCCTTAATACAGCGGCGTAAGTTCTTCAACATGCAGTTAGTACACGTAAATCCAATGGCACGGAATGT
TTTGTGGAACGATTTGCCGAGTAAATTCGGTTCGCACGGGGCCGTGACAAAGGTATCCGGGAGCCCCGTAATGAAGGCCAAACCGGGAATGGGATCACAAGTGCCCTTATCCATCGCCTCAATCCAATGGCACGGAATGT
TTTGTGGAACGATTTGCCGAGTGAGCTTGGCCGTATGGGATTTGGGCTTCATAGTCGGGACACGGTGCTAATAGGGCACAAGGTGACATGTATCACTAGGAGGTACACATTATGTGGTTAAATCCAATGGCACGGAATGT
TTTGTGGAACGATTTGCCGAGTAGGTTGTTTTCTAAATTAATGGAAGAAGGCGCAAGGCAAGACTGGGACACGATTGCCTCGACCGCCGAGTCCTACGCATGGGGTAAGTTACCAGTTACAATCCAATGGCACGGAATGT
TTTGTGGAACGATTTGCCGAGTAGACCGTTCCGCCATGCCCGTATGGCCGGAAAGTGAGAGGCCACTTGTGCCACCGTATGCTGTAATTTATGCAGTAAAGGTACAAGTAGGCATAGGTTAATCCAATGGCACGGAATGT
TTTGTGGAACGATTTGCCGAGTGAACCATCTAAAGTGCTCCGCCATCGAAGTTCTTAACTCAGTGCTCTTTGCGGCAATCGCCGCTGCGGACGAAAAGGCGCATCTAAGCAACACTAACAAATCCAATGGCACGGAATGT
TTTGTGGAACGATTTGCCGAGTGGACTGCCACTTAAGCAGGTGCATCGCTTGGGTCATCTGCCGAGGTATTAGTCTGTCTCCCGCCTTGAATCTAACGACTTATAGCGAGATCGCAGTTAAATCCAATGGCACGGAATGT
TTTGTGGAACGATTTGCCGAGTGGGCTATTGCACCGGATCCCAAACTCGCGCTTGTAAGAATCGTGACGACGCTCACATCAGTACTGTAGATGTAACGCGCTATCCCAAGTGTACGTGTAAATCCAATGGCACGGAATGT
TTTGTGGAACGATTTGCCGAGTAGATCGTTGGTGATGATTTCACCGTCGGTAGTTCTTCGTGATGCTGCAGCATGCAACCCCACATCTCGTCCTCCCAAGCCAAAGGGGAAAAGCTACCTAATCCAATGGCACGGAATGT
TTTGTGGAACGATTTGCCGAGTGGGTCATCAAGGAATACCCACGAACTAAACCTGCACGTAGGGATCGGACGCTGACGTCGGCACCGGGACCTGGTACTGAGCTAGAACACCGCAGGGAGAATCCAATGGCACGGAATGT
TTTGTGGAACGATTTGCCGAGTGGGCCACGCCTTGACGAAGTAACCTGTATTCCTACGCAGAAGGTTTCACAAGTAAGCGGTAAGCCTTGGGTCGTACGGCAGCGGCGATTCTTAAAGGAAATCCAATGGCACGGAATGT
TTTGTGGAACGATTTGCCGAGCGGGTTACATTGCAATACTTACACGGGTTACGGTACGCACCTAGCGGTGGGACTAAAACAACGGGAATAACTACAATTCCGGCGAGGTTACTAAATAGCAATCCAATGGCACGGAATGT
TTTGTGGAACGATTTGCCGAGTGGACCGCGACGCGGAAGACCACATGACCCGATGAATAGCTATAAGATACACTCGACTAGGAAATCGGGCGTTGCCACTTGGATATTCCCAAGTCTCGAAATCCAATGGCACGGAATGT
TTTGTGGAACGATTTGCCGAGTGGGTTGCAAATCGGGTGGACAGTAATCTACATTCGGGGAGGATATGCATAGGGCTGTCTACGCATTGTTTTCGGTTAGCGGGAAGGCGGTGTCGCAACAATCCAATGGCACGGAATGT
TTTGTGGAACGATTTGCCGAGCGGGTCGCAAGGTATGGGATGTTTTAACCTATCAGGATGGAGATCCGTGACGCCGTGAATTGGGCCGATCCCCTCCTATTTAAAGGAGAAGACTGGATCAATCCAATGGCACGGAATGT
TTTGTGGAACGATTTGCCGAGTAAATCAATCTTAGCTCCGCCGGTCCGGACCCGCAGTGTCTTGGTCGGTCCATGACTGTGAAGTTACATGTACGGAGTTTAGCGAGTAGATATTATACGAATCCAATGGCACGGAATGT
TTTGTGGAACGATTTGCCGAGTAAGTTGATTAAATGCTGGCGGTGCTAGGGCAGACGAGTCAGCTCACATTGACAGAAATGTTGTGAAAGCTCACGGGGACATGATACAGAGCTAGTCCTAATCCAATGGCACGGAATGT
TTTGTGGAACGATTTGCCGAGTAAATCAACACGGCGGAAATTCTCTTCGAGCCTTGAGGTAAAGTCGGTAATTCACGGATGGACTATATCCGGCACACAGCGCGCGTAAAACGGCGGCATAATCCAATGGCACGGAATGT
TTTGTGGAACGATTTGCCGAGTAAGCTGATGGACGGACTGGAACGAAGGAGACGCGAGAAGGAGTCGCATTCGAAATGTCGAAACCCATGGCCAAGTCGAACTCCGAATGAAATGGACTGAATCCAATGGCACGGAATGT
TTTGTGGAACGATTTGCCGAGTAGGCTGAACCCAGCTTCTTGAAGCTAGAGCCGCGCCGGGGCGGAATATTCCTTAACGTGGAGGAGTTAGAGCGATACGGCGAAGTCAGGCGGGATCTCAATCCAATGGCACGGAATGT
TTTGTGGAACGATTTGCCGAGCGGGCCGGAGTAGACTGTGGAACAGGTGCAGGATACTCCAATAAGCTACATCTGTTGCAAATAATATCCAGGTGGCAGGTTAGGTTTGTGGATCGAGCTAATCCAATGGCACGGAATGT
TTTGTGGAACGATTTGCCGAGCGGGCCGAAAAGTAGAGCAGTTGAAGCAGCTTTAGACTCCATAGGATGTTCGCATGGTACATTACCCTTTGAACGCGTTCCAGTATGTGGTCCTTCGTCAATCCAATGGCACGGAATGT
TTTGTGGAACGATTTGCCGAGTAGGTGCTCTGTGAGAATTCTCCTAGAAACTTATAGAGCCTGGTATAAGACTTAGACCGGGTAAGTGCCGGAAAAGGCGCTGAATGTATAACTCAGTGAAATCCAATGGCACGGAATGT
TTTGTGGAACGATTTGCCGAGTAAGCATTTCAAATAAGCGTGTTACGCCCATTGCGGTGAAAATACAGGCAAGAGTCTATTTGAGAAATCCTGGAGGGCTACGGGTGAACATTTGTATTCAATCCAATGGCACGGAATGT
TTTGTGGAACGATTTGCCGAGTGGACATCCGTACAGTCTGAACCGAGAATTCTGGTCCGTGCGCTTTCTATGAGGCATACCTCTTTGCCCGTTAAGACAACCTTTAATATCAGAATCCCCAATCCAATGGCACGGAATGT
TTTGTGGAACGATTTGCCGAGTGAGTGTCTAGCAAGGTTACTAACACTCATCTTCCACAATTTATAACAAGGCATTCCTACCTCAGAACTTTCCAGTCGTTCGCGAATCTATCTACACGAAATCCAATGGCACGGAATGT
TTTGTGGAACGATTTGCCGAGTAGGCGCCTAAAGGCGGATCATAGGATGCTTCGCCAAACCGGCGCCCTGTTTACGATGCACAAATGCTACACTGGGTCGCCACCGTCAGCAAAGCCACGAATCCAATGGCACGGAATGT
TTTGTGGAACGATTTGCCGAGAGGGCCAATCAGTAGGCCTGCGGTCACTGTATCTCGCGAAATCATCAGACATCGCGGCTTCTTCTCAGCCGGCAAAGTTTGGCACGTTATCCTAACAACAATCCAATGGCACGGAATGT
TTTGTGGAACGATTTGCCGAGATTTCGACGCGCAGAACGGCGATGTCCAAAGTTATACTCCTCCGCGGCGATCGGGGATATAAACTAAAATCCGTGACCTTCATTAATCTACCGTATGCCAATCCAATGGCACGGAATGT
TTTGTGGAACGATTTGCCGAGTAGATGCTACAGTGAGCGACAGGTGCCATCTCAGCAGATGCTTCAAAATTACTGCACGGAAGGCTCGCTGTAAACACAACCCCTTCACTGGATACGTTAAATCCAATGGCACGGAATGT
TTTGTGGAACGATTTGCCGAGTAGATATTAACCCTCTTCGTCATTTCGGAGATCGCTACCCAGACGAAGCAGGCCGCCTCAGTGGCCGCCTGCGTCGACGGAAGTGCCCTTAAGGCGAGCAATCCAATGGCACGGAATGT
TTTGTGGAACGATTTGCCGAGTGAACGCACTTTACCGTGTTTCGCGGGCTTTTCATAAGTAATATGAGGAAGGAGGAATGGTTCCATAACCCTGGGGCGTTGATGGCTGTGGCTGGGCTCAATCCAATGGCACGGAATGT
TTTGTGGAACGATTTGCCGAGTGGATATGTCCGTCGCCCAAGCCTTCTGATGAGAGGACGATGAACAACTCGGTGACAGCAATGGCATTAGACCGGCTATATAAGACGCCGTCTTCCGTTAATCCAATGGCACGGAATGT
TTTGTGGAACGATTTGCCGAGTGGACATGCTACTATGAACGTCATAGAAATGGAGATAACCCTCTGAGATGGGAACAACGTGGGTATTGAAGCGACGCATAAAATGATTAAGCGCAAACAAATCCAATGGCACGGAATGT
TTTGTGGAACGATTTGCCGAGATTGATCCTCCGTTTTCGTAGTATCTCAGCGCATGAATTTTATGTAAATGCTTCAACCAGGTGAGGAAGTGTTCGGCCATACACCTAAAACTGCTTGGTAATCCAATGGCACGGAATGT
TTTGTGGAACGATTTGCCGAGTGGATACACGCTGCGCTATAAGAGATCGTGGTTCAGGCGTCTGTTCATGACTGCCTAGTCAATTATCAAGTATCTCCACCTTTAACGTCCGAACTACGCAATCCAATGGCACGGAATGT
TTTGTGGAACGATTTGCCGAGTAAGCGTATGCAGTAGAGCTCGGATAGGATCGGCTAGGAGGCGAGTGCGCCCCAGAGTAGGGGCAGAAAGCGTAGGCTTCTCTGACGTCAGGATAAGTCAATCCAATGGCACGGAATGT
TTTGTGGAACGATTTGCCGAGTGAGTATGCGGGACTACGCGGAAGTCGTTCATGGCTGTATCTAGGGCAGCCTAATTAAGCGAACCGCCCATAGCCAGGAGGCAATCACCCCTACCAGGCAATCCAATGGCACGGAATGT
TTTGTGGAACGATTTGCCGAGTAAGTGTGACTAGTCGGTATTTATACCGCAATCCTTGCAGAAGGGATCTTGACAAGTGTTGTTTGCGGCCTAGAATCCAGCACCAGCGTACTCCTCCCCAATCCAATGGCACGGAATGT
TTTGTGGAACGATTTGCCGAGTAAGCGTGACACCACATTACGTCCGTATGGGGTTACGAATACTCCTCATCCTAACAATACCACGCGTCCCAGTGATACCTTGGGAACGATCTCGACGCCAATCCAATGGCACGGAATGT
TTTGTGGAACGATTTGCCGAGTAAGCGTAGCAGGCATATAGTGATACGAGCTACCCCGACAGAGCCATGCTAGGCACGCATAGCTGTTCAAACCTGATATAAGCACTAAGAGCCAGCCCAAATCCAATGGCACGGAATGT
TTTGTGGAACGATTTGCCGAGTAGACGTAAGTCGCGAGGTTGAACTAGTAAGTAACCCACTAAAGCTGAATACTTTAGGTGGGAGGAAAACACTTAGGTGTACCGGGGCCGAAGCACATGAATCCAATGGCACGGAATGT
TTTGTGGAACGATTTGCCGAGTGGGCGGCCTATTGACCTGTGTTCCTGGATACCATAGCGGACTACGACGCGGTAAGCTGTGAAGTTATATTTGGTGCCTAACCCTGTGGGGCGTGACAAAATCCAATGGCACGGAATGT
TTTGTGGAACGATTTGCCGAGCGGGTAACTGCCCGGGGCTATGCGCTAAGAGTAACCTAGACTAGCGATTTAGGTCATCTCACGTACATGCTGAAGTAGGATTAGGTCCACGTTACATGTAATCCAATGGCACGGAATGT
TTTGTGGAACGATTTGCCGAGTAGATGGTTAATTATGCACCCTGGGGTAGGAATGAAAAGTACAGAGGACTGTGGGCCAGTGGTATCCTGAAGAGGCGAAGACCTCGAAGGGGAGGGCTGAATCCAATGGCACGGAATGT
TTTGTGGAACGATTTGCCGAGTAAGTAGCTAAACCATGCATTAGCGTTAAGCCTAAGAGTGAGACTCAAAACAGGACCCGTATACCGGCGTATACACCTCAGCGCTTTGGCTAGTCCTTGAATCCAATGGCACGGAATGT
TTTGTGGAACGATTTGCCGAGTGGGCAATACTTGGCGCATGCAGCGGTTCGTCTAACGAGTAGCTGTATCGCTTCGGGCGACAAGAATGGCCCTCGCCTCTCTAAGTAAGTGTCGTGTATAATCCAATGGCACGGAATGT
TTTGTGGAACGATTTGCCGAGTGGGCGACACGCACTTTGGGCGTTGCGCCGCTGTAATTAAAAGATCAGTCGAACGCATAGCATCCGAGAGTAACCACAAGCATGGTGATTCCCAAAGGAAATCCAATGGCACGGAATGT
TTTGTGGAACGATTTGCCGAGTGGACAGCAACCTGTGAGATGCCAAGGCATACGACACATGCAATGCTGAGCTGCACGATGCCGTCGTCAAGCATGGATTGACTCGACTATATGCTGCGCAATCCAATGGCACGGAATGT
TTTGTGGAACGATTTGCCGAGTGGGCGGCAATGTCTCACACGGGCATTCTCCCGTACTGTCAGACGCTAGATTCTTTGACCTCCGCAATTACAGGGCATAGATGAGTACGAGATGGTACTAATCCAATGGCACGGAATGT
TTTGTGGAACGATTTGCCGAGTGAATAGACCTTGCCAGGAGACAATGCTTAGTATTACGTATGTGGCCTACGCCGATGTACGGTCGTATGCGTTCTATGGGTGTGTCCAATCTGAGCCCCAATCCAATGGCACGGAATGT
TTTGTGGAACGATTTGCCGAGTAAACAGGCTCACTTGGCCAGACCTATCGGCACGGCAGGGCGATTCCGAGAAGTTAGGTAATAATACATAGCGGGCTATACCACTACTTTGAACCAGTCAATCCAATGGCACGGAATGT
TTTGTGGAACGATTTGCCGAGAGGTAGTTAATCATTTCACAAAAGTAATCGTCGTAGGGTAAGATTCATTATACCAGTTGGGCGATGAAACTATGTACCTCTTAGGCCGTATACCGCCTGAATCCAATGGCACGGAATGT
TTTGTGGAACGATTTGCCGAGTAAATAGATCGGTCCCAGATCGTGGCACGTCGACGGGTGTCTACAAGCAAGTGCCAAAATTGGATGCACGTCATTCGAAGGCTCAAGGCGAGCCAAAATAATCCAATGGCACGGAATGT
TTTGTGGAACGATTTGCCGAGTGGATAGATGCATTTGGGTGCTCTCAACGTTGAGGGGCCCAAGAGTTAGCGCAAATCAGTGCCGAAACGAGGCGTAATCGTGGTTAGTATTTGAAGTAAAATCCAATGGCACGGAATGT
TTTGTGGAACGATTTGCCGAGTAGGCGGAGCTTAGGAAGGAAACCCCTCGAAAAGGTAGTCAAAAGGAAGGGGAGTCATATTGAGGAGAAAAGAGGAAGAAGGAAGCATCCTTTCCCTCAAATCCAATGGCACGGAATGT
TTTGTGGAACGATTTGCCGAGTGGATGGGGCCGAACAGAGTCTCCTGGTGAAGATACAAAAGGCGCAAGAAATTGAAAGAGGGGAAAATCAAAGGGAGAAACATCTAGTGGGACGAGCAGAATCCAATGGCACGGAATGT
TTTGTGGAACGATTTGCCGAGCGGGTGGAGTGGTCGAGCACAATGTAAGTGCCCTTCGTAGTGAGATGAAGCAAGCATCCGGCTCTGGTCAACCAGAAGAGGCGGTATTATGCCTCCCTTAATCCAATGGCACGGAATGT
TTTGTGGAACGATTTGCCGAGTGGGCAGGAGTACGTTTCCATTGGCGGTGATAGGCTGGCAAGACAAACGCCAGCATAGATGAAGTGAGACAGGGCACCCTCTGCTTTCATGGCCGATGAAATCCAATGGCACGGAATGT
TTTGTGGAACGATTTGCCGAGCGGGTGAAGAAAACAATTTCGAGCATCGCCCAAATAGGCACCCGTGGAGATAAGATAGTCCTAAGAAGCAATGAAACGGCCACGGGTGCTAATTAGAAAAATCCAATGGCACGGAATGT
TTTGTGGAACGATTTGCCGAGTAGGGTCTCCTCAGGACGATTGATTATCTCACTACGCAACCACACCTTTACCATCTCGTCTGCGGAGGCATATAACGTCTCGAGAAATAAATTATCCACAATCCAATGGCACGGAATGT
TTTGTGGAACGATTTGCCGAGTAAGATCTTGCCATGGTTCATACAGGGGAGAGGTCTCCATCGTGATTAAGAGGGAGGTGCACGGGAGTCATATTATGGGCCGTCACGTGGTTATTCTTCAATCCAATGGCACGGAATGT
TTTGTGGAACGATTTGCCGAGTAAGACTTTAGCGACAGGATTGACTCGCGCACGTGATAAGGAAGTGCCCTAGCCCGTTCTCAGCTCAGGTTTACCGCCTTCTAATTAGTCTGGGCCGTCAATCCAATGGCACGGAATGT
TTTGTGGAACGATTTGCCGAGTAGAGTCCTGGAAGCCGCCGGCCCGCTTCTTGGCGTTTCACCGCCTTGCTGCGCGGTCCAACGTTAGGATGGTATGGTATCGTTAGTCTTCATGAAATGAATCCAATGGCACGGAATGT
TTTGTGGAACGATTTGCCGAGAGTTTCACCAATAACCAACGCTATTAGTTAATCAAAATGCCATTGATGTACCTTCACATTAACTTATCCATTGTAGCCTCTCTAAGCGCGTGGGAGTCCAATCCAATGGCACGGAATGT
TTTGTGGAACGATTTGCCGAGTAGAGTTCATGTATTTGCTCTCCGTTATCCGTAGTAACAATGAGTACGAATGAGTCATTTCTGCGAAATTAGCGTCCGGCCATTTGCACCCAACCGGACAATCCAATGGCACGGAATGT
TTTGTGGAACGATTTGCCGAGAGGGGAAAGGAGGCGAATCTACGGCAATACGGGTCGAGATCTGAGGACCCAATATCAGGACACTGTGTCCAGAAGGATGGGAACTACAGGACAAAATGTAATCCAATGGCACGGAATGT
TTTGTGGAACGATTTGCCGAGTAGGATCTGGACAATGTTTAGTCGAGCCAACATAGCTAGGTGGGTTCGGCGAAGCGCACTATATTATCCGATCCGCCAACGTAGTTACCTAATTTAGCTAATCCAATGGCACGGAATGT
TTTGTGGAACGATTTGCCGAGTGGGATCCAGAGCCTTGCCGTTCAGAGGGGCGGGCCAGTAACCCGTACCTAGCACCTTACTCATGTGCGATACACCCTATTGGTCTGATCTCCATAGGGAATCCAATGGCACGGAATGT
TTTGTGGAACGATTTGCCGAGTGAAGTCACCTTACCGTTGCCGTCCGTGTACGGGGTACCGGGGTCGTTCCGGGACGATACGCTGATTGTGTAATGCAACTGTCTTGTCAGAGATCGTCCAATCCAATGGCACGGAATGT
TTTGTGGAACGATTTGCCGAGTAAGATTACTTAATATCCTTATCCAATCTTGACTTGGCTCCCAGACCTCCGCTGCTTTGGACAATTTTGCCGAAAAGTTTTGAGCTTGCAGGTCATCCAAATCCAATGGCACGGAATGT
TTTGTGGAACGATTTGCCGAGTGGAATTACTAGGGTGGGGATTGACGCATTCCTGCGGGGAATTTAAATTCCACTGCTACAGCTGATTTACGATGATAGCGAGCTCTGCTGGTACATAAAAATCCAATGGCACGGAATGT
TTTGTGGAACGATTTGCCGAGTGAAGCCGCAACTTAATCCTAAGATTCCTACTGTACTCGGTGCAAGGATTACGTGTTATTTGACGTAGACACAACGTTCCGCATTTGTTGTCATCGGAGAATCCAATGGCACGGAATGT
TTTGTGGAACGATTTGCCGAGTGGAGCCGCAAGCGATGTACGCACATTGCTACACCTCCACTCCGGGTCCGGCTCGTGGAAGAAACCAACACCCGTCATGGAAGGTGAGCATTCGGCATGAATCCAATGGCACGGAATGT
TTTGTGGAACGATTTGCCGAGTAGGATTGACCACATACGTTTATAGCGTGTACTCGGTACGCTGACACGTATGCATATGGTCGCCTACGCTTCTTCCTGCCTACAAATGTCATTTTAATAAATCCAATGGCACGGAATGT
TTTGTGGAACGATTTGCCGAGATGGTAATGCGGCCGGCAACCGTGGGTGGCTGAGTGATGTTTGATTGCGGAATTCTGTGGCACTAAAAGTGATATACGGGTTAGTGGTACCGGTATTATAATCCAATGGCACGGAATGT
TTTGTGGAACGATTTGCCGAGTAGAATCGGATCAACGTCGGGACCTATCAAACCTTTCGACTCCGCGAAGTCTTACCTTTGGCGGACCCCGATATAGTAGAAGTTGTAGCGTGTATCCGAAATCCAATGGCACGGAATGT
TTTGTGGAACGATTTGCCGAGTGGAACTAGATATATCTACTTAATACGTAACAACGATACCTGCGTTGTGGATCACAGCAGTAGCACTCCTAACCTTTACTCTTAGTATTACCACTTGCAAATCCAATGGCACGGAATGT
TTTGTGGAACGATTTGCCGAGTAAGATCAGAATTATCTTCAAGTATGACCGATGTTCTCGGGCCAGCCAATCCTTACCCTCCCTATCTCCCGAGGCGTAACTCGCTTGGGTCGAGGAGTCAATCCAATGGCACGGAATGT
TTTGTGGAACGATTTGCCGAGTGGGGCGTCCTAAATATATGGAGTGTTATCTACGTTCCACGTAGCAGGCTCTCATGTTATGTGAACTACGGGGCAGCGCAGTAATGCAGTGGACAAACGAATCCAATGGCACGGAATGT
TTTGTGGAACGATTTGCCGAGTAAGACATCGTCACGAACTCTCATTAGGGGACCACCGTGCAACTCGTGTAGTACTGGAGGACAAGGGACATAGAAACAGGGCACGTCATTACTGGGACCAATCCAATGGCACGGAATGT
TTTGTGGAACGATTTGCCGAGTAAAACGTTGGTCGCCTTTAGGCCGTACTATCTTAACCTCAGACACGGCGAGGTGCCCTGCTTCCTTAAGAGCCGGTATTCCTTAGCGGCAGCTTGTGGAATCCAATGGCACGGAATGT
TTTGTGGAACGATTTGCCGAGTAGGACGTCGGACAATGCGCACAGGAGGGGTTGCTTGGTCCACGCTCACTAAGGTTCTCCATAGGCAAACCACAGTGAAACGATTACTTTACGGCTGACAATCCAATGGCACGGAATGT
TTTGTGGAACGATTTGCCGAGTGGGACATATAAACCGAACTATTGGTGTGTGGGCAATTATAGCTGCCGATCCTCGATCAGACAGATCAGGTCGTAACGACTCAGATCCTGACGTACGCGAATCCAATGGCACGGAATGT
TTTGTGGAACGATTTGCCGAGTGGGGTGCGGTGTGGGTCAACTCTCCCCGGCATCTCAGTGGATTGTCCAGCTTGCAGCGTTTAAACGATTCCGGCGTGAGTCAATGGCGATAATGATTGAATCCAATGGCACGGAATGT
TTTGTGGAACGATTTGCCGAGTGAGGTGTGGGTTAGAACGCAACGGCCATCTTGATTGTGGGCATTCGAGTAGTGCCAAGTGTCACCCGCGGAATCGGGCCCAGGGCTAATCAGGGTTGGAATCCAATGGCACGGAATGT
TTTGTGGAACGATTTGCCGAGTAAGGTACAGAGCAGATGAGGACGCGGCACGCATTGAGTTATGCGACTGGGAAGCCCCTGACCTCCACGTGCTGAAGGAGTAAGGCTCACGCCCTCGAGAATCCAATGGCACGGAATGT
TTTGTGGAACGATTTGCCGAGTGAGGTAATTGGAAAACCTCTGAATGCGTCAGACTCAGCAATTTGGCGTAGGCGCGGGAGCTCAAATTCATGCAGCCAGAATTACCGACTGGTTCCAACAATCCAATGGCACGGAATGT
TTTGTGGAACGATTTGCCGAGTAGAACGGCGACGTCATTAGCACTAGCAATGAAACGATGATTTGGCGAGAAAGCTTTGTCTATTTATCGAAAGGATTACTTAGCCTGATTGACGTACACAATCCAATGGCACGGAATGT
TTTGTGGAACGATTTGCCGAGTAAGGCAGTAAAGATTGGCTCCTTGGACCCTGATCTGATCGGGATGGTAGGTCCAGAAAACCTTTTCTGACCAGGTGGAAAGTTTGTGTGCGAAGGATAAATCCAATGGCACGGAATGT
TTTGTGGAACGATTTGCCGAGTAAGGTGAATCTGCGGGATAAATCTTGTGTACACCAAACATCATCAGCCTAGCCCATACTGGGGATAGAAGTCAAATCACGTCCCATTAATTACAAACAAATCCAATGGCACGGAATGT
TTTGTGGAACGATTTGCCGAGTAGGACAAGTCAACTAACACCGGATGCACTGGCGAGCAGGTGGTACAGCGGAGGTAGTCACTCTTGCCCACCCGATTTAGGTCCTTCGACATGAGCCCTAATCCAATGGCACGGAATGT
TTTGTGGAACGATTTGCCGAGTGAGGCGGGTACCACAATGCGCGCAGGCCTCGGTCGTGTATCGGAGTTAAGTCGTGTTCGTTCGCATACGGCCCCAAGTTAGCATCCGTGAGCCCTCTTAATCCAATGGCACGGAATGT
TTTGTGGAACGATTTGCCGAGTAAGATGAGTGAAATGTTTGGAAAACCGGTGTTGGGACCGTGCTGACCGCCCGCTTCGAAGTTGATTCGTCCGTGTATATGCTCTTGGGCGTCAGCCGGAATCCAATGGCACGGAATGT
TTTGTGGAACGATTTGCCGAGTGAGGCAAAGCTTGTTGATGGCAGTGATAAAGTAGACCGGTCTACCGAGCTTCTCGACAGCGTTCTAAGCCTCGATATTAGGCCGGGTGAACCCTGGGCAATCCAATGGCACGGAATGT
TTTGTGGAACGATTTGCCGAGTGGGGTGAAGCAGATAAGGAAGAGAAATAGCTCAAAGATGTCGTCGAGCCCACCTTGGCCGGGAGCAGGGTCAGACAATGTAGAAACGCCCGCACAACTAATCCAATGGCACGGAATGT
TTTGTGGAACGATTTGCCGAGTAAAATAGAAGTAGCCCAATAGTCCCGCCGCTACTCCCCTAAAGGGCTTCGTCGGGTAGAACATCAACTAGAGGAAGCCTAACAGTCGCGATGGTAACTAATCCAATGGCACGGAATGT
TTTGTGGAACGATTTGCCGAGTAAAGCAAAAGGCCTAAAAGATAACAGTGCTCATAGCAGACGGTAGCCGGTTCGTGCTGCTGTAGAGTGTGCGTGTTTATGCTATAGTGGGGTGTACGAAATCCAATGGCACGGAATGT
TTTGTGGAACGATTTGCCGAGTAAGAACCCTGTAGATCGATAACAACTGTACGTAACGTCATCTGAGCGTCACATAGGATACATGGCCGGCCTCGCGAAAATAACGAAAGGCTAGTACCCAATCCAATGGCACGGAATGT
TTTGTGGAACGATTTGCCGAGTGAGAGCCTTGGTTAACAGTAATGTAGAAGCATGATACCGTCTGTATCGGCGGGCCCTAGGCTCTTCGACGTCTACCCGGATGCTTGGAATCCTAGACCAATCCAATGGCACGGAATGT
TTTGTGGAACGATTTGCCGAGTAGAGATCCGTGCCCTGATGGGCAGCACCAATTGAAGCTACCTTGGTTTAGGTCCTGAAGAAAGCGGTGTCGTGTAGAGAACATCAGAATCAATTAAGGAATCCAATGGCACGGAATGT
TTTGTGGAACGATTTGCCGAGTGGGAATCGCCGCTGGTGATAGTACCTGGTGCAGCGCCCGTCGTGTTTGATGCTTGACCTTTCGTTGATAGCACTGTCTTGAGGTCGGACTGCCGTTGGAATCCAATGGCACGGAATGT
TTTGTGGAACGATTTGCCGAGTAAAGGCTACGTCCGGCCGATTCATTGGACTGGACTGTCAACTCCTTTGGTTTACCTAACCGTATATTGCCTGGCAGTGTATTCGCATTCGCCAAGTTCAATCCAATGGCACGGAATGT
TTTGTGGAACGATTTGCCGAGTGGAAGCCGATTCGAAGTTGGGTATGGTTTCCATCTACATGTTTCCCCTAGCCCTCATTCTTTACAACGTCGAAAATTCACGTCTCCTGAGTTACAGTCAATCCAATGGCACGGAATGT
TTTGTGGAACGATTTGCCGAGTAGAGACTAAATCACGTCATGCGGCTCGATAATTGGCCTCTATTAAGACTTATATCCCGAGAAGCCGATTGTGTCTTTTGAATGTTATGATTACTGCTCAATCCAATGGCACGGAATGT
TTTGTGGAACGATTTGCCGAGTGGAAATCAAAATCGGCAGAGTTTTCACCTGCACCTCAAGCCGGGGCGAACTAACGATTATTCTCACGGCGGTGCCTGATGACGGAAAATATTACATCCAATCCAATGGCACGGAATGT
TTTGTGGAACGATTTGCCGAGATGTGGAGACAATGTCTCATGCAAGAGTGACAAGAAGGCGCAGGCCGGTGCTCGATCACGCGTGGTGAACAACCATGAGGAGTCCGGGGACTGTCAGTTAATCCAATGGCACGGAATGT
TTTGTGGAACGATTTGCCGAGTAAGAGTGTTATTTATGCTTTATCGGTAAGTCCAAGAGCTTCGTCCGCTTAATAGCCGAAGCCTCCGTCAAGAAGACCTCTACCCAGTGAGCCAATGCCAATCCAATGGCACGGAATGT
TTTGTGGAACGATTTGCCGAGTGGGAGTGCGTCTGCACGCTCTTTCGCCTGATAAATTGGATTCGGTGGTGTGCGATTGCCGGGTGGGAGATTCGTATAACCTTTTGCTGGGCCACTGTCAATCCAATGGCACGGAATGT
TTTGTGGAACGATTTGCCGAGTAAAGGTGTGAGAATACGGGCTAATGCTCCCTTTGGTTTGGGGCCGATCAGCGTAACAGTAAGTGATATCTCAGATGCCGGCAGGTAAGGTCGCATAGTAATCCAATGGCACGGAATGT
TTTGTGGAACGATTTGCCGAGTGAAGATAGCACAGGCTTCCAAACTCAGGTGCTTAAATCGATCGCTATACACAAGTCAGAGTATTTCCGATACCACGCTAGCGAACGATTGCAAGCATAAATCCAATGGCACGGAATGT
TTTGTGGAACGATTTGCCGAGAGGTGTCGGCCGAGTGGCGGGCCTCGCGCGACGTACCGCAAAATGCTTACACGAACTTCTTATGTCGGGCTCCTATCAATGATTTAGATGGTGCCGAGGAATCCAATGGCACGGAATGT
TTTGTGGAACGATTTGCCGAGTAAGAGCAGATTTGTAGTACCATAACCAATATGTGTGGCAACCGGGTACCATCTAGAATGCCAACGTTGGTCTGTCATGTACTCCGAAAGCAGCCGCTCAATCCAATGGCACGGAATGT
TTTGTGGAACGATTTGCCGAGTAAGAGTGGGCATCGACCGAGTATGACCATCGGCCTTTATGGAACGTAACGGGATGACGGATATTCGCGAGCCATCCAGGGGCGTAATATGAGGTACTAAATCCAATGGCACGGAATGT
TTTGTGGAACGATTTGCCGAGTGGAAGGCCTTTTCCGGTTTCGGATCAAGGGCAGGGGTAAGGGGTCTTGGCATTGCCAGGCTGACTTGCCATAGAGAAACACTCCACATGGCGTCGATGAATCCAATGGCACGGAATGT
TTTGTGGAACGATTTGCCGAGTAAAAGGTCTGCTAGGGGAACCTAGAAGCATTCTGGGGTGGGAGACTGGTACTGAAAGCGACAGGTCCCTGCGCTTTCCGCCGTCGTGACACATGGTTCAATCCAATGGCACGGAATGT
TTTGTGGAACGATTTGCCGAGTAAAGGACCCGGCGCGGAGGGTAGGCACCTTCCATCACGTTTAAGTCCGCTGTCCTTGGTTAACTGCACATTGATTTCGTACGTACGTGATGTAGATGGAATCCAATGGCACGGAATGT
TTTGTGGAACGATTTGCCGAGTAGGAAGTCACTTTTCTGGACTTATGTAGCGCATAGGGGATTCGCGTAACTTTCAGATATGGATTATGTGTAGGTTCGAATGGTGCTATACGGGTCGCTAATCCAATGGCACGGAATGT
TTTGTGGAACGATTTGCCGAGTAAGGAATCGCGAAACTGGCGAGAGTACGAGGACCTAAGGATTTCATGTGCACGAGAAATGTTGAACTGTAAGCCAACGGTAGGTTTAGCTATCCTCACAATCCAATGGCACGGAATGT
TTTGTGGAACGATTTGCCGAGTAGAGAGCCGAAGAAATGACCCAATTAGCACTATCGTCAGACTAGCAAATAGTTTGGCCGGCGCCGACTTATGTCAAGGCCAGCGCCCAACGGTTCCATAATCCAATGGCACGGAATGT
TTTGTGGAACGATTTGCCGAGTAGAGAGTATTCAGCTCGCCACTACGACGTTTCACCAACCATACTCGCAATTGACCCTGATGCTGACAATCTGCCACACGAAATCGGGTCGAGCACAGAAATCCAATGGCACGGAATGT
TTTGTGGAACGATTTGCCGAGTAGGGAGTACTATGATCATGAGGTCGCCCGGGTGTTTGGAAACTCGTGTTTGGGCCACACTTTGGTTAGGGCAGAGACGGGTTCGTTTGTTAGTTGGAAAATCCAATGGCACGGAATGT
TTTGTGGAACGATTTGCCGAGTAGGGGATATGCGAATCAATGGGTCGTCTCCTGTGGTGAGCATCTAGTACATACGAGTAAGTAGCGCGCCCCACGGTTCAGTACCCTCGAAAGTTTAGTAATCCAATGGCACGGAATGT
TTTGTGGAACGATTTGCCGAGTGAGAAGCGCGATTCCTGACGCGTATAGGTTCGTAAAGCAACAGACACGACACCAGAATATTTACTGGGTTCGCCGGTATTCAACCGGTAGACAAGGAGAATCCAATGGCACGGAATGT
TTTGTGGAACGATTTGCCGAGTGGAAGGCAATCGCCCCATGCTCGATCACCGTATTTATCAACAAGAAAACGGACGTACGTGCCCACACAGCCGCCGGTAGTAAATATCCAACGAACTGCAATCCAATGGCACGGAATGT
TTTGTGGAACGATTTGCCGAGTAGAAGATAGCACATAACATCCCGCAAAGCGGGCCGTGATGGTCGGGGATGATTGGATGGAAGGGACACGGGGTTACATCCACCAATGAGCAGTCACTAAATCCAATGGCACGGAATGT
TTTGTGGAACGATTTGCCGAGTGGGAAGTAAACGCCAACCAGGGGCAAGTAAACAAGAAATTGGGCAGCGGTCTATCCGTCCTTAGGCCCGCCCTACGCCCCTACTACTGAAGGTTGTCCAATCCAATGGCACGGAATGT
TTTGTGGAACGATTTGCCGAGTAAGAAGACTTCGATTGCTCACTGACCAAATCACTGTTTAGGTGGAGCAGTCCCGGGAGGTTCCCGCGAAGAAAATATGCGGATCCGCGCCAAATACCAAATCCAATGGCACGGAATGT
TTTGTGGAACGATTTGCCGAGTAGAGGGACCATTATCCGACCACCTATAGCACGATTTTCTGCCCTTTCCCGGGGACGATCTGGATATGTGTCAGGGATTCAAACCGGGTTAGGTCCGCGAATCCAATGGCACGGAATGT
TTTGTGGAACGATTTGCCGAGATTGTTTTCTTTAAGTACAACCTTGCACTTTAATCCATGAGATATAGCAATTCAGACAGTGGAGCCACGATCCGCGGACTAAAAGGAGCCCAATATGAGAATCCAATGGCACGGAATGT
TTTGTGGAACGATTTGCCGAGTGGGAGGGCACGTACAACTCCCTGCGTATGCGAAATACGGTACTACCAATGACTAGAGGCCTGAGTTCCAGCTATGAAATCGCCATTGTATAGAATTTCAATCCAATGGCACGGAATGT
TTTGTGGAACGATTTGCCGAGTAGAGAAGCGATCTTATCTGTCGCGCGTTGGTCAGTTGAATTTAGGAAAGGCCCACCCATGAACCTTGCACGAGTTTCATACCGAGCATCTTGAATGGAAATCCAATGGCACGGAATGT
TTTGTGGAACGATTTGCCGAGTAAGGAGGCAAACTACCCTCTGTCATCACGATCCTTATCCAGGCTCTGACAAGGACCCGTATATATGGACCCTCCGTGGCACCAACGCCCAGAGTCGCGAATCCAATGGCACGGAATGT
TTTGTGGAACGATTTGCCGAGTAGAAAGGGTCACCTAGGCCCAATCGTGGAAGGAAAACTATACACCGGGCAAGCTCGAAGCCTGCGTAAGGTCTGTGCAACCGTTGCTCAACTCCTTTCAATCCAATGGCACGGAATGT
TTTGTGGAACGATTTGCCGAGTGGGGAGAGCGGAGGAAACAGAAGAGAGAGCGTCGGGTGAACGGTAAGGAAGGAGTCCTTTAAGGAAGAGGTTGGAGAGGGAACGGGGTCGGAGTCCGGAATCCAATGGCACGGAATGT
TTTGTGGAACGATTTGCCGAGTAGGAGGAAATCGTGGGAGAGAAAGAGCAAAGAGATGAGAGAGGAAACAAAGTTCTTCGGCGAAAATAGGGGAGGCATAGAAGAGCCAAGAGGAAAGCGAATCCAATGGCACGGAATGT
TTTGTGGAACGATTTGCCGAGTGAAGGAAAGACCGATGGTCGCCAACTCGTGACAGTGATGCATGTGGCAACATTTTCAACAGGGTAGGAGTAAATGGAATGTCGTGGTATGAGCGTGACAATCCAATGGCACGGAATGT
TTTGTGGAACGATTTGCCGAGTAAGAGAAGGGGACATTGAATCAAAATTTGAACCACGAAGGAGATGCTCGATGCGGTAAGACGGGGTAGAGGCACTGAGCTGGTTGAGAACCGATCCTAAATCCAATGGCACGGAATGT
TTTGTGGAACGATTTGCCGAGGCTTCTCTCCTTTTAAGTCCAATTTTGGTCTACATTGCGGTAGGTTAAGGCCCCAATAAACTATCGGGGATTACTTTAAAATCTCCGTCTCACTCATCAAATCCAATGGCACGGAATGT
TTTGTGGAACGATTTGCCGAGGCTTTCTCCCCGAGTTTGGACTGATATGATTCAAAGCTAGACCTAACACTTTGCCATGGGCGAGTTACAAGAGTTTATTTTATGTCCCAAAGTGGCAACAATCCAATGGCACGGAATGT
TTTGTGGAACGATTTGCCGAGGTTCCCTTTTAGCATGGGCAGGAATCAAATGTTTGAGGTTCAATCTTACGCAAGGGCACTCTACATCATCATCCGCGTAGTTTGGACGCTAGATGGTAGAATCCAATGGCACGGAATGT
TTTGTGGAACGATTTGCCGAGGTCCCTTCCGTCGTGAATGATGCACCGAGACTGACCCCGGTCAAAGGATGTGTGGCAACATCGGGAGAACAGAGATTGCTTACGTAGGACTTCTGGAAGAATCCAATGGCACGGAATGT
TTTGTGGAACGATTTGCCGAGGTCCTCCCCGGTTTGAATGGAGAATTTACTGAACGGATCGCAATTGGGTGGATAACATCGTTTGAAGGGCGCAGGGTCACACCGTCCCTCGTAGGCTCAAATCCAATGGCACGGAATGT
TTTGTGGAACGATTTGCCGAGGTCCTCTTGCTTATGACCGAGCCCGTCAGGACTACCACCGACAGCGAAAGCGGCGAGCGTCATGGTTTAGCCCGACCCTTCACTGTAAGTGGGAGATGAAATCCAATGGCACGGAATGT
TTTGTGGAACGATTTGCCGAGGTTTCTCTACCATTAAATTACATGGCACGGGGAGTACAGGGCAGCCTTGCCTGACTGAGAAAGCTACTATCTAAGCGAGTGTACAGCTGATCCGTAAACAATCCAATGGCACGGAATGT
TTTGTGGAACGATTTGCCGAGGTCTCCCCGCACGTAAGACAGACCATTGGTTGACGGTTATACCATACGTTATGGAGCTATGGCACTTAGAATATTGCCGGAGGCACATGCGGTGTACCCAATCCAATGGCACGGAATGT
TTTGTGGAACGATTTGCCGAGGTCCTCCCAATCAGCGGTACTTAACCCAAAGTTAGTTGGCATCAGGCAACGATAAGCCTGTTGTAGCCTTTATCATTATAGCAGTTTCGCTCTGCAGTCAATCCAATGGCACGGAATGT
TTTGTGGAACGATTTGCCGAGGTTCCTCTAGAGGGGAGTGCATTCGATTTAAATGGGTCCGATATTGGGATTTACGGAGGGCCGACCATTGATTAAAAGTTCCTTAGAGTGACCACCGTTAATCCAATGGCACGGAATGT
TTTGTGGAACGATTTGCCGAGGCCTCCCGCCACATTTCTTAGAAGTTAACATCAATCAAGGGCTGTGCAAGCAACATACCATATCCGCCAATGGCTATCGGACGCACAGACCGGCCACCAAATCCAATGGCACGGAATGT
TTTGTGGAACGATTTGCCGAGGTCTCCCGTATGCGTCTAGAGGCCTGCTCGAATAATTGCGTTACATGCCCCACATGAGACGGAATGCGATACAAGGTAAACTGATCTGAGACTACTCTCAATCCAATGGCACGGAATGT
TTTGTGGAACGATTTGCCGAGGCTTTCCACGATCCGAGATGCTCGGCAGGGGACGGGGCTAGTCATACAGGCATCCCGCTTGGAAACTTACCATTATACTCAAGCGTTAACTCGAGTACCAATCCAATGGCACGGAATGT
TTTGTGGAACGATTTGCCGAGGTCCTTTGTGAACGTCACAACCCACAAGCCCGATATTTTGCCCACAGTGTGACGCGGTGGATGCACGGAATGAGGTGCCGAGTATAAAGTGTACTCTCAAATCCAATGGCACGGAATGT
TTTGTGGAACGATTTGCCGAGGCCCTTCAACCGCGGATCCCGTATACTGTACCGCGTGTCTAAGTCAGGCGGTCTTAATGAATTGTACGACTGCCAAATCACTACCTTTAATATCGGGTAAATCCAATGGCACGGAATGT
TTTGTGGAACGATTTGCCGAGGTCCTTTGATACTGTCCAGTAACCTTACCCCTAGCTGACACAGGTACTGCTGACGGAGACAGGGGTGCGTGGGAAGACCCGACACGTACGCCTCACCAAAATCCAATGGCACGGAATGT
TTTGTGGAACGATTTGCCGAGGTCCTTCAGACTGCCTTCTCCGTACCCGCTGGCACAACCCGATGTCATGTCTTGTCTTCGGAGATATTATTGGCGGTCTTTGCTTATTCGACCCTTGCGAATCCAATGGCACGGAATGT
TTTGTGGAACGATTTGCCGAGGCCTCCCGAGTGAACGCCACCCGGTCGTTTATAAACGGGGTCGATTAGATATATTGGCCGCGAACTTTCAATATGCGGCATATCAACATATAGATTGTGAATCCAATGGCACGGAATGT
TTTGTGGAACGATTTGCCGAGGAAACACCGGTAGATATGGCACAAAACTGCGATAGAGTTAAGATAACGTCATCGTTAACCATCTCGTCAATGACTTCTAACAACGGCCCCTGGTACAGCAATCCAATGGCACGGAATGT
TTTGTGGAACGATTTGCCGAGGCTCCTTGGAAAGGTTGCAGGTCTGTTAAGTAGTCTAACATCTAGCCATAGTCAGAGCTTTCTCCGTCCCGGTAGCTTTCGGCTTCTGCATCCACACATAATCCAATGGCACGGAATGT
TTTGTGGAACGATTTGCCGAGGCCCTCGTCTTTGGAAATGGCAGCGCCGCTTCCTACGCTAAAAGGACCCTTTGGCGATTTCCCACTAAGTGGGAAACCCGTGACCTGGAACTTTGTAAGAATCCAATGGCACGGAATGT
TTTGTGGAACGATTTGCCGAGGTTCCCACCCAGGACTATGTTGTTCGTCGGTTTAATGAGTGCGGATCGACCAATTTCTCTGTAGATCCAGGATAGTAAGTTGATCTGCGGACAGGTGTCAATCCAATGGCACGGAATGT
TTTGTGGAACGATTTGCCGAGGTCTCCGTCATCGACTAAATGATCGCGGAGTGAATTAGGCAAGATACGACCCAAGTCCATGGCACTCCTCCAGGGTGCAGCGTACAACTGCAACTCCTAAATCCAATGGCACGGAATGT
TTTGTGGAACGATTTGCCGAGGTCTCCATCGCGAAGGGAGATGCGTCTTCATCTACTTAAATTACCTAACGTCCTCTGGCTGACTCTTTTATAGTGGGTTATCACACATCAACGGCACCGAATCCAATGGCACGGAATGT
TTTGTGGAACGATTTGCCGAGGTCTCCATTGGCCTTTCAATCGAGGTTAGTCTCATGAGCGTGCCTTATCTATCTCTATGGATTCAATAGGTCTGAGCAGAGCTCCTTCGCGTTCGTAATAATCCAATGGCACGGAATGT
TTTGTGGAACGATTTGCCGAGGCCCTTACTGGGAGAAAACATCACTGTCGCCAACTGGTGGTACATTAAGCTCGAGGCCGGTCGCTGACTGTATGCGGGGAAGCAGTGCGCGACGGCTTCAATCCAATGGCACGGAATGT
TTTGTGGAACGATTTGCCGAGGTTCCCATGTTTAGTATGGCCTTAACGCCGGTCGTCACGCCGAGGGACTGTCATTACCTAAATTGTAAGGGAACCAATAATTGCGGGATCTGTGCCAACAATCCAATGGCACGGAATGT
TTTGTGGAACGATTTGCCGAGGTCTCCGTGTTATCCCGCCGCCATAACATACGCATGCTTATGATCAAGCAGACCAGACCGACGCTACGACTCTACATAAATTGAAACATAGCGTGGTTTAATCCAATGGCACGGAATGT
TTTGTGGAACGATTTGCCGAGGTCTTCGCGATTGGACCTCCCAAGCCATAAGGCATCGCAAATACTTCAAATTTTACCTTAAAAGTTCAGTATTATAGTTCCACCCGCGCGACGAGCTGGAATCCAATGGCACGGAATGT
TTTGTGGAACGATTTGCCGAGGCCCTCGCGATAGTTATCCGAGGAATGCAAAACATGCACTAGCCCCAGATGAGCGTGAATCAGGTTGCGTAGATAATGCCCAGTTTTGAGTATCCTTCTAATCCAATGGCACGGAATGT
TTTGTGGAACGATTTGCCGAGGCCTCTGTAGGAAGTGCCCAATGCTCGACCCTACACCGACAGAGTATTGGACAAGGGCCGTAGTCTATTTCACGGTATCTTGTTGCTGGCTACTCACTCAATCCAATGGCACGGAATGT
TTTGTGGAACGATTTGCCGAGGCCTTTAATCACTCGTAACTGTAACCGACAGAGCGACCAATCGTCATAGTTCCGTATGGAAGGAGCTGGTTGACCGTATGTATATGCGTTCTAAGTAAGAATCCAATGGCACGGAATGT
TTTGTGGAACGATTTGCCGAGGCTTTTAGCTAGCTATCGGAGATTGACGCGGTAGCTCCGACCGCCTATTTAATCCAACCGTACGCTGGGTCGCGTGTCTTAACCTGAGGCTAAATCATGAATCCAATGGCACGGAATGT
TTTGTGGAACGATTTGCCGAGGACACTGGTACTACCTCAATATGTGTTGGTCGCGAGAGGCCACACCTTAGATCACAAAACAAATGCAAGACTACGACGCTTCCCGGGTGCTCTAAATCCAATCCAATGGCACGGAATGT
TTTGTGGAACGATTTGCCGAGGTCTCCGGATCAATGTGGACTGAGGCGTAAGTATCGGAGATGCCGGCGGCAGTAGCCGTTAAGGAGCGTGCCGACAGCAGCCGTAAGGCTTGGTTTATTAATCCAATGGCACGGAATGT
TTTGTGGAACGATTTGCCGAGGTCCTTGGGCAGATCAATGACACTCATATCAAATTGCGCTTCCCGAGGTCTGATCTCGGTGTACGAAGGAGCGTCTCGTACGACGCGACTGTGCGAGGGAATCCAATGGCACGGAATGT
TTTGTGGAACGATTTGCCGAGGTCCCTGGGATCAACAGAACATGTCGCGTATGCGGGGAGAGGCGGACCGCGAACTTGAGAGATTACGTGCATAACCTGGTAATCGATGGTAAGGATCGAAATCCAATGGCACGGAATGT
TTTGTGGAACGATTTGCCGAGGTCTCCAAAGACTGGTGGACGATGGTATGTGTGGTCCGCCTAGATGCATGACGTAAAGAGCTATAGCACGGACGGTTGCGTAGGACAATTGCTTCCAACAATCCAATGGCACGGAATGT
TTTGTGGAACGATTTGCCGAGGTCCCGTCTTTCGGAAAGGTCGGGTAAAAGAGATGGCGCTTCCACAGAGAGAAAGGCAATGCGACATTGATTTGGCGCACGCTCGAGCCTAACACATCAAATCCAATGGCACGGAATGT
TTTGTGGAACGATTTGCCGAGGCTCTGCAAAAGGGGTAGATGCTGTCGCGCGCCGTAGGGCATCTGCGTGTAGGAAAGGTTACTCATTCGCATATTCACATGTTAAAAGGGTTCTACGGCAATCCAATGGCACGGAATGT
TTTGTGGAACGATTTGCCGAGGTCTCGCCTGGTCTCAGCGATTAGGACCATACGATTAAACACACTGATTTAGACCTGAGCGCATCAACTATCGGATGCGGTAAACCTGGCTCAACGAGGAATCCAATGGCACGGAATGT
TTTGTGGAACGATTTGCCGAGGTCCCATCTAGGTGTGCGAGAAGCCAAGTCGCCCCGCACGGACGCTTTGTGATCATGACGTTCGAGCCAGGGAACCTTAAACAGATTCCGGTATTGCTCAATCCAATGGCACGGAATGT
TTTGTGGAACGATTTGCCGAGGCTCCACTATCCCCGTTGGGGACGTGAGTTTGGGGATGACCTTACGTTGTTTGGGTTGTGGTGTGGGTCCTACAAAACATTCGCAGTCCCCTCACTATTAATCCAATGGCACGGAATGT
TTTGTGGAACGATTTGCCGAGGCTCCATCGTGTCACCCTACACACACTGGGGATCTCAAACCAACAGAGGAAGTGAATAGGCGATGGGACGCCGACCACTAAGCAGAAGCTGCCTCGCTAAATCCAATGGCACGGAATGT
TTTGTGGAACGATTTGCCGAGGTTCCGTCAATCATTGTTGGAGCTATAGGGAGTAAGAGTTTAAGTTAACGACGCGATGTAATCATATTGTTGGCCAACAGCCCAGGTCGTGTTGGGTTGAATCCAATGGCACGGAATGT
TTTGTGGAACGATTTGCCGAGGCCTCACTGAGTATTTTAATCCTTGACTCTAATTAGAGAGTGAGACGCGCCCCTTATGGGAGCACGATCCACTGGAATGGAGGGCAATTAGGTACGGATAATCCAATGGCACGGAATGT
TTTGTGGAACGATTTGCCGAGGTTTTGCGTTCTCCCCGTACTTTGAGTACTACGTCGTATCCCTGGTATTACGTCGTTTCACTAAAGCACCGAGTTTTGAACTAATAGACTCTACCAGCCAATCCAATGGCACGGAATGT
TTTGTGGAACGATTTGCCGAGGTTTCGTGTCTGATGAAGGTTTGTTTTACTGTAGTGCACACTCACTCGTATGAAGCGAGAGCCGTGCAGCCTAGGAATGCCGACGAACGGACGTCCTACAATCCAATGGCACGGAATGT
TTTGTGGAACGATTTGCCGAGGCCTCATGCCGTGATAAGCCTTTACCCTCGGCGCACACACATCCGAAACAAAATCGCCAAGCCACAGGTACAGGAATTGACGTACATCCTTCCTTACGCAATCCAATGGCACGGAATGT
TTTGTGGAACGATTTGCCGAGGTTCTATGTAGCTGGGAAGGCAGGCTGGGTGCTAGACACAACGAGTACCTACCGGACTTTGAGATGTGTGATACATTCGATAGGTCTTATAGTTTGAACAATCCAATGGCACGGAATGT
TTTGTGGAACGATTTGCCGAGGTCTCGTAACCACTATTATGCGCCAGACTACCTGGGAACTATCTTCCCTATGTAAAAGTTGCTGTCGCCAGCAGACTGATTTTGGGAACACTCGGCTGAAATCCAATGGCACGGAATGT
TTTGTGGAACGATTTGCCGAGGTCCCACAACGCACCAAGGAGACGCGTGCCCAGCTCGTAGTATCCGTGATTGAGATCCACTTTTCCTACCCTGAGGCGAGAGGCACAAGTGTAACTTGTAATCCAATGGCACGGAATGT
TTTGTGGAACGATTTGCCGAGGCTCCGCGAAATTGATTATCAACCGCAAGGTCTTGGTGCTTCGACGAACCAGTCACAACGGGATATGTAACAGTGCACCGCTGCTACCCCACGGAACGTAATCCAATGGCACGGAATGT
TTTGTGGAACGATTTGCCGAGGTCCCAGTCTCTAGCGTTGGGTGCCTGTCTGGATTCTCGTGCCAGGCAATCTGATGTCGGAGGTGATTCGCGTCGTTTCCGGCAGTACACACCTCAATAAATCCAATGGCACGGAATGT
TTTGTGGAACGATTTGCCGAGGTCCTGGTCCTGAATGTTGACTGCAGGACGGAAATGCCATGGAATTAGGAATAATAGTACATACGGAAGTCGGATGCCAACCATTGGCTATTTAGACGTAATCCAATGGCACGGAATGT
TTTGTGGAACGATTTGCCGAGGCCTCAGCTTGGACCGAGACAGTCAATTCGGTTGGTCCCAGCTGTTGCGGAATTCCTGTATATGCGCTGATGCGTAGCAGTAGGGATAAGTATACCATGAATCCAATGGCACGGAATGT
TTTGTGGAACGATTTGCCGAGGCTTTAACTGTTTAACCGATTTTCAACAATATGAACCTCGCCTCGCACGATATACATCAACATAGGGCGAACATTAGCGCAAGATAGGTGAACAAATTAAATCCAATGGCACGGAATGT
TTTGTGGAACGATTTGCCGAGGTCCCGATTGTGTCCCAAAGAAATAAAGGAGATATAAGTAACTTTCGGCTCGCTATTGTAAATCCCATGCCAGTTCCCCGGTAGGTGGTTGAACGGTGAAATCCAATGGCACGGAATGT
TTTGTGGAACGATTTGCCGAGGCTTTAGCGTTGAAATCGATAAGTTCACAATCGGAGACAGGTAGGTTTGTGATACACTACTATTCAAACCCGCACATAGAGCGGAATCTAGTTGGGCTGAATCCAATGGCACGGAATGT
TTTGTGGAACGATTTGCCGAGGCCCCAACACAGCGCGAAGACTAAGGGGACTTAATAACTCCTCTTGCGGTATGAACACTCATCTTCGCTGGAGGAGACAATTTCAAGAATAGTAATCTGAATCCAATGGCACGGAATGT
TTTGTGGAACGATTTGCCGAGGCCCCGATGAAATTAACGAGATAATCAAATCGATAAACTTGTAGATTTCATAGCTAACACTGCCGGTGGGTGCGATAACTGGGTATCCCCATCAGCCCCAATCCAATGGCACGGAATGT
TTTGTGGAACGATTTGCCGAGGCTTCGGGCCTTAGTAAATGCTCCGCTGAGCACTATTGACGATGTGGCACCCACTTCCAGTTTGACTTGGCAGATCATATTGCGGCGACAAAAGCAAAGAATCCAATGGCACGGAATGT
TTTGTGGAACGATTTGCCGAGGTCTCGAATGCCAGGCTAGACGGCTAAAATCCCAAACCTCTTATTTGTCATAGTATCTGACCCAGTGTCTACGCTATACGCATTTGGCCTGTACGTAGAAATCCAATGGCACGGAATGT
TTTGTGGAACGATTTGCCGAGGTTCCGAGCGACTGAATGGTACGAATGGGACATGGCCTTACAGGCGAGTAGTTGATGAACGGGAAAATTGTCATGCATGAGAACTATAGATATATATACAATCCAATGGCACGGAATGT
TTTGTGGAACGATTTGCCGAGGTCCTAGAATTACATAGTATTATTAGAGGTTTGCACCATCACAGATACCAGGCCCTGTAGGCCTCACGCTGCTTAGGGCGGACCGACGCTATGTACGGAAATCCAATGGCACGGAATGT
TTTGTGGAACGATTTGCCGAGGCTTCAGAATAGGTTAGCAGTATCTGTGCCCTGCTCAATTGTCTCATGCATCCCCAGATTTGCTAGCATACAAGGCCTTAATGACTCTACATGTCTTCAAATCCAATGGCACGGAATGT
TTTGTGGAACGATTTGCCGAGGTCCCAAAGGCATAGGGAAAACGGTGGTGGTCATTTGTTCCGGCACGTTTAACAATGGGAAACTGGGAGCCCTTGGATGGGGCTACAGGAGATTGTCATAATCCAATGGCACGGAATGT
TTTGTGGAACGATTTGCCGAGGCCCTGAAAAGACATGTATGTATATGAAACAGAGTTTCACCCTACACGTCCTAACAAGGTCGAAACCAGATTTCAGCTGGTCTGACGGCAGAGCGCTGTAATCCAATGGCACGGAATGT
TTTGTGGAACGATTTGCCGAGGTCCGCCTTATCCATATGGCCTGGCGCCCATCCTGTCTCCGGGATTATGAATGTAACCTAGTACCGTCGGGCACCGTAGGAGGACACACGTGAGGGAGGAATCCAATGGCACGGAATGT
TTTGTGGAACGATTTGCCGAGGTTCACTTCGGCGAAGACAAGAGGACGCGAAAACTTCGAAGGAGAAGAGGACAAGAAGGGGAGCGCTGAGTAAACAGTGGGGACAGAAACCGTTCGTTGAATCCAATGGCACGGAATGT
TTTGTGGAACGATTTGCCGAGGCTTGCTTTGGGCGTAAGTTGAGTCACTCATTCGTACTTGGCAGGTAAAGCCGGGAAAGCAGAAAGGTAAGGGGAAGAAACGGAGGTTCTCGCAAATGCAATCCAATGGCACGGAATGT
TTTGTGGAACGATTTGCCGAGGTCCGCTTGCTTGGACTGATCCAGCTCTTGAACAAGGCTAAGTCAGATTGTGGTATGTGCGATCTAGTGCCGAGCTACATATATGGAATGTATCAGGTAAATCCAATGGCACGGAATGT
TTTGTGGAACGATTTGCCGAGGTTTGCTCAACCCTTATCAACGCGCTATCAAGTGGAGAGGTTCATCGCCTGGTTGGTCAAAAGAGATACCGTTTAACGTCAGGATTCGTGAGGTAAGGTAATCCAATGGCACGGAATGT
TTTGTGGAACGATTTGCCGAGGAAATACTTGATTGTTTTACATGTTCCAGTAAACGGATGGAGAGTTCCCAATACTTCTTCTCACAAATTGTCCGTAGAATAGCCAATGAGTCAGGCTGTAATCCAATGGCACGGAATGT
TTTGTGGAACGATTTGCCGAGGTCTACTTGGGCGACCAGCGGACTGCCTCTATCCGAGTAATATACAGGCTGGAGTCTCCCAGAGCTACGACAGGCTGGCGTGGGCGTAGATATAACTACAATCCAATGGCACGGAATGT
TTTGTGGAACGATTTGCCGAGGCTTACCGCTGTCGCTGAAAGAAGCGTACGACTAAGAATGAAGATTGAACAGGAGCTCGGGCATAAAGCCCAAAGGCGCCAGGGTTTGATTTGAGGAGCAATCCAATGGCACGGAATGT
TTTGTGGAACGATTTGCCGAGGTCTATCACCGGATTTGCGAGACGACTCGGCACAATGGGCTTATGTGTGTTAAGGGGTAACAGCGGGGAATTACTTTTCAAAGGGCGGGATACTGGGATAATCCAATGGCACGGAATGT
TTTGTGGAACGATTTGCCGAGGCCTGTCGCACTGGTAGCACGACGCGAAACTATATCAAGGCTGATCGGTAGAAACCAGGCCTGTGATCCAGCCATGATAAGGTCCTGTGTGGTAGGCGCAATCCAATGGCACGGAATGT
TTTGTGGAACGATTTGCCGAGGCTCGCCACGGTTAAATGCCACCGAAGCTACAATACGGATAAGGCCCTGTTTCTGGTCACAGGGCTTTAGTGCGCTTCGTTTGCTTAGACAAGCACGAAAATCCAATGGCACGGAATGT
TTTGTGGAACGATTTGCCGAGGCCCATTAGTTTTCATTGACGCGCTGTTCGGGGATGAATTCACCGTTCGTGGTCTGTCCGACACCGTGGCGCTTAGGCTTGTACTAGGTACAGATCTAGAATCCAATGGCACGGAATGT
TTTGTGGAACGATTTGCCGAGGCCTATCGGGACTCGTACTTTGTGTCCTGATTACCGTCTGGGTGCTACGTCCCCAGCGTGTAGTACGGACCCAATACCGTTATAAGCTTAGACGTTACAAATCCAATGGCACGGAATGT
TTTGTGGAACGATTTGCCGAGGTTTACGTCGTTTAGCTAAACGAGAGGATGTTCCGTGAGTAAGGGGTACGATTGGTGTTAACTTCTCTCTCAAATTCTCCGCAGATTATCAATGGTCTTAATCCAATGGCACGGAATGT
TTTGTGGAACGATTTGCCGAGGTCCACGCGTCTTTAAACGACTTACTAGGCTAGTACCGAGACGCCCAGAAGCGAGGGGACGTCAACGTTCGTGGTGATCGCACGGCTGAGAATAGGGATAATCCAATGGCACGGAATGT
TTTGTGGAACGATTTGCCGAGGTCTATGCATGCCTAGAATTTCGTGGGCGCGGGGCCGAAGCCTCCATAAAGACAAAGATCCTTAGGTGTGTCATGGAGGCTATTCCTCCACCATCGTAGAATCCAATGGCACGGAATGT
TTTGTGGAACGATTTGCCGAGGTCCATGTAATCCATCGGACTGTCCCCAGCTGATAGGTCCGAGTGCCAGGCCCAGGCACCAGGGAGCATCACACACACGTTATCGCAATGGCCACGGGAAATCCAATGGCACGGAATGT
TTTGTGGAACGATTTGCCGAGGCCTGTATGGCATTTCTACAGTCGTGGGAATTATCTGCATATAGCTTGAGGGTGCCGGCATCAGACCCGAGCCAAGGCGTGTTTGTGACGCGGGAAACCAATCCAATGGCACGGAATGT
TTTGTGGAACGATTTGCCGAGGCCTGCGCAAACCGATTCTGGCGTGTAACGGATGGGGCCGGTAGGGTAGAATTAAATGATGTTTACCAATTTTCATCCCAGCCGTTAGGGTCCGTATTAAATCCAATGGCACGGAATGT
TTTGTGGAACGATTTGCCGAGGCTATCGGCTCCGAAACACACTCACTGCGACCGGGAAACAAGGAGTATTTACGCAATGCATAGTGCAGTCTGTACTGGCCTTCCAGAATGCAAAAGCACAATCCAATGGCACGGAATGT
TTTGTGGAACGATTTGCCGAGGTTTACGGTCGGAGAATTTTACACCCGCCTGGGGACCCGGCCGCACCAAACGGGCACAATTACGAGAATACACGTATAGCGCGGATAGGTCTTATCTATAATCCAATGGCACGGAATGT
TTTGTGGAACGATTTGCCGAGGTCCGTAGCATTTTCCTCTCAGGCAGATCTAGGTGGCGACGGTTCACTCGCTTAGTGCTCGTGCGCTGAACATACACCGACAGAAAATATAGCTGCAATAATCCAATGGCACGGAATGT
TTTGTGGAACGATTTGCCGAGGCCTATGACACAAGTATCTTGCATCATGTCTCGGGCGGGAGCGGGGATTATGATAGGAGATTGTAACACGCTGCATTCAAGTGGAGTATAAAGCTCCGTAATCCAATGGCACGGAATGT
TTTGTGGAACGATTTGCCGAGGTTCGTGAGCGGTAATTATACTACCGACTACGGACCGTCATACATGGTCGAAGCGGAAGTTGCACTAAGAGTTCATCTTGTACATGTTGGCCCCAATGTAATCCAATGGCACGGAATGT
TTTGTGGAACGATTTGCCGAGGTCCATAGGATTTCGCGTTACGTTTGAATAGAGCTGGCTACCAACGTCACCCTGTCTTCCGCCGCTCTCAGTGTCACGATACACCGTCGGATGCTTCTAAATCCAATGGCACGGAATGT
TTTGTGGAACGATTTGCCGAGGCCCACAGAAAATTCAAGGTGGGAGCGATCGGCGGGTTGTAGCAATTCGAAAACATCATACTACGCAACGCTAAATTATGCATAACAATCGTGACGGACAATCCAATGGCACGGAATGT
TTTGTGGAACGATTTGCCGAGGTTCAGTTCTTGTGGGGTAGTGCCAGCCCTCAGCTAGGAAACGCGACGTCGGGGTAGACACAGTCAATTAGACGATTGTGCACTATATCTGCACCGAATAATCCAATGGCACGGAATGT
TTTGTGGAACGATTTGCCGAGGCCCGGTTCATTACGTTTAAATGCGTGTGAAGTAGTGATTGAGAGTGGAGTTACGTACCGACCCAAATATATGGCATGTGAGTAGGCCAGAGCCCTCCGAATCCAATGGCACGGAATGT
TTTGTGGAACGATTTGCCGAGGTCCGATTTATGCACCATCGACATGAAATCATGGTGAAAGCTGGATGGGGCGTCAACCTGCTCCTGCGTAACCGGCGTGCTAAGGATGGATTTATAGATAATCCAATGGCACGGAATGT
TTTGTGGAACGATTTGCCGAGGTCCAGCCCAGCCGAGATCGTCAGGTCAGGACCCTACGTCAACAAGTACCTCAATGCATATAACCTGCATTGGCCGAATGAAGTAAGGCGTTGGAGCAGAATCCAATGGCACGGAATGT
TTTGTGGAACGATTTGCCGAGGCCTGGCCCAGGGCGTTGTACCCCTGGAACAATAGTCAAGGGGTCTCCTCCTAGAACTGACAGCAGCGGATGGCCTAGTGACCAGACGCTTACGAATCGAATCCAATGGCACGGAATGT
TTTGTGGAACGATTTGCCGAGGTTTGGTCGTTCATACATGTCACCAGGTAAAGTATGCAGTAGAAAACATTGCCTGACATGGGCCGGATTGTTATTAAAGATTAGTTGATTGGCCCGTTTAATCCAATGGCACGGAATGT
TTTGTGGAACGATTTGCCGAGGTCTGACCGGCCAGGGCAGCATGCGTAGATGGCCGTCTGAAGAGTCTATCTGTGTCGTTACTATGAGTCCTTGTGACACGATGGGTTTGCGCTAGATGTAATCCAATGGCACGGAATGT
TTTGTGGAACGATTTGCCGAGGTTCGGCTAGTGAGCGGCACAGGCCGGAAAGTAACTTTGAATAGATCTACCGTCACTACACGTTGATGGTGCCGATAGGGGCTAGGGGACCCAGTCTCGAATCCAATGGCACGGAATGT
TTTGTGGAACGATTTGCCGAGGCTTGACGCCACCATGCCGGAGAGGATATTGCATTCTGCGACAATGTCAGGGAAGTGGAAGGAGGAGGCAGAGGCTTGGAGCACCCAGGGCCGGTCTAGAATCCAATGGCACGGAATGT
TTTGTGGAACGATTTGCCGAGGTCCAGCATAATCGTGCCATTAGGATTTAAGCTTGAGTAGGGAGATTAACGAATGTCCTGAATATATCCGGAAGATCTGGTCCTTTCGGGTTATGGGGAAATCCAATGGCACGGAATGT
TTTGTGGAACGATTTGCCGAGGACTTTCGATTTAAAATGTAGGACTGTCACGGCTTGGCTGCGAGGACACAAAATGCAGTAAAGGTGTGATTTTCAAGCCCAACGATTGATAAGAAACACAATCCAATGGCACGGAATGT
TTTGTGGAACGATTTGCCGAGGCCCAGCAGTTCATATGTGAGGTGAGCGTCGATCTTGCGGAATTCGTCAGGTTTTAGACAACTAAGAATACGTCTCCACGTGGTGCATGCAGCTGCAATAATCCAATGGCACGGAATGT
TTTGTGGAACGATTTGCCGAGGTCCGGTAGTCGTACACTGATTCAAATAACGAAGGTCCCGCACATTTACTGAGCCATCCATTCCGCGTGTTAAATGCGCGCAGTACCTCGCCTGATTATAATCCAATGGCACGGAATGT
TTTGTGGAACGATTTGCCGAGGTCTAGTGGTATCCGTAGACTAACAAGTTCCGCGGTCGGGTGGAATGGCATTTGCCACACTTTCTAACGTAAAGGGAGCGTTTGAAAAGTCAATATTCCAATCCAATGGCACGGAATGT
TTTGTGGAACGATTTGCCGAGGTCTGGTAAATCTAGTGCATCCTTGCGAACATGAACGCGTCCGGCTCGCCCTTTCGCAGCCAGAATACAGAACTGGGCAAGCGGTTCTCTGCTGTTTCGAATCCAATGGCACGGAATGT
TTTGTGGAACGATTTGCCGAGGCTTGGATCCAATAGGTCCCTAGCGAGTAGTTTTAGGATGCGTTTACGTCCCTCTTGGCTGCACGGTAGCCACGATAAGGTCGGGAGCGCCCAGGGCGGAATCCAATGGCACGGAATGT
TTTGTGGAACGATTTGCCGAGGCCTGGACCATTTTCCCATAGATTGCTTAGATGATGTGATTAAGCGCAACGCACACGAAAGCGGGGATAGTGAGCTATATTTAGTAGCGTCTTATAGGCAATCCAATGGCACGGAATGT
TTTGTGGAACGATTTGCCGAGGCTTAGGCCGTGTGGTCAGTATAACACTGGGTAATAAGGAGTGCATGCATCTCGCTTGCTAAGAGGCTTGTTTGAAGTGATGAGAGTATCCCGGCAATGAATCCAATGGCACGGAATGT
TTTGTGGAACGATTTGCCGAGGTTTGAACTGAGGTCAGACAGAAGGGCGCGATGATGAAGGTCAATTCCGCATATTTAAGCTCCAGCGTTTGTTCCGCCACGATCTTACCGCGGAGATCAAATCCAATGGCACGGAATGT
TTTGTGGAACGATTTGCCGAGGTTTAGATATTTCACGGGCGTATAAGTGATGCGGCAGGATGCCGCTTTGCATCTGGAGAGTACAGATTCGTACCTACCATGCATGGACTACGAGCTATGAATCCAATGGCACGGAATGT
TTTGTGGAACGATTTGCCGAGGTTTGGATGCGTGTGGCCCAGTAATATGAGCCTTTGGCATAGGGTAGCGTGGAGCCCGATTTATCAGACAAAAGATTCTGTACTGACCGTGCATGCGGCAATCCAATGGCACGGAATGT
TTTGTGGAACGATTTGCCGAGGCTTGAGTATAAATGCTGGCGTGAAGGAAACAGCGGAGGACTCTTGGTCCGGTACGCTGCAACAGGGTAGTCTGTGCGGATACCCCAGTACGAATATCAAATCCAATGGCACGGAATGT
TTTGTGGAACGATTTGCCGAGGCTTAGGTGATTCTAGGATTTGACTTCCCATGGCACTGAATCCGCAACCATTGAGTTGGCTAGCCGCTTACTCGCCAGCCCCGGTATACTAGGACTGTTAATCCAATGGCACGGAATGT
TTTGTGGAACGATTTGCCGAGGCCCAGGTGATAAATGGGCATCGACCTGTTGCAGACCTCGAAGTGATGCTCCTCCGTTAGCTCCACCTTGGTCTCTATAGGATTGGGGAAGGCAGGCACAATCCAATGGCACGGAATGT
TTTGTGGAACGATTTGCCGAGGCTTAGGTAGGTCCTTCAGCCTGTACGTTTAGGCTATGCACGCATTGGAATTAGGCGATGCATAAAGCGGCTAGTACATGCTACCACAGAAGCGCTAGTAATCCAATGGCACGGAATGT
TTTGTGGAACGATTTGCCGAGGTCCAAAGCTCTTCTCAGAAAGCATCGCTAGTCAAGGCGCCAGCGAATGAACCCGCAGATTAATCTCGGTGCTTTCCGGCTCGGCTCAAGTACATGGTTAATCCAATGGCACGGAATGT
TTTGTGGAACGATTTGCCGAGGCCCGGAGTTCGTCCCCAGAGCAGGTACACCACCGGAGTACAGTAGCCGGATTTGGCAAGCGGTAACTGGGTTCATTCTTTTCTTTCGCTGTTGGCGTAAATCCAATGGCACGGAATGT
TTTGTGGAACGATTTGCCGAGGCCTAGGACTGCCATTAATGGTACCGGACAAGGCATGGTATGGTCAGTTTAAGGGTGAATTCCGTGGGATAGTGTTGCAGCCACCGCTGCTAGCTGGCCAATCCAATGGCACGGAATGT
TTTGTGGAACGATTTGCCGAGGTTTAGGGCAGCGGTGCATAGCTGACCTCCCCGCTCATCTAGCTTCTCTGCGTAGATGTCATGCATATAAAGAAATATTATGCTTGTCCTCTAATTCGGAATCCAATGGCACGGAATGT
TTTGTGGAACGATTTGCCGAGGTCTAGAGCAGAAGGCTCGATGGACATTTACGATCTTGGATTTGATGCGGTAAGTATCCATCTTCGGCTCTCGGTTAAGGCTGTCAGCTGTCTGCAGAGAATCCAATGGCACGGAATGT
TTTGTGGAACGATTTGCCGAGGCCCGAGAGTTCGGATTACAACCCGCGATTCGCGCACGGTCGCTAGGCAGATTCGGTATGAGGAGTGCCTCTATGCTTTAAATTATCTAGACATGCGTTAATCCAATGGCACGGAATGT
TTTGTGGAACGATTTGCCGAGGCCCAAAGGTTAGTTTACCTTCGTCGATCATAGGAATCCCCATTCTGCCACCGCTTAGTTTTACGCGTTTGCAATACGGCTTTAGTATGGATGTGCATTAATCCAATGGCACGGAATGT
TTTGTGGAACGATTTGCCGAGGTCCGAAAATGTTGATTGTCTAGTGTGCCTCGTGTTTACGCCAAGGGCGTAATGGTGTGGGCTTTTATCGAACAATTCGTCCGTTTGGGAGAAAGCCCCAATCCAATGGCACGGAATGT
TTTGTGGAACGATTTGCCGAGGTCTAAGGAATCAGGTAGAGAACGAATCGGGTACACTCTATTGCAGGGGTGAGATTGCGGAAAGATGAGCAGGGCGGTACTGGCTTCTGTTGTGAAGAGAATCCAATGGCACGGAATGT
TTTGTGGAACGATTTGCCGAGGCCTAGGAGGATCCCCACTTGTACAGTACCTTGTCGAATACCAGGTCCATGGGACAAATCTAGCAGCGCATTTACGGGAGTAGTCTGTGATCGTGGCACAATCCAATGGCACGGAATGT
TTTGTGGAACGATTTGCCGAGGCCATCTCCCAGTCGCCATAAGTATGCGCCAGAGGGTTGGCATAAGGGACAGTGAAGCCATTACTAGAGGTGGGGATGGACAGCGGCTTACTGACTCGAAATCCAATGGCACGGAATGT
TTTGTGGAACGATTTGCCGAGGTTGCTCCTGCCTTAGATCTGATGCGTGATCCGAGAGACCTTATATCTGTAGGAGACACGGATGCTTTACGTGGGGCCAATGAGTACTCACGACGGTGGAATCCAATGGCACGGAATGT
TTTGTGGAACGATTTGCCGAGGTCACTTCCGGTTAACTTGACGTGGTGCCGATCCGGGTCCGGGAATACGGTACGCTTTCAGTACCACATTTGACCCGAGTACAGGGCCAGTGGGGATAGAATCCAATGGCACGGAATGT
TTTGTGGAACGATTTGCCGAGGCCGCCTTTGAGAGCTTAGCGGGGTATGGGCCAAATTGATGACTCCTACGGTCGCCCGTTATGAACGCCCTGTACTCCGAACCGTAGAATGCTGAACGCAATCCAATGGCACGGAATGT
TTTGTGGAACGATTTGCCGAGGCCACCCCATTCTCGTCGGGTATCGATCCGACGAAGTCAGAGAAGAAGATGATGTTATCGGTTTGGATACTTGGTATAACAGGAACGGGCATTGCGGAAAATCCAATGGCACGGAATGT
TTTGTGGAACGATTTGCCGAGGCCGCTCTGCTGTAGCCTAGCGCTGTGGCGTACGTAAATTGGGAGGTTTAGAGAGAACAGGTCGGCTGCCTTTCCACGGGAGTACCCACAAGCCTAGTGAATCCAATGGCACGGAATGT
TTTGTGGAACGATTTGCCGAGGCCGTCCTACAAGAGAAGGAGGCGCCGGTAAACGCCGAAAGGGAAGATTTCCCAAGGAGAAACACTTGCCAAAGGAGGACCGTTACTAGGATGAGAGTAAATCCAATGGCACGGAATGT
TTTGTGGAACGATTTGCCGAGGTTACCCTAGCCGAGATACGAGGGAGAAGAAGGAGGGAGCAAAGTTCTTCAGTGGAAATGGAGAGGTAGCGAAGAATCGGGGAGGGGAGAAGGATAGGAAATCCAATGGCACGGAATGT
TTTGTGGAACGATTTGCCGAGGCAGCTAATGTCGGCATTAACGTGAAGCAAAATTGATCCTCGGTTATTTGCTCCATTGGAATTCGACTGTCCATTTATGTTCGAGGACAAATGCTGCTAAATCCAATGGCACGGAATGT
TTTGTGGAACGATTTGCCGAGGCCGTCTCAAGGGAATTACTCTTGTGTGGCCTAGAAACGGGACCCGTTGCAGCCCAGTAACCTTGAACGCAGAACTACGAGAGTATTTGACCAATAATCAATCCAATGGCACGGAATGT
TTTGTGGAACGATTTGCCGAGGTTGTCTACTTTGATTCGATCAGATAGTCAGGGTGGGAACCGCAGTACACCGAAGCGGAACGACTCTTGTTTCCCTGAACAAAATGGATGACAAAAGTCAATCCAATGGCACGGAATGT
TTTGTGGAACGATTTGCCGAGGTCGCTTATTGTAGTGGAACTATACGAGGTCCAGCCGCTGTGCTAGTGGTTCAGTAACCAAAACAACATGCAGGCGAGATAGATTTAGGGTCCCACTGTAATCCAATGGCACGGAATGT
TTTGTGGAACGATTTGCCGAGGTCGTCCGCCAATGCTTAGCAAAAGAGCAAACTTGGCACTTATTCAGCCCCAGAGGCACATAATGTGATGATTAATTGTTAGCCGACTCGATATGGTCAAATCCAATGGCACGGAATGT
TTTGTGGAACGATTTGCCGAGGCTGTTTACACTTACCGATACGGAAGCCCGACAGTGGTTTGAACGGCTTAACGGAACGCCTAGTATTCCAGAACATGTACTATTATTACCTATAGGAAAAATCCAATGGCACGGAATGT
TTTGTGGAACGATTTGCCGAGGTTATCTGCACGTAGACGATTTAACCGTGATGGACCGCATTATTCAGTTACCATTTATCTATAGCTTGATAGGACTGGGACTTGGCGCCGCACCGGGGAAATCCAATGGCACGGAATGT
TTTGTGGAACGATTTGCCGAGGCTGTTCACGAAGTCGCGAGCTTATTCCGGCGGGCGCTTCATTTTCCGGACGGTCTAGCCGACAATAGGGTATATGGCCTGACTGAAACATGCTTTAGAAATCCAATGGCACGGAATGT
TTTGTGGAACGATTTGCCGAGGTTACCTGAGTAACAGCCTTACCCCGTGAATCGGCCCTACTCCAACCTTCGACATGACGACCTGTTATAACCCTGCGTCTCGCAATAAGCTACGATCCTAATCCAATGGCACGGAATGT
TTTGTGGAACGATTTGCCGAGGTTGTCTGGGATCGATAACGGGGTCATCGGCCTAAAATTCGAGAAACTTTAGAATCCCCAGATAGTGAATGGCTTGAGCTCTGAGTTACACATTATGCAAATCCAATGGCACGGAATGT
TTTGTGGAACGATTTGCCGAGGAATCTCCGGTGTGTCGCTTTCTTCTATCTAGCTGTGACCATCTAGATATTTCGTCAGTCCTTATTGGAAGTAATACGAACCATTGTTGTGGATCCCATAATCCAATGGCACGGAATGT
TTTGTGGAACGATTTGCCGAGGTTATCGTTCCATTTGCCCATAATCGCGTTTCGACTACAATGAAGGATAATAGAGCTGGTCCTTTTGTCAAGTGTGCTGTCCAGCCATTGTCTTTCTATAATCCAATGGCACGGAATGT
TTTGTGGAACGATTTGCCGAGGCCACTACCGTCTCTACGCTCTGCGCGAATCGATCATTACCGGGACTCGAAATGTAGCCGCCTTGCCCACTGTTGCCGCTGGGCTTCAGTGCGGTGTTGAATCCAATGGCACGGAATGT
TTTGTGGAACGATTTGCCGAGGTTACTGCCAGAGTATGCAATCCTGCATAACTAGCGGAATTCGCACCTCGCTTAAGCAGCGAGCTGATATACCTGATTATGCTATAACTCGTAAGGTAAAATCCAATGGCACGGAATGT
TTTGTGGAACGATTTGCCGAGGTTATCGCGCCGATCATATTGCCATCGGATGTGCGCGGAATTGGTTTTCCTCTTCGATGGGTCCAGATATGTTATCTCAGGAGCAACACGCCGCCGATTAATCCAATGGCACGGAATGT
TTTGTGGAACGATTTGCCGAGGTTGCCGCGCGTGATCATCCTGTGCGCTTGTTCACGCCCCGCCAAAGGTGGCACGAATTACCTTGTGAACATCCTTCGGAGATATATTCGACTACCTGTAATCCAATGGCACGGAATGT
TTTGTGGAACGATTTGCCGAGGTTGCTATGGCCATTATGAAAACCATAAAGGCGCGCGAGTTCATCAATTTTCAAGTCTTGCTTACCCAATTGTACACAGTCGTGAGAAATATAGGTCGCAATCCAATGGCACGGAATGT
TTTGTGGAACGATTTGCCGAGGCCATCACAGGGGCGATGCACACAAGAGTAAGTAGAGTTACTACCCTTCACGTGAGGTGACTGGCCGTCTCCAAGGTAGCCAAGGTCTTCCACCCGGTGAATCCAATGGCACGGAATGT
TTTGTGGAACGATTTGCCGAGGTTACCAGCTGTATGACGGGTTCGTGTATGAGAAGCAGTTCACCCGCAAGCTGGCAGGGACTCACTGCAAAGCTCTTGGAAGGCTCTTGATTCCCTCTAAATCCAATGGCACGGAATGT
TTTGTGGAACGATTTGCCGAGGTCGCCGGCAAGATAATGCCTGGACCATTGTGGAACCTCACGCTGAAATTTATTCACAGTTGCCGAATGGGTATTTGCGGATTCTAGCCTGATTATTAAAATCCAATGGCACGGAATGT
TTTGTGGAACGATTTGCCGAGGTTACCAGACATCAAGACATGGCGCCCGTAGGGACTGCTGTGTCCCCGGATCATCTCTGGATAGTCGGGCTATTAGAACATTGGGGCAAACGCTAGAAAAATCCAATGGCACGGAATGT
TTTGTGGAACGATTTGCCGAGGTTGTTGGGACATGTATGGTCGGCTCGGCGGCGGGTCACCGAGATGCCATAATAAACGTTAAGGTAAATCACACTGAGGCTCCTAGACCTAACAACACCAATCCAATGGCACGGAATGT
TTTGTGGAACGATTTGCCGAGGCCACGTTTGACGGTGAGCTCGGCCCATAAAGGATAGTGGTGGATTACTGCGATCGCAAGCCAGGTCAAAGCTACTGGTATCGGAAGGAGGTGTACTCAAATCCAATGGCACGGAATGT
TTTGTGGAACGATTTGCCGAGGTTGTGTTACGCAACAGCACGTCTCGACATCAGAGCTAACCTTTAGACCAACCATACTGCTCGAGGTCGGCGGCAGGTGCCATTCGTGGTAACAAAGAGAATCCAATGGCACGGAATGT
TTTGTGGAACGATTTGCCGAGGTCACACACTCTCGGTCATTATAAGTTTCCAGGCCTGACACGAAGATAACAGACCAGTAGTATATGCCACTCAGCGAACACACACACACCGTTGAAGTAAATCCAATGGCACGGAATGT
TTTGTGGAACGATTTGCCGAGGCCGTATACCGTAGACTCCCGCCAGCGTGGGGCATGAACGCTATGCCATTGAGAAAGGCTTATGTGGTCGTCCAGCGTTTTCAAGGATTACCGAGTGGAAATCCAATGGCACGGAATGT
TTTGTGGAACGATTTGCCGAGGCCATGTGTTAGGCATTCTCGCCCCGTCCATCAAACAAATAGTGATAGGCGAGTGGCAATCGTTGACCATCGAGACATCTTGTGAGCCTAGCAGGCCATAATCCAATGGCACGGAATGT
TTTGTGGAACGATTTGCCGAGGTTGCGTAATCTTCAATTATCATTCAGAGTAAGGACTTCATGACCCACGCCAGTCTCGTATTTCCCACCGCTCTTTCTTATCTCTATGGCCGACAATTAAATCCAATGGCACGGAATGT
TTTGTGGAACGATTTGCCGAGGTTGTGTAGTATATTATCTATTCATACTGTGCTGTTAGACAAGGCCATAAGGCGTATAGTATCTGTAGCAGTAGTCCCGCCCAGTTAATGAGCCCGCGAAATCCAATGGCACGGAATGT
TTTGTGGAACGATTTGCCGAGGTTGTACAGTGGATCTAGCCCGGCGGCTATATTTAGTACGTGACAAACGCATGCCAATGCCATGAATAAACGAGGCGGGGATTTCACATATTGACATACAATCCAATGGCACGGAATGT
TTTGTGGAACGATTTGCCGAGGTCGTGTGGGCAAATATGATGCCTGTACGGCGATTACGCAACTATTGACCGGATCCCTACAGTGCAAAAGCTAGTCACACATATCGAGGCAATTCTCTGAATCCAATGGCACGGAATGT
TTTGTGGAACGATTTGCCGAGGCATCCTTGTTACTGCCAAAACAAAACGGCTTACTCCAGTAAATCTCAGAGGCGAATGTACCATGCGTAGGGGAGTTAAATTTCAGGCGAGAACATCTTAATCCAATGGCACGGAATGT
TTTGTGGAACGATTTGCCGAGGAAGAGAGTGTTTGAGCAAAATAGCTAAGATACGTTGTGGTACCTCCGATTAGCACGACCGTTTCGACTCGGGATAGTCAAGCACGCATGAACACGATTAATCCAATGGCACGGAATGT
TTTGTGGAACGATTTGCCGAGGTCACGGCTGCGACTTTCACATCATCTGTACGGATGATTAAAATAGCGTGCGACTGCAAACTGTGTTAAGCACTGACGGTGGATGGGTTCGTTTGCAATAATCCAATGGCACGGAATGT
TTTGTGGAACGATTTGCCGAGGTTGTAGTTAGCCATCCGGATACGTCCGATGCCACTAGGTAGCGTGTAACGTAAATTGCTCCTCGTGTTCGATTTAACGTTAAAGAAGAGAATTCGCTAAATCCAATGGCACGGAATGT
TTTGTGGAACGATTTGCCGAGGCCATGGTTGGGACCGGTACGTTGGCAGCAAGAATATCACCCGATATCTTCGACTTTTGCGGCGCAGCATGACAGAATCGCATAGATCGAGTTAGCTCAAATCCAATGGCACGGAATGT
TTTGTGGAACGATTTGCCGAGGTTACGATGTTTATAGCCTAGGACTCTTTGCCCTTAAACAAATGACCATCGTAACACGTAACCCCGTCCTCGTACGCGAGTGGCCTGGGCCATGCGTCAAATCCAATGGCACGGAATGT
TTTGTGGAACGATTTGCCGAGGTCGCAGCACGCCATCAGACGGCACAAGAAATACAAGTAAGTTGGATGCATTATTCTATTACGTCGTCAGTCGCAAGTGGCCGTTCTTACGTTTCGTCGAATCCAATGGCACGGAATGT
TTTGTGGAACGATTTGCCGAGGTCGCAGTGCAACATGAGCTGGACATAAAGATCTAATGTGTATGATAACCGTAAGTTGAACTTGAGTACGAGGTCCGACCGCCTATAGCACAGTAGCAGAATCCAATGGCACGGAATGT
TTTGTGGAACGATTTGCCGAGGTCGTGAATTAGCCTGAGGGAACTATCTATCTCCAATTGTAACTCTTTGTGGAACGTTGATGAGTAATCTACACACGTGGCTAAGAGCTACATAAAACAAATCCAATGGCACGGAATGT
TTTGTGGAACGATTTGCCGAGGCTGTAGGTATCAGAATAAGCCATGCACAGGACCTCCGCCTTGGCTGACTACCTGGAGGTACCAAAGTAGTCATGGACTGAAAGCAAAAGGTCAGCTGAAATCCAATGGCACGGAATGT
TTTGTGGAACGATTTGCCGAGGTTATAAGATTTATCGTCAGTATTCAGACCTCGCACTGAGTCAAGGGGTCGTAACACGCTTCCCATGTCGGGTAATCTAGCTATGTAGGAACCGACCCGAATCCAATGGCACGGAATGT
TTTGTGGAACGATTTGCCGAGGCCACAAAACCGGAGGCATTTACACGGAGATAACGTTGTCAACCTGGACTTAAACAGCGCCCGTAGCACCTAGGCATCAACATTACGATCCGACGTTATAATCCAATGGCACGGAATGT
TTTGTGGAACGATTTGCCGAGGTCACGAAACATCGTATGCTGGTTCGCATCTCAACTAGTGTCGTTAAGGTAGTTGTGGCTGAAAGACGTACACGCATCGACACGACCGCGGTTTGAATGAATCCAATGGCACGGAATGT
TTTGTGGAACGATTTGCCGAGGCCGTAAAAGATTCTCACATTCAAATCGGGGCATTCCGGTTACCTGACCGAGTTACTTAGACTACGGGACTTACACGTAGAAAGGCTCTTGATGTGAGTAATCCAATGGCACGGAATGT
TTTGTGGAACGATTTGCCGAGGTTAATTCCTACTGCTTGACATGATCTATCGCAGAGATTGCGAGCTGTGACTACCTCTTGGAGATGTGAATTCGTTATATCAGCTCACGTAGATTTCTTAATCCAATGGCACGGAATGT
TTTGTGGAACGATTTGCCGAGGCTGGTTCATCGTCTTAAGCTGAGCACGGCCGATGAGATGTTTGTTCAGGTTCGCCGTTAGACTAACCTAATAACAGGAATTGGAGCACAAACATGGGTAATCCAATGGCACGGAATGT
TTTGTGGAACGATTTGCCGAGGTTGACCTATGCCTTGCGCCGGGGTCTCTCCGGGCCTATAATAGCATATACGACTAATTGTTTGTCGGTCTGCAGGCGGTCTGATTGAGAGGCAGGCGAAATCCAATGGCACGGAATGT
TTTGTGGAACGATTTGCCGAGGTTAGCCTACGAAGGAGAAAATTAGATGGAAAAGGTGAAAGAGGAGAAAAGTATCTCCCTCTGAAATTGAGCTAAGTCAGGTGGAAGACCTCCACCTCAAATCCAATGGCACGGAATGT
TTTGTGGAACGATTTGCCGAGGCTGGTCTAATCGAGGGACCGGAGAGGAAAAGAGCGAAGGGAAGAAACATTGACGGGTGTGGAGAAGGAGACAGGAAGAGGAGCGGAACGTTTCTCTTCAATCCAATGGCACGGAATGT
TTTGTGGAACGATTTGCCGAGGCCAGCTCAAGTATATTTAGTTGGTTCCCAAGAATAGAAGCTCCCGGAGCTTGAGGATGGTACTAGCTCGGGATCGCGGATCCCCGGACTCGTGCTACCAATCCAATGGCACGGAATGT
TTTGTGGAACGATTTGCCGAGGCCAATCGCCTGAACGGATGTTATTCTCGGTACGCTGATATATCCAAGTGAGTTGGGGAAGCCCAAGTACGACGACGTGCCCGGTGGGTCAGATCGTCCAATCCAATGGCACGGAATGT
TTTGTGGAACGATTTGCCGAGGTCAATCACTGCCGAAACGACTGACCCGAAATGATATGGCAAGGAAGGCTAGGTGTCTATGGCGGCTGTAGGCTACGTCTAAAATTTCGAGCTGGGTCGAATCCAATGGCACGGAATGT
TTTGTGGAACGATTTGCCGAGGTTGACTGTCGGTCCGTCGCCGAAAGAGAGGTTGCACGGTACCGCCTCTCTTGCGTGCCTCTAGGTAGTAGCTGTTGTTGGACAATTATACTATAAATCAATCCAATGGCACGGAATGT
TTTGTGGAACGATTTGCCGAGGCCGGTTGTGACTAGTGTCGCATACAGGTAAATGGTTAGTTGTGATAGTACGATGCAGATAAGATGTAGCTGTGGTATGGTACAGGAAGTTGTCCGAGGAATCCAATGGCACGGAATGT
TTTGTGGAACGATTTGCCGAGGTTGACTAGTCGGCGCTATTCAGAGACACTGCTTAGAGATACTGCTCATTCAACAGCAGTGAATTAAGAGCCGCATGAAGAAGGGGTGCGTTAAATCTTAATCCAATGGCACGGAATGT
TTTGTGGAACGATTTGCCGAGGTTAGTCGACATCCCTCGTAACGTTACTTGCTGGCTTCCAGTCAAACGCGCTGGTGAAGGACTATAACAAACTTTCGTGTTCGAAAAGTCAGACAGTATAATCCAATGGCACGGAATGT
TTTGTGGAACGATTTGCCGAGGTTGACGTCTCGGTAGATGCCGAGTCTAACTCGATACTGCTATCCGCTTGGCAGAGATTACCCTGCTCGTTGCAGAAAGACTGATGACATCGAGCGGCAAATCCAATGGCACGGAATGT
TTTGTGGAACGATTTGCCGAGGCCGATGTTCAATTCCGCGACTGACGTGCGGGTATGGGATCAACGTTATGTTACCAGGATGTTGACTTCCCTATTCACAGTTCAGAATTCGGCTGGAGAAATCCAATGGCACGGAATGT
TTTGTGGAACGATTTGCCGAGGTTAATGTTAACCGCAAGCACCTATCCCGCAGCTCAGAAGCCTACTTTCGCACACGGGGAGTGTGAGTCGTCAATTGACGCTGAGATAGTGCCGCCCAAAATCCAATGGCACGGAATGT
TTTGTGGAACGATTTGCCGAGGCCGGTACATTCGATACGATCAGCTATCAAGACACTGGCACAGAGCTCGGGAACGCATAAACCTTTTATGCAAACTTATCTGGTCTGTACTGGTTACATAATCCAATGGCACGGAATGT
TTTGTGGAACGATTTGCCGAGGTTGGCGCATGAAGCTTTCCAGCAGCTGTCTCTCTCGCGCAGGATTTAGGAAGGTATGCTACAGGACTTGGGAATACCACTCATTACGTAGTCAGCCGCAATCCAATGGCACGGAATGT
TTTGTGGAACGATTTGCCGAGGTCGACATAATAGTATCAGAGTATCGAATTTATCGAGTCCGGGTCATTCGATTGTCCCCGCCATACATTCCGAGTATGGTCCGCGACTTAATGCTGAAAAATCCAATGGCACGGAATGT
TTTGTGGAACGATTTGCCGAGGTTGACATGAATCCCAACCTTTTATAAGCTCGTGCAGCTTTGGGTGCAACGGCACGAATTCGATGTCCTCGAGGTTACCCTCGCTTTTGCGGAGGCGGAAATCCAATGGCACGGAATGT
TTTGTGGAACGATTTGCCGAGGTCGGCGACCCGATAAATATCGTTCACCAGTCGCGGGGCGCATTCATTTAGGACCACGACGCTATTTTATCGCCGACGATTGAATACATTCCTTCGATTAATCCAATGGCACGGAATGT
TTTGTGGAACGATTTGCCGAGGACGGCGGCTGGTGGGCCATACGCGCACTATCGTCTGTACTCTAGTCAAAGATGGCATGCCGATCGCACTTATGCACGCTGTACCGGCGTTTGTGGCCTAATCCAATGGCACGGAATGT
TTTGTGGAACGATTTGCCGAGGTTGGTAACGGTGGGTGTTAGCACGCCACCTGATGGGCGTTCTGGTTAGAAGATAGATGATTATGCACGTGCTGCCCGCTGCAAACAACAACTAAGTACAATCCAATGGCACGGAATGT
TTTGTGGAACGATTTGCCGAGGTTAACAAGCCCATTGCGATCAGGTAGATGCTGCGGGTGCCCCTCAGATGTCCATAAGATTTTGGGAGCACTGACACATACTGGAATTTTGTGAGAATTAATCCAATGGCACGGAATGT
TTTGTGGAACGATTTGCCGAGGTCGGTAAGATGGTGGGTCGTTGGGTTGGTAGCTGGTCGGGCGTAGGGTGTGGGTCACACTTGGTTGGGTTCAGTTTGGTTGTATTTGAACTGGACCCTAATCCAATGGCACGGAATGT
TTTGTGGAACGATTTGCCGAGGCCAATAGGAGTAATTAAAAGCCAGTGTGCAGCACCGACGCGCTGAACTGCGCTCCTTGCGGCTTGCGCTCAGGTTGTATCAACGTTGACCAAGGTGCGAATCCAATGGCACGGAATGT
TTTGTGGAACGATTTGCCGAGGTCGACGAGAGGTACTGACAAAGCAATGAACACTTTCGCGCTACCTGGCGCTCTCGGCCAGGAGACAGTGCGCGGAAGTGCTACCATTAGTATCCGCTAAATCCAATGGCACGGAATGT
TTTGTGGAACGATTTGCCGAGGTTGGACCTCCCTGGCTGATTTATCGCCTAACTACGGTTAAGGTACTAATTCAAGGACCCATGTATCTAGCTCTAAAATACTCATCTGCTACAGACGACAATCCAATGGCACGGAATGT
TTTGTGGAACGATTTGCCGAGGCCGGATCCAGTACTCCTAGGACTGCCACTCAGTCGTCAGTGTTCTGGGGCAGATATCAGCAGTTTATCTTCGGCAGGATTCGTTCAGTCGTAGAACGGAATCCAATGGCACGGAATGT
TTTGTGGAACGATTTGCCGAGGTCGAACCGTTGTTGTGTTTGTTAGATATGAAGCTAGGCGATTGTAAGAACTGATTACAGGGTGCGACTATAGAGGCGCATTGGTATTTCCCTCCTTGGAATCCAATGGCACGGAATGT
TTTGTGGAACGATTTGCCGAGGTTAGACTGCGGCAATGCCATCGTAGGGGCTATTAGTCATAGCGCCACCGAAGTCCTATCATTTGGGCATAGCCCTAGGGGTATTCGGATGGAGTTGGTAATCCAATGGCACGGAATGT
TTTGTGGAACGATTTGCCGAGGTTGAGCTGGACTAGTCGCATAATGTCCCGGGCATCAGGAACGGATATTTGTGGGCAGACAAAGCGCATACGATAGGAGGACGCTGCCCTGCAGGCCTTAATCCAATGGCACGGAATGT
TTTGTGGAACGATTTGCCGAGGTTGAGCATCTCCATTTAAGATCGGATATGTGGAGGCGTTGTTTCTGAGATCGGAGTATTAATAATGTCTTGGTCCCCACGTTGGGTCTGTTGTGCGTCAATCCAATGGCACGGAATGT
TTTGTGGAACGATTTGCCGAGGCCAAGTATTACGGCCTAATCGTGAGACCGAGATGTGGGCCGCAATAGAAGTATGAGAGACGATAGGGATACTACCGCGCCAGTGAAGACTGGAACCTGAATCCAATGGCACGGAATGT
TTTGTGGAACGATTTGCCGAGGCCAAGCACCAGGGGAATAAATAGTATGGCATACCCGAAGAAGTTTGTGACTGGAAAGCTATAAGGGCCGGTATGGGTGGTCGGCGAACTATGAAGTAGAATCCAATGGCACGGAATGT
TTTGTGGAACGATTTGCCGAGGTCAGATGCGGAAGTAGCAGATGACAAAGCGCGTGCCTTATCCTAGAACAGAATGCACAGATGATAGTATATGCCGCTGCGACAGAACTCGTGCGACGAAATCCAATGGCACGGAATGT
TTTGTGGAACGATTTGCCGAGGCCAGACAATAGCGCTGTTACACGGGTGATCCCCACAGCGGTTTAGATAGGAACGCAATTGTGAGCATTCGTTGATCGAGGGAGCAGTGCCGTGGTCAGAATCCAATGGCACGGAATGT
TTTGTGGAACGATTTGCCGAGGCCGGGTAAGTATGATAGCCCGGTAATGATATATTTAAGGCCCATAAACTACATTTCAGCCTAGTGACTAAAGCTTCGGTCGGACAGATACGCCGCCGCAATCCAATGGCACGGAATGT
TTTGTGGAACGATTTGCCGAGGACGTGTACACGCTGTGTGTCGTCTCGAGAGGGTGGGCTTATTACACGAGGGAGTCAGCTCGTGTCTTTGGGACCAGCAAAACTCAACCCGCAGTGGTCAATCCAATGGCACGGAATGT
TTTGTGGAACGATTTGCCGAGGCCGAAACGGGTATTGCTCCTGCTATTATATAATTCGACTATGGAAGAAGAAGAGAATGTGGTATTGATCACAAGCCTTGATGTCTCTATATTCGTGGTAATCCAATGGCACGGAATGT
TTTGTGGAACGATTTGCCGAGGTCGAGACGGGAGGAAGGTTGTTGTCGGCATAGGGCCGGCTCGGCGTGCGAGTCAGTTGGCGAAGCTGTGGTGAATGGATCTGAGATCACGTCGGAGTTAATCCAATGGCACGGAATGT
TTTGTGGAACGATTTGCCGAGGTCAGAGGTATACGGAATAGAGCCTGTCGCAGCTCCTGATCTGTATTCAAAACTTTCATCAGATGCCGCTACGTCGCGGGTAACCTAGTATGATATACAAATCCAATGGCACGGAATGT
TTTGTGGAACGATTTGCCGAGGTCGAGAATAGGCATGGTCACGCCATAATGGTCAGGCAAGGTCAAGCCATGTCCTAAAAGCAACGTTAAATATTGGGTCTGCACACAATTATGTGTGTGAATCCAATGGCACGGAATGT
TTTGTGGAACGATTTGCCGAGGCCGAAGGGTTCTTAACCACCAACTCTCGGTGCCCGAATCCTGTGCCATCTCTATGTGCAAAGTGAAGCAATATGATGGACGAGTTGCTAACTTCCCGTAATCCAATGGCACGGAATGT
TTTGTGGAACGATTTGCCGAGGTCAAGGAGCTACGATATGTGGCCAATACGAACGGTAAGGTAATGACACTGGTAGCGAAAGTTCCCCTCTAGCGCGGATCGCTTGTCTGCCGCGGTAGGAATCCAATGGCACGGAATGT
TTTGTGGAACGATTTGCCGAGGCCGGAAAGCGGATAGTCGCAACCGGTCGGTAGTGTGGGTAGTCATTATAGAACGCGTCATACAGATTATTGGAAGTTAACTGCGTAAATTCTCCCAGGAATCCAATGGCACGGAATGT
TTTGTGGAACGATTTGCCGAGGTCGAAAAGGGAAGAGCTGCCCTCCCCTGATTCATCTGTGGCAGTCATTACACATGAGTCTCACGCGGTTAGGACTGAAAGTTCCCCGGTATTCCACGAAATCCAATGGCACGGAATGT
TTTGTGGAACGATTTGCCGAGGTATTTCCCTATGATGTGTAACTAGCGGAACAACATGAGGGCACGCTATTACGCGAATGGCCCGTCAGGGAAGGGTTCACTTCATTATTCCTGCTACTTAATCCAATGGCACGGAATGT
TTTGTGGAACGATTTGCCGAGGTGTCTCCATTTAAAGGCAGATTTGTCATCATGATCCTGGAATATGCATCGACGAGCACGAGTAGGCGCTTTGCTGTAATTACTAGGCGGCATAAGAACAATCCAATGGCACGGAATGT
TTTGTGGAACGATTTGCCGAGGATCACTATGCAGGTCCCTGGTGACTTACAATATCTGGAAACCGGGAGTTCAGTTGGCAAGCGGTCGTCATGTGCCCCGCGATTCAATCAATGCTCAGTAATCCAATGGCACGGAATGT
TTTGTGGAACGATTTGCCGAGGCGCAAAATGGGTGGCTTGACGAGACACTAAAAGACGTCGTGGAACACGACGCAGCGACTTATATAGCACAAATGGGAGTAGGGATCCTGGTTATCTAAAATCCAATGGCACGGAATGT
TTTGTGGAACGATTTGCCGAGGCGCCCCACTTGGGCCACCGGAGGGTTACTTCAACCGTTGACCGTGCGCATAGTATATTTTCAACTGCTAGCCAGATCTAGGGGCGGCCTTCGATTTCGAATCCAATGGCACGGAATGT
TTTGTGGAACGATTTGCCGAGGCGTCCTGTCAAATAGATCGGAGTCGTAGATGAGCCGATTAAACTGTTCGTCGCGACGATCGCGATACATATGACGCGTCTATCGACCGCCCGCTTTGCAATCCAATGGCACGGAATGT
TTTGTGGAACGATTTGCCGAGGCGCCCTACGCCGGAGTACCTGACCTGCCAGATGAAACTTGGAATTCATATAGTGATGCGGTATTGCTGTCCCATACGAACAGGCGTGCGTAATCCCGAAATCCAATGGCACGGAATGT
TTTGTGGAACGATTTGCCGAGGTGTTCCACGCGAGGAAACGCCCTTTCCAAAGACATGAGGTAGCACGCGGTCGCGAATATGCCCATCGATAAGGCCTTTCCGAAGTTGACTCCGTAGGCAATCCAATGGCACGGAATGT
TTTGTGGAACGATTTGCCGAGGTACTCTGCAGCAATATCAGCAGGTATGGGAGGGATAGGCCCCTTGAGGAGAGATCGGGGCGGGGAGTAGATTGTGCGAGGAAAAGGAAGGAGGAGGGGAATCCAATGGCACGGAATGT
TTTGTGGAACGATTTGCCGAGGTACCTTATAAGAAGAAGGGAGAAAGGAAGTGGAATCTTCTCAGTGGGGATAGGAAAACGCAAAGAGGCCAAGAGAGAGAGGAGATAAGAGAAGATATAAATCCAATGGCACGGAATGT
TTTGTGGAACGATTTGCCGAGGTACTCTAGGTGAGCCCCGGATACCTATGGTGAGCTAGCGTCCACATGTGTGCGTTCTTGACGAACCCCATGTAGGGACTCGCTCCGAAGTCATTTTGAAATCCAATGGCACGGAATGT
TTTGTGGAACGATTTGCCGAGGTGCCCGCTTTGTCCATGGATGGTTGACAGGGTTTCAGTCCTCATGAAGGTTATGAACTCGTCGCCCCATTGTGGCAAGCAGTGATTAGCAAGTAGCGGAATCCAATGGCACGGAATGT
TTTGTGGAACGATTTGCCGAGGTGTCCACTTATCTCGGAAAGCCAATGGCGCTGGTAAGTTAGCCGTCGAGGATGAGCCGGACATAGACTAAAGAATACGTCCCGAAAGGTACTCACCTAAATCCAATGGCACGGAATGT
TTTGTGGAACGATTTGCCGAGGCGTTCGCCAACCGCATGACAGCCATTCCACCGCAGTTATAGACCGTTCTTCCTCGGAGTATCACTGTCGACATACGGCAATTCCATAATATGTTAGTGAATCCAATGGCACGGAATGT
TTTGTGGAACGATTTGCCGAGGTGCTTGTACTATTAATCTAAGAACCTGCCAAGGATACTATCAGTTCAAATAGCCAGGTACACTTCGGTGGTCTAGTCTGTTACCTTAGCATTGCCTTGAATCCAATGGCACGGAATGT
TTTGTGGAACGATTTGCCGAGGTGCTTACATGTATTCTCCGCGCAGTGAAAGTTCACTTAAACCTACTGGGTCATTAAGATGAGAGCACCGCATGCGTAAGTAGGCTACCAAACTGTTCAAATCCAATGGCACGGAATGT
TTTGTGGAACGATTTGCCGAGGCGTCCACGACAGCTTGCGCGGGGAATTTAACATTCTTAACGAACAGCTAAACTAGCACTTTGGGACATGACCTCCGTCCGAGAAGGACGACCGAACAAAATCCAATGGCACGGAATGT
TTTGTGGAACGATTTGCCGAGGTGCTCACAAGCTTCTCATCGAATAACGGCCCGGTTGGGACAATATCTGAGAGAAAGTCAGAGGAATGCGAAGCGTGAGGTTTAATTCCACAACCGTGAAATCCAATGGCACGGAATGT
TTTGTGGAACGATTTGCCGAGGTGCCTATGGAGCCCTGCAAGCGCAGCTATATTCAGTGCTTCACCAAAGTAAAAGTCGCCTAGGACCTGTTGGCAATTAGACGGTCTCGTATTTATGGGAATCCAATGGCACGGAATGT
TTTGTGGAACGATTTGCCGAGGTGCTTAGTCTTGACAGGTTATGGAACACGTTGTGTGGCCTTCCTGTCGGCTGGGAGGGTTCTAGGACTCGACAGTGCCCGGGTACTAAACAGAGAGGCAATCCAATGGCACGGAATGT
TTTGTGGAACGATTTGCCGAGGTACCTAATTTATGCATAACCGCGCAGAAAGCATGACAATGCGGGTGTCACCAAGATCTTAATTACACATCGGATTAGTTATTCATTGCCGTCCTACTGAATCCAATGGCACGGAATGT
TTTGTGGAACGATTTGCCGAGGTATTTAGTCGGAAAGGGAACTACCCTGGATGCCTGTCAATGCAGGAACTGGGTCACAATTTGAAGGACTGAATTGGTGATCGTAACATGCCGGAGATCAATCCAATGGCACGGAATGT
TTTGTGGAACGATTTGCCGAGGCGCCCGGATTCAGGGTCATGGCGGATGTCGCCATTAATCTAGGCGCCAATGGTTAAAGACTAGAGCGAAGTATGTAACCCCGGGGTGTTTTCAGGTTCAATCCAATGGCACGGAATGT
TTTGTGGAACGATTTGCCGAGGTGTTCAAGCGCCCACACGTCCTGCCGAACCTGTTTTCGTCCCAACCCTGCGCATAAGCAGCGACAGAAAACGGTACACTTGGACATGTCAAAACTGTCAATCCAATGGCACGGAATGT
TTTGTGGAACGATTTGCCGAGGTACTCGAAACATGCTCTGAGCTATACCGTTTGCGTGGACGAGCGCCTTAGCTCCACTATACGTCGAGGGATTATCACTTCCAGCGATGCGTATAATGTAATCCAATGGCACGGAATGT
TTTGTGGAACGATTTGCCGAGGTGTTACCTTCCTTGACACGTATCAGTGCAGTTTACTAAATAATGGTCAGATTAGAAGCACTCACGGAGAGGAAATATCGAGAGTGGTGGACTCACATCAATCCAATGGCACGGAATGT
TTTGTGGAACGATTTGCCGAGGCGTTACCTTCGTAATCAAGTTTGGGACGGCGTAACACAGATTTACTCGTGCACAGTGAGCGACTAAGTGGTGATTGAGTGGACACACCTCTATCTTCTAATCCAATGGCACGGAATGT
TTTGTGGAACGATTTGCCGAGGTGCCACCTTAGCGAATCAATAGGCCTCCGGCACAAATCTAGGACGCATTGTATTACCTGGGTCCGGGGCTTGACTCGCACGGAAGTTCTGCGATAGCAAATCCAATGGCACGGAATGT
TTTGTGGAACGATTTGCCGAGGTATCGTTCGGATATGACTGCAGAAGCTAACTAGTACAGGACGAACATGTAACCCTGCATTCTGTAGTTTATCCTCCATTCTGTCGCCCGAAGCAGGACAATCCAATGGCACGGAATGT
TTTGTGGAACGATTTGCCGAGGTATTACTGCCGGTATATTGCAACTCTTCGCAGAGTCGACGGAGATATTGTAGGGGTATGTAGCATGTAGTACCGCGGTAAGGAAGTTAACGCACTAAAAATCCAATGGCACGGAATGT
TTTGTGGAACGATTTGCCGAGGTATTGTTATGTAGCTTACCTAGTTGCAACCTGTGGCTCGTGGTCGGCCGCAAACTTACGCACGTAGGATATTGTCTTTAGCTTCATACGTCACGCGGGAATCCAATGGCACGGAATGT
TTTGTGGAACGATTTGCCGAGGTATTGTCGTGATATTGACTAGTGATAGATCAAAATTAACGCCTACCAACTGTATCGCGACATTGGGGCCCAGGTAAGATTGCTAGAAGAGCAGCAAACAATCCAATGGCACGGAATGT
TTTGTGGAACGATTTGCCGAGGCGTTGTTGATGGAGGGTGAGGTGCCATTATTTAGTGTTGTCCTGAAAGCACGCGGTGGTCGGCGTGGGAGCAACCTATGTAATCGACGAGAATAAGTAAATCCAATGGCACGGAATGT
TTTGTGGAACGATTTGCCGAGGTGCTGTGCTTCCGGGCGAACGATCTAATAGGCGAATTGTGTTCAGTCACAGCTCCACGGGCGTGATTAGAGAGACATCGAGTCCTGGGATCTTCAGAAAATCCAATGGCACGGAATGT
TTTGTGGAACGATTTGCCGAGGTATCGCGTCACCCCGACACGCGGCTCTGTATGCGAATTAGTCTAGTGAGGTCGCTGAGCCGTTTGCAAAGTCAGGCTGGACGACCACTTTCTAGATCCAATCCAATGGCACGGAATGT
TTTGTGGAACGATTTGCCGAGGTGTTATGCCGAGAATGGCAATTCCCTGACACCTCCTAACGGCAGTTAATGACAACAGTCTGGTTTGGTACACTGCTAAGAGTTTAGAGGCACGGTACGAATCCAATGGCACGGAATGT
TTTGTGGAACGATTTGCCGAGGCGCCATACAGCATTGACGAGACTGATTATCCTCCTTAGAGGGAAGGTAACTACTTGACTGGCTTAGAGTACCCGCTCGTACTCAGTAAAGAATATTTGAATCCAATGGCACGGAATGT
TTTGTGGAACGATTTGCCGAGGTGCTGCGGACATTCGAAGGAGCCCTCAATTTCGCAGCGCATGGCGTACCGGGGACGAGTCAGCATGGAGAAAGGATCTTCGAATACTTCAGTGGCAAGAATCCAATGGCACGGAATGT
TTTGTGGAACGATTTGCCGAGGTGTTGTAAAGCTGACTCCTGCGGGGTGGGTGTGCGTCTCGTAGACCCGACGACTGACGCTGAGCCGAACCTACGGTGAATATTCGTCTGGAGTGGCGAAATCCAATGGCACGGAATGT
TTTGTGGAACGATTTGCCGAGGCGTCAGTGCGCTCTTTACAGATGTCCACCTTCTCTCGCTTAACACCACGACCGAAGATAAGTTTAAGAGCTGGGCATTCTCGTTATACAATGCCACTTAATCCAATGGCACGGAATGT
TTTGTGGAACGATTTGCCGAGGTGTCGATGTGGGCTAGGAATCACCCGGTGCCAGCAGCTGCTACGATGTCTAGTTTCGGTTAGATGAGACCAGTGAGTCCGTCAGAAGAGTAGACCCCGAATCCAATGGCACGGAATGT
TTTGTGGAACGATTTGCCGAGGTACCGAGTCTTGAATAGCTGCCGCTTGTTCGCACAGATGTGATGGCGCCGAAATATCCATAAGGCCTTAAGCTGGTTCCGAGCGAGAGTTATCAACGTAATCCAATGGCACGGAATGT
TTTGTGGAACGATTTGCCGAGGATCAGGGCAAGGGACATTGGATACGGCGGACATGTTACTGTGACAAAGCGGACAGTAGTGAGTCGGCTATATGTGTACATAGCAAGACAAAGTCCTGAAATCCAATGGCACGGAATGT
TTTGTGGAACGATTTGCCGAGGCGTCAGAAGAGTTGGACGAATAGTGACAGTCTCGCGCGCATCGTTGACGCATTAATGTGGGTCTGGCGGTGTGGTGGCAGTCAACAAAACCATCTTCTAATCCAATGGCACGGAATGT
TTTGTGGAACGATTTGCCGAGGTACATTCTCTCGCATCGAATAACCGAGATTTAAAATAAGCTCATCCTGCGATTGTTCTACGAGATGTCCCCATCGGCTCTAGCTCGTCGCCCATCTCCAATCCAATGGCACGGAATGT
TTTGTGGAACGATTTGCCGAGGCGTGCTTTCATTGGCACGATACACTTGCGACAGCTGTACCATTTGGTCTAGCAATCCTTGACATATGCGGCGACAATGGAACTACATATCTGACAATGAATCCAATGGCACGGAATGT
TTTGTGGAACGATTTGCCGAGGTATATTTTGATTTGCTACACAAACAAAATGAGGGTCCTGTGACTACCAGCTGTTGTTCTCTATCAGGTTATCAATTGCTCTTCTACAACGGATGGAGAAATCCAATGGCACGGAATGT
TTTGTGGAACGATTTGCCGAGGTACATCTGTTGTTACAATCACTCAGGTACTATTCCGACAGATAGAGTCGCTTCGCGCGAACCTGGTGTGAGACCAGTAGGTACACCTCCATACATAGCAATCCAATGGCACGGAATGT
TTTGTGGAACGATTTGCCGAGGTGCATCTAATTAATCTGTTGGAAATCCTCCACACGGGGAAATAGCTTTGCAGCATACGCATTACAGTTGCGCAGCGAGATGTAGTTCGCACCGTGGTAAATCCAATGGCACGGAATGT
TTTGTGGAACGATTTGCCGAGGTACGTCGTTTCACCCAAGGTATAAACTACGGGCCAGTGACGCTGCCACGCGCATTATGAAGGCAATGCGAGGACAGATGATGCCCATATTCGAAGATCAATCCAATGGCACGGAATGT
TTTGTGGAACGATTTGCCGAGGTGCGTTACCCAACGCGCTTGTATGTTTGCTCGTGCACGGAGTCTGCGGAACTATAGCAGAAAAGGCGACCTAATAGCGCGTGCGGGATTTTCGGGTCGAATCCAATGGCACGGAATGT
TTTGTGGAACGATTTGCCGAGGTACATCGCGCTCATGTAGCCGCAGTCCAATCCATGGGCTTTCGGCCACCATCAGATTGCCGCTATCTTGGCGAAGACGGGGAGATGGGCCGACTAACCAATCCAATGGCACGGAATGT
TTTGTGGAACGATTTGCCGAGGTATACTAACCCATTATTTCAATGCATCCAGTTAGATTCGGTCTACATGTAACCAAGAAACGATTCGTTGAAGGCTATGTAAGTTTGGTGCAACGAGTCAATCCAATGGCACGGAATGT
TTTGTGGAACGATTTGCCGAGGTATGTCAGCTACGGTGCTTTCGGAATGAGCGGGGTGGCTGTAGATGTGTGAGGGGTGGGTCGGATCTGTCAGAATCTGTCCACCGAAGAACCAAGGTAAATCCAATGGCACGGAATGT
TTTGTGGAACGATTTGCCGAGGCGTATCGGTGCTCACCGCCTAGCCAGGCTAGTACCAGATGGCACTGCTTAGTACTAATATTTTATCCTTTACCTCCATTCGGGGTCGCTCCAACTTTGAATCCAATGGCACGGAATGT
TTTGTGGAACGATTTGCCGAGGTATACCAGTGAAAGAAGGATGTAACGGAATACGAGTTGACTGAACGACTTGAGAACCACGCGTCACCCAGATGTCCGGTTTATCGTGGAGTTATTAGTAATCCAATGGCACGGAATGT
TTTGTGGAACGATTTGCCGAGGTGCACCAGGGTTGAATGGTGGGAAGAGAGCCCTCTTGGAAAAGAGTTGGATAAGAAAGGAGTCATGCTAGGGAAGGAGAAAGCGGAGGGACAATGGTCAATCCAATGGCACGGAATGT
TTTGTGGAACGATTTGCCGAGGTATATTGGGGAAAAGAAGAGGTGGGGCCTTTCGACCGGGAATGGAGAGGCGCAGAGGGCCGAGAAGAGAGGAGGACGAAGGGAAAGAGTGCCCGTGAGAATCCAATGGCACGGAATGT
TTTGTGGAACGATTTGCCGAGGTATGCGTATATCGATCATATCTACTATAGTGAGCGCGAGTGACCCTAAGTAAAGCAAAGCAAAAGCAAACATCGCGTCACAGGCTAAGCTAGCTTGGGAATCCAATGGCACGGAATGT
TTTGTGGAACGATTTGCCGAGGTGTATGTGCGATTAGGTATAGTCTAAGTTGTATTCATGGGTACCCTGGTGTCCTTAGAGTATATCTTTGGAATTGAGCACACTAGGGAATTAGCAGCGAATCCAATGGCACGGAATGT
TTTGTGGAACGATTTGCCGAGGTGTACGTGAGCATTGTGCGGTACTCACTTAGAAAATCACAACTGGTGGACCGCGTGAGGAAATGCGAATGCTGATATGGCGCGCTCATGTAGCGGTATAATCCAATGGCACGGAATGT
TTTGTGGAACGATTTGCCGAGGTACACGGCCTTGGCTGTCTTGCTGCGGGTGCAGAGCCGTTGGTTGTGGATCGTTTGGTGGTGTGTGAGTGTCCCGGAACACTTTTCCGTGGGAGCCCTAATCCAATGGCACGGAATGT
TTTGTGGAACGATTTGCCGAGGTATGCAGCGTAAGTGTGGGAGAACTGACTTGTGTGTGTTTAAGTTGCTACGATCGACACGAGAGGCGTCCCGATAACCATGCCGTCGAACTACTCAGGAATCCAATGGCACGGAATGT
TTTGTGGAACGATTTGCCGAGGTGTGTAGCAGGTGTCACCGCCGGCCACCCACTTGCCTGCTGGTCACTTGTATACCGTAGCAGTGCACCCTGTGGGTAGGTCTTCTTGATAGGCTCCTCAATCCAATGGCACGGAATGT
TTTGTGGAACGATTTGCCGAGGCGTGTGGACTGGGTATCGTACCATAAAAGTTTCAATGCCTCATGCTGTCGTTGATTGATATGGCTAGTCTGTAGTAATATCTTACGGCCCTTAAAGCAAATCCAATGGCACGGAATGT
TTTGTGGAACGATTTGCCGAGGTGCGCGGGTGTCCCGGGCTTAGCCTGTAAGCATTGCGAACGGTAGAGGGACAAGTATCGGCGTCGCCTGAAGGAGCCACGTGCTTTTAGCAAGTATTGAATCCAATGGCACGGAATGT
TTTGTGGAACGATTTGCCGAGGCGTATAAGATGAATTAATGGCCAGCGGGTTTCTGTGAGGACGTCCGGGGTCTAGCCCCGAATGTACATGTGTCGCCTATACGACGCTTGGTTCGTGGGAATCCAATGGCACGGAATGT
TTTGTGGAACGATTTGCCGAGGCGCGTGAAAATATCGTGTCAGTCAGTACGCAGTTGACCTATCGTGTCCCTAGCGGATAGCTTTTGCCGCTTGTCAATAGCTAGGGCGCCAACACTAGTAATCCAATGGCACGGAATGT
TTTGTGGAACGATTTGCCGAGGTGTGGCTTCGTAAACTGGAGACTACTGCTTTCTCGTTTGCATAATGCACCGTAACAGAGTACTTATGGATGAGCCGCACTGGAGTATTTCGGGTTAATAATCCAATGGCACGGAATGT
TTTGTGGAACGATTTGCCGAGGCGTGACTTAATGAACGCTAATTCTTTATTCAAACTGCGATATTAGACGGATGGTGTACTTGGATTACAACCAACACGTCTCGCCATGAGCACGTAGCAAATCCAATGGCACGGAATGT
TTTGTGGAACGATTTGCCGAGGTATAATCCAAACCGTTTGTACGCCGTCTTCCCCTCATGTGCCTGTTAGCAACGCCCGGCCTTAAGAAGCAGGTCTCGGAATCGCGCTTGGATTAACCTAATCCAATGGCACGGAATGT
TTTGTGGAACGATTTGCCGAGGTACAACTGTGCTTTCAGAGATAGCTAGGAGGCTCGGAGAGACAGGCCCAAGTAGACGCTGCATGATTCTGGATTACAGTTCGGGCCGCTCCCACACGCAATCCAATGGCACGGAATGT
TTTGTGGAACGATTTGCCGAGGTGTAACTAGCTGAACCCCTACCGACATACTGGCCCCTTGCGGCGAACCGTCTACTCGGATACGGTGAGTACCATTTCCAGACTTAGATAGAGCTGCTGAATCCAATGGCACGGAATGT
TTTGTGGAACGATTTGCCGAGGCGCGGCCAGACTAATAGGCAGAACGAGACTGTGGACCTAGTCCATTCCAGCCTCATGCCTATTTATATGCCCCGGGCTGTCAGTTGTAGAGATTGCTGAATCCAATGGCACGGAATGT
TTTGTGGAACGATTTGCCGAGGTGCGGCACCAGTCTATTGGAAGACATCTCCAGTCGAAGTAGGGAAGAAGCTATTATGAATATGGCTACACTGAAACAGCAATTACGTCAGGAAACACCAATCCAATGGCACGGAATGT
TTTGTGGAACGATTTGCCGAGGTGCAACGGTTTGGGCACTGCAAACATCCATATGCCGTTGTTCATTACTCGATTTGACTTTGCAGTCGACTGGGATAAATTTCGGGAGGATCTGCAATCAATCCAATGGCACGGAATGT
TTTGTGGAACGATTTGCCGAGGTATAGACTTCTGTACCGTCATTCCCGGAGTTGATGGTTCGCAGTAGATTCCGTGCGGGGAGGTGCTACAGAGCTGGCCGCATAAATTATGGGCCGGCAAATCCAATGGCACGGAATGT
TTTGTGGAACGATTTGCCGAGGTGCGGACACTGGTAACGGATCCATATCGCTTGCATGGTTGGGCGAAGGTCACAGGTGGCATGAGTGAGAGGTCCTGCAGTGAGCTGAGGGCCCTATTAAATCCAATGGCACGGAATGT
TTTGTGGAACGATTTGCCGAGGTATGGGCAACCAGCCTCTAAGATACCAAGCCAGGCCTGAAGGACTTGCCGTAACCGACTTTTACGTTTATTTCAAAACACGACCCCGGACTACCCAGTAATCCAATGGCACGGAATGT
TTTGTGGAACGATTTGCCGAGGCGTGAGCGGCAGAGAGCGACAAATTGAACTAACGTGCCTAGTGAGTGCATCTGAGCGCGCCTGCCTTATGTTCAAGTCATGAGGCGAAGTAGGACATGAATCCAATGGCACGGAATGT
TTTGTGGAACGATTTGCCGAGGTATGAGCAAGAATTCCTATGCAGCAGTAAATGTAGCCCATGCCTCTGCCGCCGTAGCTGTAAATATTTTGGGTATAAGCTATAAAACAGCGTTGCCCAAATCCAATGGCACGGAATGT
TTTGTGGAACGATTTGCCGAGGTGTAGAGCTCCGCGGCGGAGACGCCATTTTCGTATAGTTCAGCTATGAGTTTGACCCTTTCCATCGCTTGGAAAGGTTATACGAGAGGATCTTTGCAAAATCCAATGGCACGGAATGT
TTTGTGGAACGATTTGCCGAGGCGTGAGGATACCCGGTCAAGAAATACTCGGGAGGGGTCCGGTGAGGCGTATGAGCACGCCTTAATGATGGATTGCCTGATCCGTTGTCGGAAGACGGAAATCCAATGGCACGGAATGT
TTTGTGGAACGATTTGCCGAGGTGTAGGAAAATGTCCGTTCTACGATGATAAACTATTACAAGATGATAACGGTGATTGGAAAACCGTCCTGCATCCACAGTGAGACTTGGCACGAATCAAATCCAATGGCACGGAATGT
TTTGTGGAACGATTTGCCGAGGTGGTTTTCCATTTACCACTACGTCGCAAGAACGACGCCCTCTAACGAGATCGTGGGTAGACCCGGATCACATGTAGTAGCCCGTCCACTAATTTGATTAATCCAATGGCACGGAATGT
TTTGTGGAACGATTTGCCGAGGTGATCTCCGCCCGGGCCCGCGGACAACGTAGGATTCAGGTTCGCGGACGTATTACAATAGGAGCGATTCGCCTACCAATAACCGAGAGTCGCCTAGGAAATCCAATGGCACGGAATGT
TTTGTGGAACGATTTGCCGAGGTGACTTCCGCACGGGACGTACAACACTCAACGCACGATACCCCTATGCAGTGGCTGAAGGCCCTGTTGGGCTCGCCGGCAATTGAACTGGTACCGTAGAATCCAATGGCACGGAATGT
TTTGTGGAACGATTTGCCGAGGTAATTCTTGAAATGGGTTGACGATCGCTTATGGAAAAGGTCATCGATGAACGGTGGAGGTGGCAGCTACCCTGGTTATTATATGCCCTCTAATGGTATAATCCAATGGCACGGAATGT
TTTGTGGAACGATTTGCCGAGGTAATTTTATCTTAGCCCGGTACAGTGGGAGTAACCCGCGCGTGTTCGGCACCGTGTTAGGTTAGCATGAAACTCTAATCGAGGTAGATTCAGTGAGTAAATCCAATGGCACGGAATGT
TTTGTGGAACGATTTGCCGAGGTGATCTTGCGGTCAACCAGTCCGCTTGCGAGATGATTGAGTAGAGCGGAGGCGGTGCCCACGTAGAGACTGTACAACGGCGACTGGAAAGGGGCGTAGAATCCAATGGCACGGAATGT
TTTGTGGAACGATTTGCCGAGGTAGTCTGCCAACTTTCGCATTGCACGACGCATCGAAAACGGTTGGAGATGTCATAGCATTGGCACTGGAGTCACGGGGAGATGCAGTACAACGTGGTGAATCCAATGGCACGGAATGT
TTTGTGGAACGATTTGCCGAGGTAATTCGCGACGTTGTGACTCGATGTCCAAGAGGAAATCCACAACTTAAATGTCTTTGCCAGCGACAGCCGAAGTACGAAAACTTCCAGGCCTATAACAATCCAATGGCACGGAATGT
TTTGTGGAACGATTTGCCGAGGTAGCTCGATCAACCGATCTGCAGTAGCTTAAGACTTCGCAAGTGTAGGGAAAGAGCACGTTACCCATCATAGTGCTCCTGAACGGCCGCGCAGTAGCCAATCCAATGGCACGGAATGT
TTTGTGGAACGATTTGCCGAGGTGGCTCGATGCGCCTTAATAGAGGCCTAGGGGTTGAAGCACAAAATCGGCACCGCCACAAAGTTGATCGCCACGCTGCACATAGAGCGAGCGGGCACAAATCCAATGGCACGGAATGT
TTTGTGGAACGATTTGCCGAGGCGGCCTAACAGGAGAGGCTCTTATGAGTTATGCTGAGTACATTCAAGCGAATGCGAACGTTACGCAAAGACGCATTGATAGATTCCAGACAGTATAACAATCCAATGGCACGGAATGT
TTTGTGGAACGATTTGCCGAGGTGACCTAGGTTCCTCGTGTGGTAGTGAGCGTAATTTTCGCGCCTCAAGAGATAGATATAAGTGCACCGGGTTCGACGACAGTCAAAGAGTGACTAAATAATCCAATGGCACGGAATGT
TTTGTGGAACGATTTGCCGAGGTAATTTGGATGATTAGAAGGTCGCGTTGCCGGTTGGACGGGTCAGATGACCTTCTGACTCCCCAAGTATTTCCAGATTCAGTTCCTTGGATCTGCGGAAATCCAATGGCACGGAATGT
TTTGTGGAACGATTTGCCGAGGAGGCAGCTAGCTACTGAGTCATTATACAACTGGCGACAATCGCGGTCGTCATCTTCTGCAAAATTCGGCCCGTACTGCGCTGCAGAGATAACGACCCGAATCCAATGGCACGGAATGT
TTTGTGGAACGATTTGCCGAGGTAGTCGCTGTCAAAATCTTGTGCGGTGCTGGAGGACAAGTATCGTAGTACAGTGATTAGAGTCACGGATGCTCAGCGGGCGGTACTGAATTACCCAAGAATCCAATGGCACGGAATGT
TTTGTGGAACGATTTGCCGAGGTAACCGTTGGGGAGGGGAGGAAAAGCAGAGAAGGGAGGCGTTGACGAGTGACGAAGAAAGAGCCTTCCTAGAGAGGGGTTGGCGCAAAGAGGGGTAGCAATCCAATGGCACGGAATGT
TTTGTGGAACGATTTGCCGAGGCGGTCATATCTATACGGTGGAAGGAGAGGCGTGAAGAAAGGGAAAGGGAGGAGATGAGATTTTCCGAACAAGAGCGAAGGGGCCGCAAGGTGGCCCCAAATCCAATGGCACGGAATGT
TTTGTGGAACGATTTGCCGAGGTAGTTGTATTACGCCCGCTAAATCGGAACATCCAAGAGGTACACTTTGTAGTAGCTGCTAGGCAGTTTGGATAAATAAAATAGGTAATTCAAATAGCGAATCCAATGGCACGGAATGT
TTTGTGGAACGATTTGCCGAGGTGACCATATAAGGAGCCACGAATACCCAGCTTGATTGGGCGCGCCATTCCTGAGCGTTGCGAGTTGCGCGATTAAGGCAGGTAAGGGCACTGACTAGAAATCCAATGGCACGGAATGT
TTTGTGGAACGATTTGCCGAGGTGACCACAAACTACGAGTTTGCACACTACGTTTCTATCGTAAGGCGTACGATCGAAGGTGAGACGGCCTAGTTAGCGCTACAGCCTCTACTAGCTTAGAATCCAATGGCACGGAATGT
TTTGTGGAACGATTTGCCGAGGTAATCGCAGAATCTAGCACGTAATGGATCGCCCAATAGTACTGTTAAGCATAAACACTCAACCCGGATCCTGTAATGCTTCTCCCTGGATGCCTGATTAATCCAATGGCACGGAATGT
TTTGTGGAACGATTTGCCGAGGCGGCCAGCCTGGTTCGGATCGAACGGCAGGAATTCTGCTACCAATGTAAACAGGATGACTTTTCTCGTTCGATATCCATAAGTATGAAGCGAGAGCAAAATCCAATGGCACGGAATGT
TTTGTGGAACGATTTGCCGAGGTGGCTAAGTCTAGTCACCTCGTCGCACGCAGCTACCGCGGATACTACTAGGGGCAGCATTCCCTCGTATCCAGGATCGCACCCCTCTTCACCCTTGTGAATCCAATGGCACGGAATGT
TTTGTGGAACGATTTGCCGAGGCGGTCAAAGTCCGCCACGGTTTAAATTTAGGGTTCACACCAACTACCTATCTGACTAGGGATCTAGCATGGTTCCTGGAATTGAGAGCTACGCGTTTAAATCCAATGGCACGGAATGT
TTTGTGGAACGATTTGCCGAGGTAGCCGGAACACGTACTAACGTTACTCACTACTTCGAACCGGCGCTGTATGCCCGCGACCCAGGGCGAGGAGGTAGTGGCTTCCCTGCGTCAATGTGCAATCCAATGGCACGGAATGT
TTTGTGGAACGATTTGCCGAGGTAGCTGGAGGAGGAGGCATGACGCGTGAATCCACGGATACCTAAATCCCACAGAGATCACGATCTTTTGCTTCCTTATGACGTGCCTATTTTCTTCGCAATCCAATGGCACGGAATGT
TTTGTGGAACGATTTGCCGAGGTAATGTCCATCGACGCAGTGCGGGACAAAATCAGGTCCATAATCTCTGATCTCTTTAACGCGGCTATGCGCGACAGAGACCATCGTCCAGAAGACGGCAATCCAATGGCACGGAATGT
TTTGTGGAACGATTTGCCGAGGCGGCGCCCAGTTGCTTATACTATTCTGAAGGCATCAGCAGTATTCTAATGGTCAGCTTATGGGGTGTCTGTGGCTCAAGACGGACCCAAGCTAAAGAGAATCCAATGGCACGGAATGT
TTTGTGGAACGATTTGCCGAGGTGATATCACTAAGTTGTTCCGAGATTCCATCATTATTCACGTTCACGCCCGCCTTTTCCCGAGATGAATGTAAACTGTCCCACGCGTATCAGAGAGGCAATCCAATGGCACGGAATGT
TTTGTGGAACGATTTGCCGAGGTGACACATTTGAGATGGATAATCCTGTCATATCTATGTGACCGTGTGGGCTCTGCAGACCTGTCGTAATATCACTTGACGTATCGGTGGGCAAATCTTAATCCAATGGCACGGAATGT
TTTGTGGAACGATTTGCCGAGGTAGTGTGTCACTCTACTTGTACGCAGCTGTGGAAGGGTTACATGAAGGAATGTCTAGGACTAACACTCCTCCGTAGCGACACTGTGCGCGCGTAGCTAAATCCAATGGCACGGAATGT
TTTGTGGAACGATTTGCCGAGGTGACGCACGTCTCCCTGTACCAACACTTCGTTCGAAATAGTATCAGTATGTGCTCTACTCCGCGATGTTGACAAACCTGTTAGAAGCAATACCAACAAAATCCAATGGCACGGAATGT
TTTGTGGAACGATTTGCCGAGGAGGCGCCTTTCCGTGGTTCGTAGGGCGAGAATGCGTTCAAAAGGTTCGGTGAACACCGCTCCAAGAGAGTCCAACAGACCCGAACAAACTCATCAAATAATCCAATGGCACGGAATGT
TTTGTGGAACGATTTGCCGAGGTAACACGCGAAGAATTTCGCACGAATTCGACCAACTCGGAGGACCCATTTAACGCCTAAGTGGAGTTAATGTGAGGCCTGGAGATCGGACGCTACCAAAATCCAATGGCACGGAATGT
TTTGTGGAACGATTTGCCGAGGAGTAGATTTCAGACAAAAGGAGGGGCTGTCGCCTCAGCGGCCTCCACAAGTGGTACTTGACGACTGGGTTACGATACGCTTCAAGGTACCCTCATCGTAATCCAATGGCACGGAATGT
TTTGTGGAACGATTTGCCGAGGAGGAGCGGGGTGTCAATATTGATTAACGAATGCAAAATCTGGTGGGGATCCAATTAGAATCCGATGTATCAAGGAGAAGCGTTTAAACATCCGTACACAATCCAATGGCACGGAATGT
TTTGTGGAACGATTTGCCGAGGTAGTAATTGTCTCGTATGGCCATACATACTTGATTGCAGGTTATGCCTAGCGGATAGCGGCCATGCCTAACCACATGGGGTCAGTCCATATCAACCATAATCCAATGGCACGGAATGT
TTTGTGGAACGATTTGCCGAGGTAACGATCGGACTGCACGTAAGCTTACTATAAGCGGGTGTATGTGCGAGTATATTCCAGGACCAGAAGTGTACGGAAGTCTAGTAAAACGAATATTGAAATCCAATGGCACGGAATGT
TTTGTGGAACGATTTGCCGAGGTGACAACGTTCCTCCACATGGTAGTTCACTGTGTGGTGGCTCCACCTTCTATGGTCGGACGTCGCATAGCAGCGGGGTTGTTAAAGTAAGGACACGATAATCCAATGGCACGGAATGT
TTTGTGGAACGATTTGCCGAGGTAACAGATTTAGGCTTAAAGCGCACCGGTAGATAGAATTTGCATTCGTCCACAGTTGCTTGAATGCCATGTCATGCTTCCGAACACACACCGGGACGTAATCCAATGGCACGGAATGT
TTTGTGGAACGATTTGCCGAGGTAATGGACGGAGAAAGGTGATATGCGGCGGGAAGGGTAGGAGGGCGCAAAGTCATGACGCCAGCTGAGTATCCCATGGGGAAGGGCAGAAATCTCGGAAATCCAATGGCACGGAATGT
TTTGTGGAACGATTTGCCGAGGATTATTTGTACATCAGTCTCTTTTCCTGACATCCAAACTAACTCTAACCACGACTAAAATTATCTCTGAGAGGGAGACGGCTGGAATAGTTGTGATCTAATCCAATGGCACGGAATGT
TTTGTGGAACGATTTGCCGAGGTGACGGGAACGCCGACATTGACCGATCTCTACGAACGACTGATTAAATGGTGATCACGTCCTGTGGACGGATGGGGACGCTTGTCACGGCAATGACAAAATCCAATGGCACGGAATGT
TTTGTGGAACGATTTGCCGAGGTAGCAAAGGGTTGTCTATCCTACCAAGCGTAGGTGGATCGATGTTATGCCCGCCGATCACTGTTCTGAACGTCGCGGGGCTCAGCAAAATTATAGACAAATCCAATGGCACGGAATGT
[truncated: 184 more rows]

## Sheet: GeneralInformation target
AACAAGACTTTCGGAGCGTTCGCTATCGGTTCCAGAGTGTGGATTGTGTGGTTTGGGGAGTTGGGGAGTTGTGGGGTTGTGGGGAGTGGTGGGTGGTGTGGTGGGTGTGTGGTGTGTTGTACGGTTTGAAGGCCATGATT
AACAAGACTTTCGGAGCGTTCGCTGCTGATTTGGAGGCACAGCCCGACCGTTTATATGGTTGGGGTGTTTGGTGGTTTGTGGGTTTTGAGGGTTTGGTGGTTGGGTGTGTTGTGTTTGACACGGTTTGAAGGCCATGATT
AACAAGACTTTCGGAGCGTTCGCTGTCAGCTGTACTAGTACACTAAGACGTTGCCATTGAAGTATAGCTGACATGCTGTCCGGCTAGTGAAGCTATCCCGCTAGTGCGGCTGGTATGATGACGGTTTGAAGGCCATGATT
AACAAGACTTTCGGAGCGTTCGTCATTAACTGAGCTTACATGACAGAGTGTATGGGGTGGAGCACAGCCGGTGCGCCGCCTAGCCAATAGAGCCTAGTTGCCCGCCAGGCCCAAATTACGACGGTTTGAAGGCCATGATT
AACAAGACTTTCGGAGCGTTTATTATCAATACTTTTGGGAAGGAGAGTCGGCAGTATAGGACCCTGCTTGTCGTATCGGAACGCTGGAAGGGGAGAAGAGGAAATAAGGAAAACAACAGTACGGTTTGAAGGCCATGATT
AACAAGACTTTCGGAGCGTTTACTGCCGGTGCGGGAGCTTGGGCAGTAAGGCGCCTAACCGTTTGTGGGGACACAAATAACGGCACGTGTTCCCATCCTCAAAGGGGAACGCCTTACGATACGGTTTGAAGGCCATGATT
AACAAGACTTTCGGAGCGTTATAATACCGCCGATGTTCTGTGCCCTGTGAAAGACCCGTCACATCTTTGTGTACTTGCCGATCGGCGTTGTGGTGGTTAGTTCATGTCTAATACTAAAATACGGTTTGAAGGCCATGATT
AACAAGACTTTCGGAGCGTTCGACGACCGCCCGGTTCGGCGTTGTTCTAAAACACCATCGGGGTTCAATTGATGCATACACCTTTAAGAACCATGTTTGCAGGTCCTTAAGGCCCCGTTTACGGTTTGAAGGCCATGATT
AACAAGACTTTCGGAGCGTTATAATAATTTACAGCCCCTTTCCCCGTGGTTGTCATCCCGACTTTTCCTATCGTGTTATGTATATGCCCCGGTTCAAGTGAAGGACCCCGTGTTACGTTAACGGTTTGAAGGCCATGATT
AACAAGACTTTCGGAGCGTTTACTGTCGGGTCGCTCAGACGCTCGCGTAGCAAGTTCAAGAAAGAAGGGACAATTCTCCTACACAGATGAAGAACAGAAAACTGAAGCAAAAGCGCTCGCACGGTTTGAAGGCCATGATT
AACAAGACTTTCGGAGCGTTCGCTGTCGAGTACCTCTCAAATGAAGGGCTAAAGTAGGCTATGTCGACTTACCTAGGCAAAGAGCGTGTTTAGGACACGAACAAGCAGGAGGTATCCAGTACGGTTTGAAGGCCATGATT
AACAAGACTTTCGGAGCGTTTATTACTAAATGAGAAGAAAAGGAACGGCACGCTCAGCATGGACTTAGCAAAAGCGTAGAGCCTACAGCCCGGAATGACAACAAGTGAGAATATGGTAGCACGGTTTGAAGGCCATGATT
AACAAGACTTTCGGAGCGTTCGCCATCGGGATTTATCCGGATCCTGATGGAGACTAGAGCAATAGGAGGTCTGAGCGTTTCGGAGATCTGTGGTGGCAGCCCTGACGAATAACTTTCACAACGGTTTGAAGGCCATGATT
AACAAGACTTTCGGAGCGTTCGCCGCCAAGGCGGGGCGTGTACGAGGGGCTTAAGTGACCCGAAGTGATTTCATAACAAGGAGTCCGAAGTCCCTGGACAATCAGATATAACTAAACGATACGGTTTGAAGGCCATGATT
AACAAGACTTTCGGAGCGTTTGCTGCTAAAGACTTCCCAGGTCTTTTCTTGACTTTACTCCTGGATCTGAGAGCGCTCGCTAAGGAACGCGGAGGGCCGTCAGGTCTAAGGGAGTTCTGAACGGTTTGAAGGCCATGATT
AACAAGACTTTCGGAGCGTTTACTATTAGAGAGACTTAGCAGTCAGCGTACCGGAATTATTACCACGGGATACGATCCTAAACGGCTCCGAGCTAGACCACTGGGAGAGTCATGAGTAGGACGGTTTGAAGGCCATGATT
AACAAGACTTTCGGAGCGTTTGTTACGCCCTTTGGTGGGAAGACCAAGCGACTAGGATAATCTAGGGAGGCACGAACCTCCGGGCCTCGCGAGAACACGACCTAAGCCATCTGGTATGATACGGTTTGAAGGCCATGATT
AACAAGACTTTCGGAGCGTTTACCGTGCTTCTAGACCGGGGACGCTCATAAAGCGCGGGGCGCTCTGCAACTAAACTAGCGCATTATTTCAGTTAATTCACCTACCGAGCTGTCAGTACCACGGTTTGAAGGCCATGATT
AACAAGACTTTCGGAGCGTTTATCGTACTTCATACAGTGGCGTCGTCTGGCTGACAAGATCAGTACGCTTCAAGAGCAGGAAGCATTGCCTAGCTGGAAGACAGGGGAAGCCTAGCCTTGACGGTTTGAAGGCCATGATT
AACAAGACTTTCGGAGCGTTTACTGTGTCCTGGATCTACAGACCAATGCGCGGACGAAGCCAACATATTAAGTCATCGCCCCGCTAACAAGGTTGGTGTGGAACTGTGGACGTTTCCCCTACGGTTTGAAGGCCATGATT
AACAAGACTTTCGGAGCGTTTACCGTGCTTGTTGTTACAGTGTCGTTAGGCTCGCATGGTTAGCGCATCCGACGGATAAGGGAGTGTCCTCGTGGATCGATCATACGAGTTACGGAACTTACGGTTTGAAGGCCATGATT
AACAAGACTTTCGGAGCGTTTATTATACCCGCAGTGTTATTGACCAGATGGCGAGATAGGTTGGCGGGTGAAGGAGCCGATAGTGTCTGACAGGGTGTAGGCGTTCTCGCAGAGCTGGGAACGGTTTGAAGGCCATGATT
AACAAGACTTTCGGAGCGTTCGCCATGCTTGGCGACGGAGGGGTGTCTCGTACCAGCAGCGCGGCGGTCAATGTACCAGTTAAGAGCATCGGGCGTCCTGCGTAATTTAGCAAGGATAAGACGGTTTGAAGGCCATGATT
AACAAGACTTTCGGAGCGTTTACTGCATTCGAGACGGGCCAGGCCTGAGGGTCCTCAAATACCTGTGAGACATGAACGCCTCACGTGTGAGATTCTGACATCTGGAAAACTGCATAATGGACGGTTTGAAGGCCATGATT
AACAAGACTTTCGGAGCGTTTACCACGTCACCTAATCGGAGAACCATCCATAAAATGTAGTCCGAGGATTTAATGACCGGATGGCTGCTTTAGTCGATCAGCTGTTACGACCAACTGGCAACGGTTTGAAGGCCATGATT
AACAAGACTTTCGGAGCGTTTATTACGTCGTTAGCGAACAGGGTCGGGAGTGGAAACCGCAGGGTGATAAGCGTGCAGAGCGAACCTGGACACAGAGACAGCTATGGAATGGAGACAACCACGGTTTGAAGGCCATGATT
AACAAGACTTTCGGAGCGTTTGTTACGTCACGCAGTCACTAGACTGAAAGACCTGATGATGGACTAGTAAATAGGGCTACAAGACTGTATTGCAAAACCACAGAGTCGGACCGGCGTGCAACGGTTTGAAGGCCATGATT
AACAAGACTTTCGGAGCGTTCGACCAGCTGATTGATTGTGCGATTGAAGGGCTGGACGGGCAGGAAGGCTGCATGATTGAGGGGCTGAGAGGGCAAAAGGGCCGCCGTGGCTCAAGAGGAACGGTTTGAAGGCCATGATT
AACAAGACTTTCGGAGCGTTTGCCACATTGGTCGATTGTCTGACTCAGCAGCTGGGCTAGCCTAATGCGAGTTGGATCAGAAATGAGTCAAAATTACTAGACCGGCCAAGCCAATAGCCCACGGTTTGAAGGCCATGATT
AACAAGACTTTCGGAGCGTTCGCTGTATCGACGGCAAGAGCATGGACGCGACTGTTAAAGCCTAGAAACCGGCTATAAAGCCAACTGCGGCAACTTAGCAACTGTCAGGGCTAACAGGCAACGGTTTGAAGGCCATGATT
AACAAGACTTTCGGAGCGTTCGCCGCGCTGGGTGTAGTAACGTAAGCGAGATAGGGCAACACCATCGATTTTAAAGCCCAGGGTGGGCCATAGCCTAGCGGTTACCCCGGCTGCAGAATGACGGTTTGAAGGCCATGATT
AACAAGACTTTCGGAGCGTTAGACGCGAATTTTGACGTAATTAATCTACGTCCGTGATTTAATTCTGTCGTTGTTTACCCGTTTCGGTCCCCATATTAGTTTGCCGATTGCGTCTATACTACGGTTTGAAGGCCATGATT
AACAAGACTTTCGGAGCGTTTACTACGTGCTTTAGTAAGAGGGTTGGGTGGTGAAAGGAATTGAGGGGCGGAGGGTGTAACAAAAGCAGCGAACATCTTACAATAAGTGCTACTTCAGTAACGGTTTGAAGGCCATGATT
AACAAGACTTTCGGAGCGTTTACTGTGTACTCGATCAGTGCGGTGAGGAAACCAGTATGGCTGAAAAGAACATAGATATCTTATATGGTCAGTCGCTTTATCACACCCACCTGGCAGGACACGGTTTGAAGGCCATGATT
AACAAGACTTTCGGAGCGTTCGCTGCGTGTCACGCTAGATGGCTATGCGGAAACGTCAGATTCTAGGACCCCGAGAAGCATAGACGTCATCGTATGGTTGTCGCTGGTGCTTTCGTCGCTACGGTTTGAAGGCCATGATT
AACAAGACTTTCGGAGCGTTCGCCACACGTTGGACTGTCTCGTCGAATGACCGTACAAAGGATGTAAATCAGCAGGCCTGGCAATAGATAAGGCCGGAGGACAGAAAAGCCAGTTCGCTCACGGTTTGAAGGCCATGATT
AACAAGACTTTCGGAGCGTTTGTTATGCGTATTAGCCCAGCATATTGCGAATGCAAACAGAACGCGAATTCTTAGATTCTCGGGAATGTCAGCCAATGCGTTATCTCAACTATACAGGTAACGGTTTGAAGGCCATGATT
AACAAGACTTTCGGAGCGTTTGCCATACGTATAAGCCACAGGATCGGAAGGCCAAAACGATCGAGAAATCACAAAGCCGGGTGACTACTCGGATTGAGGAACTAGATCAGCCGGGCTGTGACGGTTTGAAGGCCATGATT
AACAAGACTTTCGGAGCGTTTGCTATGCATGACACCGAAGCGCCTGTAGACCGATGTTGGCGGAAGAGCATGGAATGAACGGGGTCCAGTGAACTGGCGGACTATGGGGACTTAATAATTACGGTTTGAAGGCCATGATT
AACAAGACTTTCGGAGCGTTTGTTATGCGTAGAGCATGGAGGCAAACGAACAAACTTGGGTATAACAAAGCGCGGATACTCTATGACCAGTATTACTCCGCTGACCGAATGAGGCGCGAAACGGTTTGAAGGCCATGATT
AACAAGACTTTCGGAGCGTTCGTCGCACAGTTCGTTAAGTTATTAACGCATTTGGTAGAACAAGGGAGTGTAAAGTTATGGTACGACTCAGATTGTCTTACTCGCCCGGTTGTGCACTGGACGGTTTGAAGGCCATGATT
AACAAGACTTTCGGAGCGTTTGCTACGCAGCTAAGCCGAAGAATAATCCGGCGCAATTAAGACATGAGCGCCTTATACAGGAGCCTAGGTAGCTACTCTATTGAATAAGCTTTGTGGCCCACGGTTTGAAGGCCATGATT
AACAAGACTTTCGGAGCGTTTGCTATGTGATGTGGTCAAGGAGCCAGAGAATCGGTGTGACCGAACGGCCGCACGGCGTGTTAGCTGACAAAGCCCGAAGATAGTTTTGATTTAGAGACTACGGTTTGAAGGCCATGATT
AACAAGACTTTCGGAGCGTTTGTTATATGACAAAGCCTGCGGGTCAGTGAGTCGAATGAATCGGCGGACCGTAGGATTGGAGAATCGGCATAATTGAGGAGCCGGCATAACTAAGGAGCTACGGTTTGAAGGCCATGATT
AACAAGACTTTCGGAGCGTTTATTACATAGACTGCCGCAATATCGCTCCACTACCTAGACGGATAGGTTGGAGTATTTGCGAGCCAGTTGTAACGGAGGAGCGTAAAGATGGGATACATCACGGTTTGAAGGCCATGATT
AACAAGACTTTCGGAGCGTTTACCACATAGGCAGGCTAATCAGCCGGATAGTTCCCGAGAGACGCGGGTATTCCGTGGGGTTATCTGGATGGTCGATATGCTAGAAATATTTTGCGTGGGACGGTTTGAAGGCCATGATT
AACAAGACTTTCGGAGCGTTCGTCGTATGAAACGACTAGAGGGTTAAAGAGCCGGTCTGGTCAAGAGGCCAGAAGGCCAGAGGACTGGATCGGTCGGTGGATTGCGAGGGTTAAGACACCACGGTTTGAAGGCCATGATT
AACAAGACTTTCGGAGCGTTTGCTATGCAAAAGGGTCGTCAAGCCGTGAGACTAGGGGAGCTAGAAAGTTGATGGACCAAGGGATCAGGAGGGTTGAGAGATCATATCAGTTTAGCAAGAACGGTTTGAAGGCCATGATT
AACAAGACTTTCGGAGCGTTTATTATAATCTCCAACTGGAGAACTAGGGAGTCATTTAATAGGTCAGACCGGAGGATTAGGAGGTCGCTCCAGTTAATAGGCCGGAGAAACCTGGAAGACACGGTTTGAAGGCCATGATT
AACAAGACTTTCGGAGCGTTTGTTGCAATCTTAATAAAGGCGCAAGCATAGCTGAGTGGACCAAGAAGCCGGTGGGTCGAGAAATCGAGGAAGTTAAGAGGTCAATGCGGTTGACCCTCAACGGTTTGAAGGCCATGATT
AACAAGACTTTCGGAGCGTTTGCCGTAGTCCATAGTCGAGGGGTTAGAGGACCGCCGAGACCACTGGACCGAGGGACTGGAAGACTGCATTGACTGTAGGACCGAAGAGACCGGGGTAATACGGTTTGAAGGCCATGATT
AACAAGACTTTCGGAGCGTTTATTATGGCCTAAGGTCATTGGTGAGCTGGATTAAAAGGGTTAGAAAGCCACCCAATTGGTTAGTCGGAGAGACCGAAGGGTTGGTCGATGGAGCCGATCACGGTTTGAAGGCCATGATT
AACAAGACTTTCGGAGCGTTTACCACAGCTGTCAGCCAAGAAGTTGGGAGATCACTGAGGTCAACCGATCAGAAAACTAAAGGACTATGTCAACCGACGAGCTAAAAGAGTTGGAATATCACGGTTTGAAGGCCATGATT
AACAAGACTTTCGGAGCGTTTACTACGATTGTGATAAATCGGTAAGTCGAGTCAAACAAGCCAGAGAATCACAGATGAACAGAATCAGGGAAGTTAGAAAACTGACTAGGCTCCGAATTTACGGTTTGAAGGCCATGATT
AACAAGACTTTCGGAGCGTTTACCGCGACCGACACCTGACAATTGATATATTAAAGTCACCTGCGAGCCGTTTCACTCAGCAGGTGAACAAGGTCTCAAGCAAACCCAACAGCATATTCTACGGTTTGAAGGCCATGATT
AACAAGACTTTCGGAGCGTTTATTACAACCAAAAGCGAAGGAACGCAAGGTGATCGACATTGGAGTGTAACATAATACTAAGAGTATACGTGAAGCACAAGCACGCTTACAGTAACTCGAACGGTTTGAAGGCCATGATT
AACAAGACTTTCGGAGCGTTTACCGCAATACCTGGTTCTGGAGCCTTAGGAGATGCAGGACGTCTCACGAGAGCGCCTGCACACCTACCGAGTCGCGAAGCTATCCCTGTCCCAATGAGCACGGTTTGAAGGCCATGATT
AACAAGACTTTCGGAGCGTTTATCATGGTGCTGACCGTGCGGGGACACGAATCAACGCGGCAAAGAAGCTAGGAGACAAGAAACTATTGCCATCAAGCAGCTGCAGCAAGAAACACTGATACGGTTTGAAGGCCATGATT
AACAAGACTTTCGGAGCGTTTACCATAGCGTATATGCGGTAGAGATGCGAATTCCCTGGACTCTTGGAGGCATGGCCGACGCATTGTTGTGACCAGCGAGTTATTTCTATTATAGTAGCCACGGTTTGAAGGCCATGATT
AACAAGACTTTCGGAGCGTTTGCCGCGACGCGAGCTGCTCAGCTGAATTGCTGGCGATGCCCAATCGATAGAGGGGTTAGCGGGCCTAAAAGATGGAGAGACCAGAAGGACGTGGAAACGACGGTTTGAAGGCCATGATT
AACAAGACTTTCGGAGCGTTCGCCACGACGGCTACTTGTTCGTCAATATACTCAGTCGGTGCAGGGACCTAATGGTTGACATGCCAACACAATTGGTGTATCCAGACAACCGGGTACTAAACGGTTTGAAGGCCATGATT
AACAAGACTTTCGGAGCGTTTGCTGTGGTAACGATGCAGTGAGGGCGCAGGCTTTCAAAACTTTCAATGCCTACAGAGCATGAATACCGTTATACGTCAGCCGTAAACGCTACATAACATACGGTTTGAAGGCCATGATT
AACAAGACTTTCGGAGCGTTCGCCACGGCAGGCACCAGCCGGCTGCAATGTTACTAGGATTAATACGGCGAGAAAACCGGTGAGCCGCGCCAACAGGAAAACCACGGGGATATAAGCGGCACGGTTTGAAGGCCATGATT
AACAAGACTTTCGGAGCGTTCGTCACGATAAAGACTCGTAGACAGCTCCATTCGTAGTATTTACGAACCCAAGGGCTTGTATATCTACAGGGTATAAGGGTCCGTATGATCATTTCATGAACGGTTTGAAGGCCATGATT
AACAAGACTTTCGGAGCGTTTGCCACGGGTTTCGCTTAACTATATAGCGGCGGACTTCGTGGGGCAAGTACAACAAGGTGTAGATGTTATTGTAGGCGAACTAATCATGTTCCAATACAGACGGTTTGAAGGCCATGATT
AACAAGACTTTCGGAGCGTTTGCTGCGAGTCTGAGCAAGGAGGCAGAGAAGTAAGAAAGACGAAGAGCAGCTGCACTACTTCGTCGACTAGATTGACGCATCATATAAGGCTGCGTTAGGACGGTTTGAAGGCCATGATT
AACAAGACTTTCGGAGCGTTCGCCGTGGATTGCATCAAGCTATTCATGAATCTGCGTCATTTAGTAATCGATATACTCGGCAAACTTACTGGCAACGGTGCAAACCATGTAAGAGTACATACGGTTTGAAGGCCATGATT
AACAAGACTTTCGGAGCGTTTACTGTGGATCGAGACAGGAAGGCAGGAAGATAAAGCAGGCAAGAAGCAGTCGTATTAAAGTGCCACCTTGGTCTACACGCTGAGCCAGCCATGAGCCGCACGGTTTGAAGGCCATGATT
AACAAGACTTTCGGAGCGTTTGTCATAAGCACTGCTGACACACTGGAACACCCGTGGAGTTGCCCTGTTTGATGGGTTCATGGGCAGAAGAGCAGCAGGGTATAAAAGGGCACGAGAGCAACGGTTTGAAGGCCATGATT
AACAAGACTTTCGGAGCGTTTGCTGCGGGTACGAGGATGCAGGTACTCTACAATAATCATTGCCCAGCTAATCGGCTGTCTCGATAAAGGAGACATAGAACAAGGATCGTTCAGATCGGGACGGTTTGAAGGCCATGATT
AACAAGACTTTCGGAGCGTTTACTGCAGGTGGTGTTAGACCATCGTCCTACCGTCGAGGTTATCCCGCCCGGCAAGCATCTAATTACCTTCACCTGGTAGTTGGTTTTAGTATCGGCTAAACGGTTTGAAGGCCATGATT
AACAAGACTTTCGGAGCGTTTGCTGCAAACAGGACCTGCAAGTTTGTAGATTCGAGGAGATTCGTGAGTGCTCTAACATCCCATCTGCTCTATTTACCCGCTCGCTTTAGTGCTCCGAAGACGGTTTGAAGGCCATGATT
AACAAGACTTTCGGAGCGTTTGCCGTAAGGCTAGTAAACTTGTGGAGCGGACGTAGGCGAAGCACGGACGTCCCGCATAACAGCTGGTTATGCTGATCCGTTGCTGATGTCTAGGTGCGTACGGTTTGAAGGCCATGATT
AACAAGACTTTCGGAGCGTTTACTATGAGGCACGTCTACGAACTATGGCACCAATTGAGCTACGACGTTAGCACACTTAATAAGCAAGAGAAGCGTAAGACTTATACTATGCCAACAGGTACGGTTTGAAGGCCATGATT
AACAAGACTTTCGGAGCGTTTGCCGTAGGACAGGCTGACAGGCTATAGTGCCCGCGGGGCTGTAGCGCTATTCTGCTGTTCAGCAATGAATGCTGATGAGCTAGATGTGCTATTCCAGTTACGGTTTGAAGGCCATGATT
AACAAGACTTTCGGAGCGTTTGCTGCGAGGGTCAACGCCCCACGACTTCGCTCACGGTACCTGTGGACCTGAGAGTCTATATGCCTGCAAGACGAGACCACCGCATTTGCCGCTCCCAAGACGGTTTGAAGGCCATGATT
AACAAGACTTTCGGAGCGTTTATCATGGAGATGACGGACCCGCGTATAGACGTAACTCGCACTTCCGTATAAGAGTGGGTAGATAGACGCAACGGGGACGGCTAGGATAGAGGTGTCATCACGGTTTGAAGGCCATGATT
AACAAGACTTTCGGAGCGTTTATTGTGAAGAGCACTGCCTGGTTTACAAATCAACGCCGTCATCCGGTTCATGAAAAGCGTAGGTGTCATTGCGCGATCAGCAAGGGAAGTATCCCCTAAACGGTTTGAAGGCCATGATT
AACAAGACTTTCGGAGCGTTTGTCGTGGAGAAAACCAGCATGGTAGAGGGACATCTCTGCGGCTCTGCTTGTGTACTCATAGATTTAGCGGACCTATACGCTCGTTGGATAGACGACCGAACGGTTTGAAGGCCATGATT
AACAAGACTTTCGGAGCGTTCGTCGGCCCTCCCGTTTAGTTGGCGAAGGGCGCTATATAACTCCAAGGTTTCGAAGAGCGTGGACACTCTCATGTGTGAATCTTAAATGCCTAGAACGCCACGGTTTGAAGGCCATGATT
AACAAGACTTTCGGAGCGTTTGTTGACCCCTCGGTCTATGGATTTAGAAGTTTACAGTATCTACGGACGGTGACGTCATCTGACCTGTGGGGTCAACATACTATGCTGGTCCAACGGGTGACGGTTTGAAGGCCATGATT
AACAAGACTTTCGGAGCGTTTACTAATTTTCGCGCTGGCTCAGTAAGGAAGTACAACAGTTTTGCAGCCGCAGGAATATAGCGAAATGTTGGGCATCTCGCGGCTCCCATTTGGTAATCAACGGTTTGAAGGCCATGATT
AACAAGACTTTCGGAGCGTTTACCAACTTTCAAGGTTAATAGGTAGAGGGGTCGAGGAAATAAGGGACGCAACAGGGACACGAATATCATTATAGCCAGACTGATGGCACTGCCTCAGACACGGTTTGAAGGCCATGATT
AACAAGACTTTCGGAGCGTTAGCAGTCAACCTAGCAGAACAGCTGTCTCGTTGCCAGGGTCGACAAGAGATGTGGACGTTTCGCAGGCCACGCTGTCCAGCTAGGGCTGTCGCCCCTTCAACGGTTTGAAGGCCATGATT
AACAAGACTTTCGGAGCGTTCGCCAATTTTATAACTCCGGCATCCGAGAGCCAACGCCAATAGGAAGGCATTCTACGAGACCACTAGGCGTATCTATGAATTGACGGCGCCGCTTGAAACACGGTTTGAAGGCCATGATT
AACAAGACTTTCGGAGCGTTTGTCAATTTTGACGGTAGAGGGTCACCCTGTTAAGCGGGTCACGTAGGGACACGGACCCCGAGATTCCTAGAGGATACAAGCGCGTCTGTATCACAAGTAACGGTTTGAAGGCCATGATT
AACAAGACTTTCGGAGCGTTTGTCGGTCTCAGGATCGATGTATCATTTGGCCGGTGTGGCCACCCTATTAGGTGGTCGCGTGGAGATGCCGAATTGGATAGTAGGGGAAACTCAGGTGGCACGGTTTGAAGGCCATGATT
AACAAGACTTTCGGAGCGTTTATTGACCTGCTTGTCACCCCATTCACGCACTGTTTCAGCCCACGGGGTAAAGAAGTCAGCAGAGATGGTAGGTTTTCAGGTTTGTTAGGAACTGTCGCTACGGTTTGAAGGCCATGATT
AACAAGACTTTCGGAGCGTTTGCTGACTTGTTAAGTAGAGAGGTCGCACAATGAAAAGAGTTGGGGAGTAAGAGGTATGACGGTACTCCGCAAAATGTAAGCGCGTTCATAAAGATGCCCACGGTTTGAAGGCCATGATT
AACAAGACTTTCGGAGCGTTTACCGGTCTATATACCACAATATTAGCGGACCTAGCCCGATGGAGAGCGTTGTCGATCGTGGGATAGGAGGAATTGGGGAGTAGGGGAATGTGGGCGGCGACGGTTTGAAGGCCATGATT
AACAAGACTTTCGGAGCGTTTGTCGGTCTACAAGATGGAGGGACGTCCTGCGTGAGCAATTAAAATATTGACTCGTTAACGTATTTAGACCGGAATGTGGGCGTGCCTATAAGTGCCCTCACGGTTTGAAGGCCATGATT
AACAAGACTTTCGGAGCGTTTATTGGTCCGGCTGTTACACAAAAGTACGAATCTCAGGAATTCTAGGAAACATAGGTACCCCACACACCGAGCTTTAACACCTGCAGGACCATACGGCGAACGGTTTGAAGGCCATGATT
AACAAGACTTTCGGAGCGTTTATCAGTCTGGTGATTGTCTCGTCGAGTGACTGCGTAGAGAATGCGAACCAGTGGATAAGAGGATCGGCGGGACGGAGAACCACCCTTATCGGGGTGGCAACGGTTTGAAGGCCATGATT
AACAAGACTTTCGGAGCGTTCGACCGCACCGTATACTTGCCGACTGATCCACCCATACGTTGAGCCCCACACTGGTCAAAATGTGTCGCATTCTGTCGCGACGCCACGTACGCCTGTTAAACGGTTTGAAGGCCATGATT
AACAAGACTTTCGGAGCGTTCGTCAACTCGAAAGCAAGCAGACTATCTTGTCAGACTCATACATAGATTACAGCACCCATAGGCCACCTGAACTGATGTAACGGTGAAACCCAACACAAAACGGTTTGAAGGCCATGATT
AACAAGACTTTCGGAGCGTTTACTAGTTGCCCTAGCCCCAAGAAATGTGGACGCTTCTATAGGCGAGCCATAGTACCTGACTGTCCAGGAGGTCGCCGAGCCAAAAGTATTTATAGGCTCACGGTTTGAAGGCCATGATT
AACAAGACTTTCGGAGCGTTTATCAGTTGCTCAAATCAGTGAACTCGGAAGTAAGACGGGTTGAGAAATGGGGAGTCACCCTACCGAGATAACTACGTAGGAACCGTAAGCCGCTATGTCACGGTTTGAAGGCCATGATT
AACAAGACTTTCGGAGCGTTTGCCAATTATCGTATTAGAGTATCACCGCGGGGCACGAACCGACATACTACCCGACTGGTAGACCACCTTTGTTAAATGACTGTCGTGAGGGTCACGATAACGGTTTGAAGGCCATGATT
AACAAGACTTTCGGAGCGTTTGTTAGCCATGTTTACGGTTTGAAGATTCAAAGTATACACTATAACAAGGTGCTGAAGCACCTGTCTTCCTGAGGAGGTCCTCGATCCTAGATATGTATGACGGTTTGAAGGCCATGATT
AACAAGACTTTCGGAGCGTTAGCAGGACGCGCGCTGGTTGGTCAAACTTTTCGCGTAGACACACTACGCCTGTGCTACACACTGCTGGAGCAACCTGCACCGATGTCTACTGTCTCACGCACGGTTTGAAGGCCATGATT
AACAAGACTTTCGGAGCGTTTGCCAATTGCAATCGAGCTGGGCTTGTTCTGTCCTGTTCTCGTCCCGATGAGTTCTGTCTTAGCAACTTTCCTGACTTGTTTAACCTCGCCTGTTGGGGTACGGTTTGAAGGCCATGATT
AACAAGACTTTCGGAGCGTTTGCTAACCGCAGATGCTTTATCGGCTCTGACCCTTCCCATGTGGTTTCCTGGAGATGCGTCGCTTAAGTGTTCTATTACTCGTGAAACATTCGATTACCCACGGTTTGAAGGCCATGATT
AACAAGACTTTCGGAGCGTTTATCGATTGGTCTAACACGTCTTAGTACCGCACACTCCCTGTCCACATCTAACTTAAAGAGCGCTCGAGCTCAAATCCCGTGCCATTACACACACTATTCACGGTTTGAAGGCCATGATT
AACAAGACTTTCGGAGCGTTTACTAACTGATCATCTCTGAGGGTACCTCAGGCACTGGGCTTCCTAAATGTTACACTCCATGTACATATATTTCTGGAGTTTTGCGTGTTAACCGGTGCCACGGTTTGAAGGCCATGATT
AACAAGACTTTCGGAGCGTTTATCAGTTGGTGTCCTCGCTTTAAACGCCCCATGACGTGGCACTCTGCCTCTACCGCTGACTCAGTGAAACTGCTAGCTGAGTGCATTAATACTCCACGTACGGTTTGAAGGCCATGATT
AACAAGACTTTCGGAGCGTTTGTCGATTGATGGTGGCGGTTTCTCTTCCTGCTAGCGTTCCCGCGACTGGTTTCCTGTGTATCCAGCTATCTCTTGCGCTAATTCTTAATTCACCTCTTCACGGTTTGAAGGCCATGATT
AACAAGACTTTCGGAGCGTTTGTTAACTGAATTCGGGCTGCCGCGACTTAGCATACTTTGGCCTCAATGGCTCAGATCTTAGTTAGCAATTGCTCTGGGAGTTGGTCAAGTCTCTTTCTGACGGTTTGAAGGCCATGATT
AACAAGACTTTCGGAGCGTTCGTCAGCTGGATGGTCGCCGTTATCAGCAGCCTGAAATCTGATGCGACTGGATACTTATATATTCTATTGGTGCCACGACCGAAGCCTCTCCAGCAAGCTACGGTTTGAAGGCCATGATT
AACAAGACTTTCGGAGCGTTAGAAGGCAGTGGCCTAAAACGACTAATCGTGCAGGTTGAGTAGTGCACTCCAACTGTGGCGGCAAACTAGGCCATTCGTTAATATAGGGCCTTTGAGTTGACGGTTTGAAGGCCATGATT
AACAAGACTTTCGGAGCGTTTGTCGGCTGGAAAAGCCCGGGCTCAGTGACTCCGAGATTCTTCTACATCCGGGTCTGCGTCGTCTTTATGATACTGGTCCGGCTGCCTCGTTGAACAAGAACGGTTTGAAGGCCATGATT
AACAAGACTTTCGGAGCGTTTGTTGACACCCCTGTCACCGGAGATCCGCCACCGCGCCAGATTTTAAGCTCTACAGCTGATCCCTGACCCAGATCATTACTATGCCCGTCTTTACTGCCTACGGTTTGAAGGCCATGATT
AACAAGACTTTCGGAGCGTTTATTAGTGTCTTATTTTACACCATCAAAGTTCGTTAGGTAGCGAACTCTCAGTGTATGAGCTTACCCGTCAGAATCCTCCCTTGCTATGTTCATTTCTGAACGGTTTGAAGGCCATGATT
AACAAGACTTTCGGAGCGTTTGCCAATGCTCGCGTCCTACTCTCTGGTCTTCTACCGCGATTGTTTAGCTTCTCACAGGAAAAGCCCCGTTAGCATAAAATTTTGGGAGGTATCAACGGTACGGTTTGAAGGCCATGATT
AACAAGACTTTCGGAGCGTTCGCTGGTACTTGGATTGAGATCCGCTCCTCGGCTAAACCGTTCGCGCAGCTGTTGTTTTATACTTCGCGCTTTGGATATCATTCCTGCCCCGCTTACGCGACGGTTTGAAGGCCATGATT
AACAAGACTTTCGGAGCGTTTACCAGCGCCATTGGAAGTTACAAGATTTCCAGGGTCCTGAGACCATCCACCTTTGGATTGGTTGGGCGGGTGAGCTGGTGGATATGGTCATATTCGGGCACGGTTTGAAGGCCATGATT
AACAAGACTTTCGGAGCGTTTATCGGTGCCATGCACTTGCCGTTTGCACCCTCCAGCTCACTACCACCTTACCTCTTGTCGCTTCGCGGCTACAAAATTTTGACAGCTTGGACACTCCGTACGGTTTGAAGGCCATGATT
AACAAGACTTTCGGAGCGTTTATTGACATCAACGTTCAAAACCCACAATTTTGGGAAGCCACCAGCTAACCGTTCGAGTTCAAGTTACACTGACGCCCCTTGTTCTGGGCTCCGGCCATAACGGTTTGAAGGCCATGATT
AACAAGACTTTCGGAGCGTTTGTCAACGTCGAAGTTGTCTTGAGCCCTTCGTTGGAGGAAGTCAGCCCTGCGGACATTCTGGACTAAATGTATCTCGTTCATAATGTTGTTGACACACGCACGGTTTGAAGGCCATGATT
AACAAGACTTTCGGAGCGTTTACCAGCACACTCCGTATGTCCATCTTCATATCGCCGGAGGCTCTCCGTACCAAGCCTCTTAGCTACACGATCTGCGCTCATCAGTCTCCTACCCTAGTGACGGTTTGAAGGCCATGATT
AACAAGACTTTCGGAGCGTTTGCCGATATACACCTCTGTTTTCATTCGAGGATGTGCCCGAGACTCGATGTACCCACGACTCCACGCTCTTTCACCATGGTGTCTTATGGCCGCTATCGTACGGTTTGAAGGCCATGATT
AACAAGACTTTCGGAGCGTTCGTCGATACACAGCACCTTCGCGATGCTCTATGCCCAAATACTCGACTCCGCTGCGTCCGAAGCTCTTGAACATTAAGCCCATGACTCTACTCCAACTTTACGGTTTGAAGGCCATGATT
AACAAGACTTTCGGAGCGTTTATCGACGCGGTATCCGGCCTGCTGGTCCAGTGCCCCAAATAATAGGCGTCCCGGAATCAGACCTGTTCTTTGAGCTTACTTATATATCGTCGTCTGGTTACGGTTTGAAGGCCATGATT
AACAAGACTTTCGGAGCGTTTATCGATGCGAATCCGGCCATAGCCCGCTTGCCTACTTGTCTGGGAGTCATTCGTTTACCGTTGTCCAGGCTACCTGACTCCCGTGCCAAGTTTAGCCTAACGGTTTGAAGGCCATGATT
AACAAGACTTTCGGAGCGTTTGCTAGCATAAGGCTCTGCACCTACGACTATATACACTGTCAATTCGTCAGTAACTAACCCCAAGCACGGGTAACTCCTAATGAGCACCAGCCTCGTAAGACGGTTTGAAGGCCATGATT
AACAAGACTTTCGGAGCGTTTACCGACAGCTTTCATTCACTCCTGTTAGTACCTGCGTCTACCGTATACCTTCGGACCGCTTTCTTCGTACTCCTTCCACTGATGAAGACCGTTAGGCGTACGGTTTGAAGGCCATGATT
AACAAGACTTTCGGAGCGTTTACTGGCGATCCACAGATTCACTGCGGACCCGGCTTAACATATAGGCCGATTCACCGGAAACGTGCGAATTGGCTTCCGCATAGCCCCTGCCCTATGAACACGGTTTGAAGGCCATGATT
AACAAGACTTTCGGAGCGTTTACCGGTAACTGTACCGTTACGGGGATGTCTCATCGTTGCGTAGGACTTCCATTTGGCTGTGTTCCGCACGCTGCCGGCTAGATACTGTATACGTGAGACACGGTTTGAAGGCCATGATT
AACAAGACTTTCGGAGCGTTTACCGACGGTCAGTAATGGTGGTCTGAGTTATCGACTGTCTGGCACGGCCCACCCTTACCGTCTTACTGTTTGCACGCATTATTTATTAGTGCCGAGGCTACGGTTTGAAGGCCATGATT
AACAAGACTTTCGGAGCGTTTGTTAATGGTATCTCTATAACCGCCGCTCGCCTAGGTTTTGTTTCTAGGACTCACAACCTCCTTTTAGAAGAATTCTATCTGTGAAGTACTCACTAGTGTACGGTTTGAAGGCCATGATT
AACAAGACTTTCGGAGCGTTCGTTAGTAGCATACTATTGCGACATATTAGCGTTACCGGCCACATTTCTGAAACGTCCAGGCGCTCAGCAGGCATTCAAGCCTCGGAATTCTTTCAGGAAACGGTTTGAAGGCCATGATT
AACAAGACTTTCGGAGCGTTTATTGGCAGTGACCGAACTCGTTGCCCGTCTCCCGACGCTAAATCGCTTGCCGTTAGCTATTTCGGTTACGAAGCACTACTCAACGTCTGATTACTCGTGACGGTTTGAAGGCCATGATT
AACAAGACTTTCGGAGCGTTCGTTAACAACGGGACCATTCGAGTATGTAGTCGTTTAACGAAGCCATGACTACTTAGAATGTTCAGTCGATTTACAACTTTAAAGTCCACCGAGATTGCTACGGTTTGAAGGCCATGATT
AACAAGACTTTCGGAGCGTTTATCGGTGGATTTCAAGTTCTGGAGATTAGAATTCTACTTCACTGTATTGTGGTCGCCGTAAGTCACACATATTGCCGGGTTATCCAGACATTAACTGCCACGGTTTGAAGGCCATGATT
AACAAGACTTTCGGAGCGTTTATCAACAAGCTAGGAGGCCACCAAATATCAGGGCTTATTGGAATATAGGGCCACGAGCTCCATAGGCGTTGCCTCGAAGCAGGATCCGCAAGGCCGAGTACGGTTTGAAGGCCATGATT
AACAAGACTTTCGGAGCGTTTGCTAATAAGCATATCTCTTGATATGATAAAACTTCTTGCGTTCCACTACTTTTCCTTCATCGGTTGCAGTCCTAGACTCCCGTCGTCTCGACATCGACTACGGTTTGAAGGCCATGATT
AACAAGACTTTCGGAGCGTTTGCTGATGGACAGCCACTGCTCCTACACCGTTTATGCGCCCGCACATTGGTATAGAAATTTGACCAGGCTCAGAATCCAGCTAGGTTTAGACATCCATTTACGGTTTGAAGGCCATGATT
AACAAGACTTTCGGAGCGTTCGTCAGCGGGATCGCTGGAGCCTAGCTATTCTCCATATGCAGAGTCCTACCTGGGCAAAGTCGTTTATCTTGTCGCACAGATTTGCGTGCCAGTACCTGAACGGTTTGAAGGCCATGATT
AACAAGACTTTCGGAGCGTTTATTGATAAGGCAGGACCCTTCATTTAGGGCTTTGAATTTACAGGGCTTATGGCGTCAGAAGACAATGGCTTAAGCTACGTGGTTACGATAGGCTGCTCCACGGTTTGAAGGCCATGATT
AACAAGACTTTCGGAGCGTTCGTTAACAGAGGCACATATATCGTGTCGCCCGCGCAGTCTAACATACTGCGTGTAGCTTACCCGTACATCTTCGTCCTTGAACTATAAACCATGGGAGGAACGGTTTGAAGGCCATGATT
AACAAGACTTTCGGAGCGTTATACGGATTGTGTACCCGATCTCTGCTAGCCGGAGCTTTGTTAAACATGCCATCCAGGCCCTATTATCTTATATTTTAATCCATGCCTGTCCGAACGTTCACGGTTTGAAGGCCATGATT
AACAAGACTTTCGGAGCGTTTGCCAGGTTCTCCTGCTCTCTACCCGGAACTTCCCCACACTATGGACGTTTGACGCATCCCCGTTTCAGATACTGGCCCTAGAAACATGCGTTGTCAACTACGGTTTGAAGGCCATGATT
AACAAGACTTTCGGAGCGTTTACTAGGCCTCTGCGAGCATTTCATTCGCGCCTGCTTCCACTGCACTCAGTCAGTATCAATACATGTCCAGGTTAACCAGACCCATCTACCGGAAACTGCACGGTTTGAAGGCCATGATT
AACAAGACTTTCGGAGCGTTTGCCGAACCTTACTCCTCCACCCTTGCTTCGTTGCCCGTAACACCCCTACAGCGATGGTATTAAAATATCCACAGCGCAGTACCTCTCTTCGTCTGCCCGACGGTTTGAAGGCCATGATT
AACAAGACTTTCGGAGCGTTTGTCAGATTCTAGGTTCAAACTCAGTTCCCCATAAGGTGGACAACGTCCGTAGTCGATGACATGTTGCAGCGGCAGCATCCCGAAATCATTCTCATCCGAACGGTTTGAAGGCCATGATT
AACAAGACTTTCGGAGCGTTTGTCGGGCTTGCCAAACATCTGAACTCCCTTGCCCGGACGGGTTGTTCGCTAGTCCGGTCATCCGTTATTTGACCCCATCACTTATAATTAACGCCACTCACGGTTTGAAGGCCATGATT
AACAAGACTTTCGGAGCGTTTGCTGAGCCCATAGTGCACGTTTCCTAATGTGCATCCCAGAGTGCTTACCTACTAGATAGTGATCTACCCGTTCCACGCGAGTGCTCCGTACCTGTTCGAACGGTTTGAAGGCCATGATT
AACAAGACTTTCGGAGCGTTAGAATTTACTGGACATTCCTAGGTTCCATGGACTAAAAGTGCCAGTCGAATTTAATTTATATATAGCAACCCTCTCTGCCACGGTCCTCTAACAACCGAAACGGTTTGAAGGCCATGATT
AACAAGACTTTCGGAGCGTTATACCGGACCAACACCTCGGCTGGTGGTCAAGCATCGGAATTTTGCACGCTCGAAATAGTGCAGACAAAACCAAATGAAACCCTGGTCAAGTCAACATGCACGGTTTGAAGGCCATGATT
AACAAGACTTTCGGAGCGTTCGCCGAATTGCCGCTCAGCCCATGGCATCCCTAGCGCGCTTTAACCTTTTGACTATGAGTCTTATTGCTCGCCGCTACTACTATCTTCTGTGTCCCTCAGACGGTTTGAAGGCCATGATT
AACAAGACTTTCGGAGCGTTTACCGGACCGTACGATTCTAGTGGCGTACCGCCTTAGACTAATTACGTTCTAACCTTAGGTTTTGTCGATTAATTCTAACGTCGACCCGGTTAGCGCTTTACGGTTTGAAGGCCATGATT
AACAAGACTTTCGGAGCGTTTACTGGGCCATAAGCCATACCCAATGCTAGTGTTGTTCCAGCAACATTCTTACTGCTATACGATCACGTCCTTAAGTAACTGCGGTTACGTGCCTTCACAACGGTTTGAAGGCCATGATT
AACAAGACTTTCGGAGCGTTCGCCGGATTGGCCCCTAACTCTCTAATTATGCGAGTTTGCATTACTGGGACAGAGCGCCATCACATGACTGCATCGTCGTCCTTATGACAACAGGGAGAAACGGTTTGAAGGCCATGATT
AACAAGACTTTCGGAGCGTTTATTGAGTTGACAGGCTGTTCGCCTATCAGTCACTTCCCTATGGTGCTACCCAGTGATACGACATTGTGCTGTTACAATGTCAAAGCATATTTGATGTCTACGGTTTGAAGGCCATGATT
AACAAGACTTTCGGAGCGTTTGCTGAGTCGGATCCCTTGTGCACCGAACGGAGCCAGCTCGATCTGAGGTTGCTACCGTGCGAGTCGTGCTATGGAGTGGAGTTGACTCTTGGGGCTTTGACGGTTTGAAGGCCATGATT
AACAAGACTTTCGGAGCGTTTGCTGGACTAAGGATAGAATCCGTACCGCATCAAGTACCACGCCGCCTTGCGCCGCGTCTTACACGTTACCCACTTTCAGCTTTGTCATCAGCTACTCTCACGGTTTGAAGGCCATGATT
AACAAGACTTTCGGAGCGTTTATCGGACACTTTGTACCAGGCGCCGACCATTTGATGCTCGGCCACTTCAATAAACACCGCACGGGTTATCCACTACGTGTACCATTTTGTAACTCTCAGACGGTTTGAAGGCCATGATT
AACAAGACTTTCGGAGCGTTTATCAGACGCTCGCGATTTAATGACGGTTTACGCGTCTCGTAGTGCATGTGTTCTCCCAACTATGCGTACACTTCGTTCCATACATGTGACCAAAGCTTAACGGTTTGAAGGCCATGATT
AACAAGACTTTCGGAGCGTTTACCAAACATTGTGTCCGAGGAATGCCGGGTTTCATGTGCATCGGTGTCTACTGGCATGTACCTCTACGTGCCGTTATCCAACTCTGACTTTAGAGTACGACGGTTTGAAGGCCATGATT
AACAAGACTTTCGGAGCGTTTACTGGGTATTGGGAAGTATGCACATAAATACGGATAACGGCTTTCCACGCAGTGACTTCTATACGGGGACTGATCCCAATTTACAGGTAATACACCTATACGGTTTGAAGGCCATGATT
AACAAGACTTTCGGAGCGTTTGCCAGATATACTCAGCACTATCTATTCCTTAACATATGTTGTTCCCTAACAAGCGAGAGCACACTGGGTGGCATATCGATCAACTTGGTTTGGTGCTTAACGGTTTGAAGGCCATGATT
AACAAGACTTTCGGAGCGTTTGTCAGGTATGTACGATTAAACAACGAACCAGTTTTCTGGCTGGGCTAGTCGTGATTGTGATTGGCACGTCCATCTAACAGTACCCTCACCCAGGTGTCAACGGTTTGAAGGCCATGATT
AACAAGACTTTCGGAGCGTTCGCAGTGAGAGGACTGTGTAGACATATACGCGTCCGCATATATACTTATGCATCGCGCTAAACGGACTAGCCCTAAAATCCCACCGGTGCAGCCGGCAGAACGGTTTGAAGGCCATGATT
AACAAGACTTTCGGAGCGTTTACTAGGCACGAAGCCGCATCGAGCCATAGGTGTCCCAAATGCCGCAGTATCCATCTGCCGTAGATACCAAGCAGTCTTCAAGGTCCGCAATGATCATGAACGGTTTGAAGGCCATGATT
AACAAGACTTTCGGAGCGTTCGTTGAACGGTTCAGCAGCTGGATAGCGTAGCGAGGGGCTCAACATGCGGCGAATTAGCGCGATGAGATTAGTCGCGTGATAAGACGGGCCGATGCGAACACGGTTTGAAGGCCATGATT
AACAAGACTTTCGGAGCGTTTATTGGATAGCCATAATGCGTGCACTGCCCCAATAGGTACTCCCGTCGATGAGTCTCGCCGATAGTATCGCACGTCCAATAGCGTGTCTCCTCCCAGAATACGGTTTGAAGGCCATGATT
AACAAGACTTTCGGAGCGTTCGTTAGATGATGCGTTGCCTCTCTGGGTAGTCTGCGAGCGATAACGATTGAGCCGTATGATAGCGCTAAGCCCGCAGCGAAAATTCAACTGCAATTGTGAACGGTTTGAAGGCCATGATT
AACAAGACTTTCGGAGCGTTTGTCGGGTAATGAAATCAGCGCCAAAAGCGACAGGGGCCATAAGATGGCAACGAGCCGGGGCAATACAGTGCCACAAATGGCGGTAGTGCCCAAAGCCGGACGGTTTGAAGGCCATGATT
AACAAGACTTTCGGAGCGTTCGTTAGACAGGCCAACCTATCTGCTAAACACAGCACATCCATCGACCTGCGACCAAGCTTGAGAAGGTGTTGTGATCTGGAAGTTGGTGTCGGACCGTGGACGGTTTGAAGGCCATGATT
AACAAGACTTTCGGAGCGTTTGTCGGACGGATGACGTTCTTAGGCCTACGATCTTCACTTAACATCATTTAATAATTGACGCCCTATTGACATTGGCTTGGCTTTCGCATTGAGATACAGACGGTTTGAAGGCCATGATT
AACAAGACTTTCGGAGCGTTTACTAGACAGGACCTGTCCGAGGAGGTCCACTGGCTCGGAGAAAGGCACCGATTTAAGTTCAAATTCGCATGGATGCCTTCCATGTTCAGGTCTCAACTGACGGTTTGAAGGCCATGATT
AACAAGACTTTCGGAGCGTTTACCAAGTAAGGAGTACTGAAATCGGCTATCCACCAAGTCGGCAATGGCCTGGAATTCGTAAGCGTCTAGAGTGAGCGAACGTTACGGGCACCGGTACTCACGGTTTGAAGGCCATGATT
AACAAGACTTTCGGAGCGTTCGCCGAGACTTCTACGCCCCAGCACCCGCTGCAGCACTCGTTTGAGAACGTGTAATCTGCACTTATATGGTCGATCAGCGCATCGGAGCCGGCCAACTCCACGGTTTGAAGGCCATGATT
AACAAGACTTTCGGAGCGTTCGTCGGAACTCTAATGTGTACGTAACTAAATTTCTCGGCCAACTGGTTTCGAGGACAACATGTCGCTCTATCGACGCGTCGTGCGATTATGCGGCTACCAACGGTTTGAAGGCCATGATT
AACAAGACTTTCGGAGCGTTTGTTAGGGCCCACACAGATAACCGGCCCTTATGCCGCCACCCGAGAATGCCTTCCACCAGGCACTACCCTTCCGGGTGTGCAAAGCAATAGGCTTGTGTTACGGTTTGAAGGCCATGATT
AACAAGACTTTCGGAGCGTTTACTAAAGTCCGGGAATTGGATCGAATGCCAGACCATCCTCGTGCGTGAGTTGGTCAAATTGGTGAGCATATGAAGCTCGCAAGGTCCGGTTTACTGCATACGGTTTGAAGGCCATGATT
AACAAGACTTTCGGAGCGTTTACCAAAATCGCCACAGGTGGTAAGCCAGACAAGTCCGCGGTCGCGGTAGATTAATTGCCCGTAGATGCAGCGCTCCGAAAATTGTCACGCGTGCACCCCACGGTTTGAAGGCCATGATT
AACAAGACTTTCGGAGCGTTTACTAGAGTTACACCGGGGCCGTCAGGTCCCGAGATCAAAATTGTTTTGAGGCTTTGCCTTCATGAATAAACGTTTGGGACGAGTCACCAATTGCGAAGCACGGTTTGAAGGCCATGATT
AACAAGACTTTCGGAGCGTTTGCTGGGATTGACGCAGAGTCCCTGCTTCCAGGGTTTTCCCGCAGCCAGGATGTGAAGCGATTCGGAAACCCGCCCGTGCTAGGTGTTGGTAAATAGTTGACGGTTTGAAGGCCATGATT
AACAAGACTTTCGGAGCGTTTACCGGAGCTGGGAGCGAGACCGTTAGACGGCGGGAATGCGACTGCGATGAGGTTGCGCTCTGTGAGGCCTATATTTGCACGGGAACATAAGGTGCTTCTACGGTTTGAAGGCCATGATT
AACAAGACTTTCGGAGCGTTTGCTAAGACACCCCACGAGAAGACAGTCCTTAAGGGTCTTTGACCATTAAGGGCCTTATGTTTGAAGATCTGCCTTGTTATGGGTGTTGGTGTCAGGGCAACGGTTTGAAGGCCATGATT
AACAAGACTTTCGGAGCGTTTACCAAGGTACTAGTTAGGAGACCAACTACTCGAGGCACCTTATCCGCGAAGGTCGGCCGAACGTAGATGGCCGAAGGACGCAGTAGGTATATTGCGAACACGGTTTGAAGGCCATGATT
AACAAGACTTTCGGAGCGTTTACTGGGACGTACAGAGAGGGAGGCAAAACCCGGAGGGAAATCCATTATCAGAAGATTGTTTTCCAGAAAGGTTGGAGTCGCAGCGAGACTGCTCTAATTACGGTTTGAAGGCCATGATT
AACAAGACTTTCGGAGCGTTTATCAAAGCGTGACCGCTCTCTTCACGCCTCTCCCTCCATCAGAAGTATTTGGTCTCCATCGGCCCGAGCATTGCTCTATTCCACATATAGAGCTCGACTACGGTTTGAAGGCCATGATT
AACAAGACTTTCGGAGCGTTTACTGAAATGATTTAATCCTTCGAGGAACAAATTCTACCCGTCTCTTGCGTCTTTTGATACTAAGTCTCTCCCCTACTATCTTAGCCCTTCTCAAATCGGACGGTTTGAAGGCCATGATT
AACAAGACTTTCGGAGCGTTCGTTAAGACGGTAGTGGCCTCTAGGTTTTGGTGTCCCTTTGACGGCGACCGTTCTTGGGCGGTACTATATTCTACAACGTTTCAGTCTTATCGGAAACACACGGTTTGAAGGCCATGATT
AACAAGACTTTCGGAGCGTTTACCAAAGTAAGTAATCGTCCTCGATGCCTGCCCGCGTTCATGGGTACTTTGCTCCATGTTGCTAAATACCTTGAGCCGACTAGTCTCCGAAGGGTTTGGACGGTTTGAAGGCCATGATT
AACAAGACTTTCGGAGCGTTTACCGAAATGAGAGGGTATCTTTACTGTGTTGGCGCTCTCACGTCTATTGTGCCTAGGTTTCCTACATGTTTAGATAAGCACTGCTCCCAAATCATTAGCACGGTTTGAAGGCCATGATT
AACAAGACTTTCGGAGCGTTTATCAAGAATCTCTTGTAGGCCCTGTTAAGACTAAGGCCCTGCATCGTCGTGACTCCGGCGTTACCTGCACCCAGTTTGTCTTAGATCCGCCACTAAGGTACGGTTTGAAGGCCATGATT
AACAAGACTTTCGGAGCGTTCGTCGAAAGCCCGGAGACCTTACCCGGCTTACGCCCATGTTTACGAACCCTTTTCTTGGCAATGTAAGCGTTCTGGAGTCAACATGGCCTCGGCGATGCTACGGTTTGAAGGCCATGATT
AACAAGACTTTCGGAGCGTTTACTAGAAACCGTAAAATCGTACCCGAGCTCTCGATGCGCTCGCGGAGTGCGCCGTCCAAAGCTTACGTCTGCTCACTCTGACGACTTATCCGAAATCTGACGGTTTGAAGGCCATGATT
AACAAGACTTTCGGAGCGTTAGCAGGTGGCATTATCATCGTAGAACGTAATCAACGCCGCTATTTAATCAGCGAGCTATTCTACCAAAGTAACTGTGTGGAAACGGCGAATCAAAATTTTACGGTTTGAAGGCCATGATT
AACAAGACTTTCGGAGCGTTATCTTTGTGCCTCTTTCGTACATTCTCGACCGTCACAATTCACCGCGTCTACTATAACGAACCCAAGTTGCGCAATTAAAACCGTTTAATAATATCACGTACGGTTTGAAGGCCATGATT
AACAAGACTTTCGGAGCGTTCGTTGAGGGCACGATCATAACGATCCACACGCTAAGATCAGTTCACAGACCATACAGCTTAAAGCAACGTATGACTTACCTCTGTTATTAGTACTACTTAACGGTTTGAAGGCCATGATT
AACAAGACTTTCGGAGCGTTTATTGAAAACAACCAAATTGCAGCCTACATGTATGTTGAACTCGCTAACTAGCGGGATCCGCTTTGTGTTCAGATTTAGAGGTCTCTTGGTCCCACGTATACGGTTTGAAGGCCATGATT
AACAAGACTTTCGGAGCGTTTACCGGGGACAAATACGCCGTTTAGAGTCTCCGTGGCAGATTAGCACTCCTGCGTATTGGCGCGCCTAGAAGTTGGCGCTAAAGGCCTTAACGATTCGATACGGTTTGAAGGCCATGATT
AACAAGACTTTCGGAGCGTTTGTCGAGAAATCCGTTAGCTTGCCGCGGCTCCCCTGCTTCGTAGCGATCCAGGCGGAGACCTGGAACTCACGGAGACTTCGTGGGCCAACGGAAGTCTCTACGGTTTGAAGGCCATGATT
AACAAGACTTTCGGAGCGTTTGCTAGAGGGTTAGTCGTTGATAACTTCCGCCGGGTAGCTACCCTCGCTGGCAGGATCTCCCTATCGTTACGTATGTGAACTTATTCTGACGCTAACCCCACGGTTTGAAGGCCATGATT
AACAAGACTTTCGGAGCGTTCGTCGGGGAACGCTCATCAGCACGCCGGTTCACCGCTCAAGACGACTTCGTTGAACAGTCTACCACCATAGCCCTTTACGTCGGAATAGTTACTTCCTTTACGGTTTGAAGGCCATGATT
AACAAGACTTTCGGAGCGTTTGCTAAGAGACAGTATCGTCAATCACAAAATACTGTATAAACACCTCCACCGCTGTAATCACTACTGCATACATAACCCGTTATCCGCTTGCCTCTGCTTACGGTTTGAAGGCCATGATT
AACAAGACTTTCGGAGCGTTTATTAAGGGAACCACCATTGCGATTGATTTCGAGATCATATAGGGGAGTCGGTAGAAGGGTAGAACTATGCGCAGGCGCTAAACACAGAACAGCATTTAAACGGTTTGAAGGCCATGATT
AACAAGACTTTCGGAGCGTTTACCAAGAGGGCAATCACTTCTCGTTTGCGCTGAATTAAGTTCCGTATCACCATCACGGATTGCTAGCAGTAAGTAGTCGCCGGACCTACATGGACACTGACGGTTTGAAGGCCATGATT
AACAAGACTTTCGGAGCGTTTATTGGGGAAGGCTACCGCTCTTACCGCAATCATCCAATCATACGCACCATTGCCTCTATGCCTACGAGGCTCGTCGCATCAAGATTACGGTTTACGACCACGGTTTGAAGGCCATGATT
AACAAGACTTTCGGAGCGTTTGCCGAGAGAAGGTACCACAGTCTGGCGGGCACCGAAAGAACCTTGTACTGTAGTACCCTGAGCTGGGGTCGCAGACGCCGTTAAGATTCTTAGATTAGGACGGTTTGAAGGCCATGATT
AACAAGACTTTCGGAGCGTTATCCACTCTAAAACGTGCGTCTCCCGCTAATGCGTCGGTCCGAATCCATGCCACCGACATCGATGCCAGCTAGACTCGGATACCGGTTGTACGTCGAGACACGGTTTGAAGGCCATGATT
AACAAGACTTTCGGAGCGTTTATATCCCTCTTGCCAGAGTATTGGAGGACAAAGACCGGTCGATGTGTGCGGACGTCGGCGTGTCTGATGTATTCTGCCAAAATGGGTGCCCTCGGATGCACGGTTTGAAGGCCATGATT
AACAAGACTTTCGGAGCGTTCGCGCCCTCCTACTGACACTTGATCGGATTTTCGCTGCAGCTGGACTTAACCTTGATCGCATTCTGCTGCTGACTAACATCTCCCTTCTCATCGCAATGTACGGTTTGAAGGCCATGATT
AACAAGACTTTCGGAGCGTTCGTGCCCTCTTAAAGTCCCTCTGGCCGATGTATCGAACCGACCAGCTGCGACGTTAATTACGCCACATAACCAGTTGTTTTGCCGCATAACTCGTTACGAACGGTTTGAAGGCCATGATT
AACAAGACTTTCGGAGCGTTCGCGCTCTCCATCTCCAACTTTACGACCAGCACTATAACGTGACCGTTACAAATTATGGTCAGTCTCACTCGCGGTCGAACTCTCACTATGGATTGCCTCACGGTTTGAAGGCCATGATT
AACAAGACTTTCGGAGCGTTCGTGTCTCCCGCAGTTAAACTGGCGACCAAATTGCACGGAATAATTAATTTCCTTAATGGCCGCGTCTAGGCAATAACTGAGGCCCCGTGATCGATTTTGACGGTTTGAAGGCCATGATT
AACAAGACTTTCGGAGCGTTCGTGTTCTTTGACATGGACCACGGACCGGGTAGCAATTCTAGACTGTTAGTTTACTAAGCTGTCGCTACACCTAGACCGTTAGTTTGCTTAGAGCTAGAGACGGTTTGAAGGCCATGATT
AACAAGACTTTCGGAGCGTTTGTGTCCTTTAGAAGATTTAAGACCATGGACGAGGCAAGAACCACCCTACTGATAGGTTATGCTCCAATGTCGAGTTGATTCGCGACACAGACCCGGAAAACGGTTTGAAGGCCATGATT
AACAAGACTTTCGGAGCGTTTACGTTTCCGTCCGTCGGGGATTGGGAGAGGGTAAGTGGACTATCGTACCACAGAGTCGTCACTCGGCCAAGAGTCACGGGGTCACTAAATCTGGAGAAAACGGTTTGAAGGCCATGATT
AACAAGACTTTCGGAGCGTTTATATTCCCACTACTTCTTTAGAGATCGTAGGAAGCACTCACCAGGCTAAAGAATCAACATAAGTGAATGGCTGGCGGCCACGAAGGGTTGGCCATAGTCACGGTTTGAAGGCCATGATT
AACAAGACTTTCGGAGCGTTTATGCCTTCGCGGTCCGTTCGAAAGGGTCGATCTCGATCATCGGTGCGGCTTCATGTGAATTATGTTCCCACGTAATCAGCGCTCCTACGATCCTACTTGACGGTTTGAAGGCCATGATT
AACAAGACTTTCGGAGCGTTTGCGCCCTCAACCATTGGCTCGCAACATAATGTGTTTTACACTCCATTGTGTTCACACTGCTGCTTGTACTCGCGCTATATTACGCTATACTTAGCGCAAACGGTTTGAAGGCCATGATT
AACAAGACTTTCGGAGCGTTCGATAACTATGAGGCACAAAGCCTTGTAAATCGTTAAACGCCAGAATTGCGTACTGAGTTTACCAATTGCTTCCAAATCTGCCCCAACGAGTCCCACACTACGGTTTGAAGGCCATGATT
AACAAGACTTTCGGAGCGTTCGTATTCTCGGACCGGGCTGTTCGTGTCTACCAATCAGATCGCAAGGATGGTTCGTCATGGCTTTGTCCTTTTACACCCTCCGCTTTACCGTCGTACCGCACGGTTTGAAGGCCATGATT
AACAAGACTTTCGGAGCGTTTGTGCTTCCGGGATACATAACACTATGATCTCCCGGGCATCGTGCTCACACCATTCGTGCTTACTACACCATCACGCTGCACTCAATACACATGTCGCCAACGGTTTGAAGGCCATGATT
AACAAGACTTTCGGAGCGTTTGTATCTCATTTCACTGATGAGTCGTGAAGGTGGTTTGGTCGCAGGTGACATCAGCCGCGCAGCTTACACAATTGTGTCCTGGTGCCAACTGCTATAGGAACGGTTTGAAGGCCATGATT
AACAAGACTTTCGGAGCGTTTGCGTTCCGTCTGAGAGCGGGTTATAGTTTCAACAGGGCCACGCATGCTACGAACTACATGTGTCTTGAAATACGTGAGGCGGCAGACTTGCGGAATGGCACGGTTTGAAGGCCATGATT
AACAAGACTTTCGGAGCGTTTGCGTCTTGTCACGGCGTTTGGTACGTGATGTGCCTTTGTACACATTTCACTCCGTGTATCCCAATTCGTCCTATACTTTCATGGAGGTCATCACACTGCACGGTTTGAAGGCCATGATT
AACAAGACTTTCGGAGCGTTTGTGTTTCACCAGACCTCGCGAATTCGGTTGTCTCGATCAAGATTTGGTTTCCACGTGTGTCCGCACCATGCGCGTTGATTTGTCCCGTGCGGATGTTTCACGGTTTGAAGGCCATGATT
AACAAGACTTTCGGAGCGTTTGCATTCCGCGTCGTCGTACATCCAGTCCTCGTATGCGTGACTTCGCCGTGATAGCCGGTACTCCGTGGATCTAGTTCACTTCGTTAGACGCAACACGCCACGGTTTGAAGGCCATGATT
AACAAGACTTTCGGAGCGTTCGTGCCTCACATGGCGTACATTATGGTTTCCGTGCGTTGGTACAGGATCGTGTGCCAATGCCTTGTATCGACACCTAAGGCTGTCGTGTATGGATACCGTACGGTTTGAAGGCCATGATT
AACAAGACTTTCGGAGCGTTTACATCTTATAGTGCACGTGAACCGCAATCGTACGTCGATAGTTTGTGTATGCATCAGTGACCATGCGGTGCACGGTGCTATGTGGTGATTGCATCTTTAACGGTTTGAAGGCCATGATT
AACAAGACTTTCGGAGCGTTTATATTTCGCAGAAGCATGTATAATTCCAAACACACAGGGGCCAACAGTGTACAGAACATACGGCACGATGAGGTGCCCGTGTGATATGCTGGGCCGATCACGGTTTGAAGGCCATGATT
AACAAGACTTTCGGAGCGTTTATACCTTGACCTCTTCGGCGAACTCACATCTAGTAACTCAAAACTCCGACGTAATCTCTGTCCAATACCGGCCTGGCTAGCACGATACGTGACGCAACTACGGTTTGAAGGCCATGATT
AACAAGACTTTCGGAGCGTTTGTACCCCAGCTATTGCAGCGAAGATGGCTACGGCATTGTCCTATTCTGACGCGCGTCAGGGTATTGAATACGGAGAACGCTTGAATACATCAGGGCATTACGGTTTGAAGGCCATGATT
AACAAGACTTTCGGAGCGTTCGCGTTCTAATGTTGAATGCGAGTCAGCTACAGCGCAGGTACGTGGAACAATACGTCCTATTAACAGCTATTAGCGTCGACGCGGACACGGAAGAGTCCCACGGTTTGAAGGCCATGATT
AACAAGACTTTCGGAGCGTTTGTACTTTAGCAATACAAGTATGGAAGGTGCTGGACCATAACAGGAGCCAAGTGCGGACTTACTCGGATTAGCAGGGGCTCAGACTGTGCAACTGTCTAGACGGTTTGAAGGCCATGATT
AACAAGACTTTCGGAGCGTTCGCGTCCTGGACCAACAGGGCGTAAGCATGCTGAGACCTGAACTTTACGAGATATGAGACCTTTGGAATTAACAAAATTGCAGGATGCCAGTGGTGCAATACGGTTTGAAGGCCATGATT
AACAAGACTTTCGGAGCGTTTATACCCTGGGTATACTCCCGACGTACGCATTCCTTCGGTAGTAAACTTCCTTGTATTCTACAAGAGAGTAACGTTTGTCCGAATGGTGTGTCTCGTCATACGGTTTGAAGGCCATGATT
AACAAGACTTTCGGAGCGTTTGCGCTTTGGAATTTTGTTTGTAAGTCACCATCTCAAATAATGACGTGCTTTAACAATAGTTGGCCTTCAGATGAGCCCCATTTGCTAGCGACAAGTAGGACGGTTTGAAGGCCATGATT
AACAAGACTTTCGGAGCGTTTGCACCTACCTTCCGTGCTGCCGATCAGGATCCGTCTACAAGGGCGAGCTATTGGTAATTAGATCTCAGCCGATACTCTCACAGTCTTAGCAGGGTTGGCACGGTTTGAAGGCCATGATT
AACAAGACTTTCGGAGCGTTTGTACCTGCCCTGAATAGGTTGGTCCGCCACGATGCGGGCGGGGTCATCATAGGGGTCTATAAATTGTGGAACCATCTTACATCGGCAAATGTTACTAGAACGGTTTGAAGGCCATGATT
AACAAGACTTTCGGAGCGTTTGTGCCCGTTCGTTCGGCAGGGCGTTGTATCAGTGTAACGGAATCATCAGTACTTACATCCGTAGTATTTACGCGCTACTAGCAAACAAGTCTCCAACATACGGTTTGAAGGCCATGATT
AACAAGACTTTCGGAGCGTTCGTGCCCACCCAGACAGCTAAAATATCGTTGTAGTGAAATTCCCCGATGGAGTTCTTATTATCACGATCCTTCGGCTTGTCGATAATACCGAGTATCACTACGGTTTGAAGGCCATGATT
AACAAGACTTTCGGAGCGTTCGTGCTCACCATTAGCACTTGGTGCAAACAACGATCCGCGCGCAAAAGATTAAACGCACATAGGCGTTTCATCGCGCGCTGATCAACCTAACCCATCGTAACGGTTTGAAGGCCATGATT
AACAAGACTTTCGGAGCGTTCGTATCCACCACGCAAATATAAGTAATCGTTGGACGCTTGATGCGTTCGAAATACGCAGATAGCTGCTAAGCACAGTGTTCGCGCTAAATGCTGGTCTTGACGGTTTGAAGGCCATGATT
AACAAGACTTTCGGAGCGTTTACACTCGCTAACAGCTGATAACTCTGACAGTCAGCTGTAGGATCCACCGATACAACACCTATTGACAGCGTAAATTGAATGCACGCCAGGTTAAGGGCAACGGTTTGAAGGCCATGATT
AACAAGACTTTCGGAGCGTTCGTATCCACCAGGATGGTGCAACAATCTCCTAGCAAATACCAAAGAACTGGTGTGTTCATAGGTTAACTGGTCGCTTGGGTCGAACGCCTGTCTGGCAGAACGGTTTGAAGGCCATGATT
AACAAGACTTTCGGAGCGTTCGTGTTCATGCTCTGTGGTGTAGAAGATTCGCGGCGGGTTATGATCTACGACAGCAAGCACTTATAATGAGTAATCGCTTATGACCGACGTATTTTGTCAACGGTTTGAAGGCCATGATT
AACAAGACTTTCGGAGCGTTTATATCCACACCACATGGTGGATGGTTTAGTGGTGGTTTGGATCACGTAACGGGCTGGTTGCGTAGTATGTATGCGGTCCACGGGTAACTAACTCGTTAGACGGTTTGAAGGCCATGATT
AACAAGACTTTCGGAGCGTTTACGTTTGTATGCTGTGGTATGCTCGTAGTGTAATACGATACCTGATGCGGTACCAATTAAGACGCGGACGAAACCGTTCATAATCGCTGCGGTGTGAATACGGTTTGAAGGCCATGATT
AACAAGACTTTCGGAGCGTTTACATCCGCACAAGGCGATGTTCGACGCTGGCGACGCGGTGGCCCCGTAGTACGGAGGTCTAATGGTAAGGTTGATTTGATGATAGAGTTCGTAAGTTAGACGGTTTGAAGGCCATGATT
AACAAGACTTTCGGAGCGTTTGCGTCTGTGGTCCGATAACAGCTTTGAAGCAGTGGCTGTCGTTGTGTAATGGCGTTGATCCCCAACAGATGTACACATTGGTACGCGGCTGGTATGCCAACGGTTTGAAGGCCATGATT
AACAAGACTTTCGGAGCGTTCGTGCTCACGATAGCTAAACATAACAGCTGTGAGCGAATGACATATGCAAGTAGCACCCATTTCAGACAAAGTAACTGTTGGGTTAGTTCTACACCGCAGACGGTTTGAAGGCCATGATT
AACAAGACTTTCGGAGCGTTCGTATCTATGAACCCTCGGCAATGTTGCTAGAGTAGGTCAAACGCATGAAATAGCAGATGACCAGAATAAACATCGTCCGGAAGCCAAGTACGCGCATGAACGGTTTGAAGGCCATGATT
AACAAGACTTTCGGAGCGTTTGCGTTTGCAAAACAACAACTGAGGACGTTCTAACAAGACGTTTGTCTTAACAAATAAGCTGTTTTGATCGGCAGGTGCCCTTGGGTGGACATAGTTCCAACGGTTTGAAGGCCATGATT
AACAAGACTTTCGGAGCGTTTGTGTTTGATTTCACGCCCGCTCATAGTGACAGCATCCAACCAACGTGACTGGCCACACCAGACGGAGGCTGTCTATCGAGTAGAACGGTAGTGCCCTACACGGTTTGAAGGCCATGATT
AACAAGACTTTCGGAGCGTTTGCGTCTAGCTCAACTAAATGGCGATAAGACGAGGCCATTACAGTAGGCACCCGCTGCAACGAGGTAAGGTTTGCGGTGGCTTCTGACTCATCAGCAACTACGGTTTGAAGGCCATGATT
AACAAGACTTTCGGAGCGTTCGTACTTGACTGTGTTCGGATTGGATTGACTCTCGGGACAAGTTCGAATGGCGAACGGGGCCAACTAAACGAACGGAGACATTTTAGCCAGCCAATCAGTACGGTTTGAAGGCCATGATT
AACAAGACTTTCGGAGCGTTCGTGTTCAGTCGACGAATGAGGTGCTTGGCTCGGGTTAATTGATTGGCCAGACGGACTTGATTTTCAGGGTGATCTGAGCCCCGTGGTAAGGGCGTGGCAACGGTTTGAAGGCCATGATT
AACAAGACTTTCGGAGCGTTTATGCCTAACATCAGGGGAGTCTTGAGACGGTAGCGCTCGATAAACACGGTGAACCATACAAAGTGAAGAACTGTCATAAGACAAACATAGGAAATATCAACGGTTTGAAGGCCATGATT
AACAAGACTTTCGGAGCGTTTGCGCCTAACGCGTCAACAGTTGGGACAGGGCACTAGCCGGGGCGGGCCTGATGACAGGGCAGGGATATTTCCCAAAATAAGTGGACATCCGGGAGTCGAACGGTTTGAAGGCCATGATT
AACAAGACTTTCGGAGCGTTCGCGCCCGACAGTGCCCTCCATAGTCCTAAATGGAGCGGTAATTGTTTGCGGGGAGCAACGCAACCCAGAAGAGCGAAAACAGGTATGAGAGGCGGCCTTACGGTTTGAAGGCCATGATT
AACAAGACTTTCGGAGCGTTATCGCACGTATTGACGTTTGCCGTCGAAAACATTGAAACAAGCCTCAAACGGTAGCCAACCAACTCTTCCCCGGGGTTAAACAAAATTGTGTCGCCCGCAACGGTTTGAAGGCCATGATT
AACAAGACTTTCGGAGCGTTCGTGTTTGGACTCGTGTGGTAATTCTGGGATTATCACCCGTTCCGAGAACTCGCGGTCTTCAGGAAGGAAGCTAGTCTCTTAGATTTATGCGCCCTCTTTACGGTTTGAAGGCCATGATT
AACAAGACTTTCGGAGCGTTTGTGTTTGGGTCAGCTGTATTTCAGGATATAACCCACCCTAGATGCCTATCTATTCAGGCAAGTAGTTAGTTTCGAGTGTCCGATTTATCTTTGAGATCAACGGTTTGAAGGCCATGATT
AACAAGACTTTCGGAGCGTTCGCGTTCAAGTGCCCTGAGGGAACCTTAGACTTAAACGCCACGGACAATCTGAAAGACTTTGGACGTTCTGAGATGCTTATATATCTTCGAAAATCGACGACGGTTTGAAGGCCATGATT
AACAAGACTTTCGGAGCGTTTGCACCCGGACAGATAACCATTTTACTAAAAGAACAGACTTTGTTGAATGCTGCTAGACCTACAAACACGAACATGGTTTTGGAGATCATGTTCGAACCAACGGTTTGAAGGCCATGATT
AACAAGACTTTCGGAGCGTTTGCGTCCAGAGTCGAAATGTGTGTCAGAATTCTCGATCTTGCTAAAAGGGCATGTCTATTGAGGTCGGTACTCCGTCAAGATCCGAACTCCGCCTAGGACACGGTTTGAAGGCCATGATT
AACAAGACTTTCGGAGCGTTTGTATTCGAAATACATTGAATAAAGCACGATATTAGCAACGAGACTTACACCGGGAAAAGCTAACCACTCGAAAGAAGGTCGACAGTCTTAATGTGCAGGACGGTTTGAAGGCCATGATT
AACAAGACTTTCGGAGCGTTTGTATCCAAGGGCAATGCGTTTTCAGTTAGACTTCATGACCGACCGAGGTAGGAAGCTAGTTTAGGCCCTACAGTCAGCTTAAGCACCGCTGTGGTAGGGACGGTTTGAAGGCCATGATT
AACAAGACTTTCGGAGCGTTTACGTTTGAGGAATGTGGGCAAGTCAAAGCCGGCAGCTCGGCCAAAATCTATGCTGGCCAAGAACAAGGCGTCGATCAGGAGGGAAATATAACTTAAGGGACGGTTTGAAGGCCATGATT
AACAAGACTTTCGGAGCGTTCGTGCTATTTCCCGATTGGATAGACTGGAAAAGTCACAAGAACTACTGCAAGCTTGAACACTCACTAGCACCTGAAGGCGTCTTGAGGATTAAGAAGCTTACGGTTTGAAGGCCATGATT
AACAAGACTTTCGGAGCGTTTGCGTTATCCTCATGGGAGAGGTCGCTCAGCGGGATCCGCATTCCTGCAAGGCAGAAGTTCTTACGGAAGCGACGACTTTCACGGAGGTGCGTTTTGTCTACGGTTTGAAGGCCATGATT
AACAAGACTTTCGGAGCGTTTGTATCGCTCCGTGATGGATTCTACAAGTCAAGTAAGCCTCATGGAAGGCCTAAGTTCACGGGGTTCTTCACATTCACAAAGACACAGCTACGCCGCCCGACGGTTTGAAGGCCATGATT
AACAAGACTTTCGGAGCGTTTACATCGCCTTGAGCTACGGAAGTCGATGGTACCATGAGAGCCGGCGCCATTACTGAATAGGCGTCGCCTGACAAGACTGCTTTTATTTGTACGATATTCACGGTTTGAAGGCCATGATT
AACAAGACTTTCGGAGCGTTTGCGTCGTCCATCGCGGATCCCCTTGCGCCGTGAAGCGATTGCTTGCATGGGACCTAGGCCGGTACAGTGGCATCGGTTTGTGTTAAGGTAAACCTATCGACGGTTTGAAGGCCATGATT
AACAAGACTTTCGGAGCGTTTGTATCGTTCGTAAGCAGTTAACCGTACGGACAGGCCTTGTATGTGAGAGTAGAACGTGTGTCGGGTGTATGGTTTATATAAACTACGACTAGCATGGAAACGGTTTGAAGGCCATGATT
AACAAGACTTTCGGAGCGTTCGTATTGCTCGACGTTGGTGCTGGACTAGTATCGGTCGATGGGCCCGCCTCGGTCGTGGGATCTGAGGTTGGTGTAAAGAGTGTATGAATATAGCGAAACACGGTTTGAAGGCCATGATT
AACAAGACTTTCGGAGCGTTCGCGCCATCTGAAGACATAGAGACTGGTGTGAGGGTATTGCTCTGGGTAAAATTGTTGAGATGTATAATAAGAGCGCGGGAACACCGAGAACATTGGTAGACGGTTTGAAGGCCATGATT
AACAAGACTTTCGGAGCGTTTGCATCACTACTCCGGCGAGGGGTTCGCATACAGTGGAGAAGATATTCCATAGCACGGAATGGTTCTGATGCGGTAAACGCATCCGCTCCAGTTAGAAAGACGGTTTGAAGGCCATGATT
AACAAGACTTTCGGAGCGTTTACGCCATTACCATAGATGGCGCAAGTCGAAATAATAGAGATGGAGGGTTCTCGTGCTGATAGGATAAGATGACGTGATGTAAGCAGATTAGGTGCGAGTACGGTTTGAAGGCCATGATT
AACAAGACTTTCGGAGCGTTTATGTCGCTACATGTCATAGACAAGCGGGAATCCACCGGCCAGATACAAGTCAAAGCTGAAGAAATAGGAGGCACGCTTAACGAATGAGAGAAAGGCGTAACGGTTTGAAGGCCATGATT
AACAAGACTTTCGGAGCGTTTATGCCGTCACAGACGGGGCTCTTTAAGGGGTGTAGAGTTTCTTGAAGGATCAGCGGTCTCGGTAGGGTTTGGAAGGAAACGGGAGTAGTAACGCGAATGACGGTTTGAAGGCCATGATT
AACAAGACTTTCGGAGCGTTTATGCTGCCAGTGGAACAACCTCCGGAGCACAATCGTAATCTCAGAAACACTGTTGGCTTAAAGAGACACCCCTATCTCTAAAGGGCGCCAATCACTCTAACGGTTTGAAGGCCATGATT
AACAAGACTTTCGGAGCGTTCGTGCCGTCGAGCGAATATGGACCGACCACTGAGGACGCTAGCTTATACCGAAAAGTATCTCAAGTCTTGGGGAGCGTACGTGCTCCTCGAAAGCGGAGCACGGTTTGAAGGCCATGATT
AACAAGACTTTCGGAGCGTTTACGTCATCGGAAAGGTCCTAGCGAACTAGTCAGGGCGAGGCAGTAGCAATTGGCGGAGCGTGTGTGTGGTACTAAGGAAGATTTTGCTCATGCAAGGGTACGGTTTGAAGGCCATGATT
AACAAGACTTTCGGAGCGTTCGTGTCGTATCTCAGATTGTGCGAAGTGATTTGCCCAAATGGGGCGGTTGGACCCCATGAGGGGCCGTCAACCTCGCAAGGCACTATCTTCCCATATGGTACGGTTTGAAGGCCATGATT
AACAAGACTTTCGGAGCGTTTACGCTGCATCTAGCAGGGTGTAAACCGCCTACAAGCGCGTTACCCTTGCAAAGGGTGTGATCCCACGCGAAGGGAACAACTTAGTGGGGATGATGACTAACGGTTTGAAGGCCATGATT
AACAAGACTTTCGGAGCGTTTGCATCATACCGCTGCACCACTAAAATCTCGCTGTCGAGCAGAACGCGAGATGTACATAAAAGGAATACGTGTACGCAGAAAGCCAACCCGCAGTAGTGCACGGTTTGAAGGCCATGATT
AACAAGACTTTCGGAGCGTTTGCATCGTGCCAATTGAAGGTACACGGGAGGGCACGGGGAATGCAAGGGAGTCCGGCGACGTACAGAGGTGAGCCTTGGGCGGTAAGAAAGAGTAACGCGACGGTTTGAAGGCCATGATT
AACAAGACTTTCGGAGCGTTTGTACTGTGCATTAGGGCAGAGCATCGATGTGAAGAGAAGAATCGAATTGCGAGGAGTTAATTTCAATCGGAAGATTTACTTCCTAGTGCGGTGGAATGGACGGTTTGAAGGCCATGATT
AACAAGACTTTCGGAGCGTTTGTATTACACGCGGTGGGATAATCAGTGGTAAATGGGGAAGGAGCAGATACGGTGCGGAGGGATCACGCCATAACGGGAAATTAATTAGCCGTGCATGGAACGGTTTGAAGGCCATGATT
AACAAGACTTTCGGAGCGTTTGCATTATACGACAGGAGGGACCGACTCTTTGAAGGTAAACGCTGGGCCCCGAAGAGGCCGTCTCGGCTTAGATAGGACGGAGTTGGACTGGTGATGGCCACGGTTTGAAGGCCATGATT
AACAAGACTTTCGGAGCGTTAGCCTATAGCGGGCGTTGTCAAACGCGCTCTAGGTTGGGGTTGCTGGTTCATGGGTTGGGCGCTAATCAACTCCGGGTCGGCCTAGTTCGGCCATTGTGTACGGTTTGAAGGCCATGATT
AACAAGACTTTCGGAGCGTTTACGCCGCAACCCTACGAAAGAAAGACACTGATTCAGGAGGGAAGAAGATCTGTTCCAAGAGAATTGCCGACGTCTGAGAAGAGGGAGGGCAATCTAAGGACGGTTTGAAGGCCATGATT
AACAAGACTTTCGGAGCGTTCGCGTCATAGTCGACTGGGAGGGTTACTTCTACTGAAAGAGGGCCCAACACACGGCGGGGATAAAACTTGTTATGTGGGAGAAAATTTTGAAATCGACCGACGGTTTGAAGGCCATGATT
AACAAGACTTTCGGAGCGTTCGTGCCATAACACGGAGAGAGAGATCTTTCTTGATAAGTGGAAGAACTCTGCGTGCTGAGAGGAAATGTTCTTAGTAGAGGGGATTTCTGGAGATACTTCACGGTTTGAAGGCCATGATT
AACAAGACTTTCGGAGCGTTCGCGTTGCAACAGAAGGAGGGCATAAAACAGCGAAAGAAGAATACGCGCGCCAAGAGAGGCAGGTACTTGGCGACGGAAAGAAACCAATTATTAATTGCAACGGTTTGAAGGCCATGATT
AACAAGACTTTCGGAGCGTTTATACCGCGAGTTAGAGGACGTTATCGGAGAAGGAGAAACTTTACCTTTGGAAGGAGGGTAATTATTTGGACAAGGGATAGGATTCTTAGGAACGAGAACACGGTTTGAAGGCCATGATT
AACAAGACTTTCGGAGCGTTCGCGTTACGAGCGGCGTGTAGCGCGAGGAAAAGAAGCGGCACGTGGCGAGGGGTAGCGGTCGTTGTAGAGAGAAGAACTTTAGGACCACCGAAAGAGGCAACGGTTTGAAGGCCATGATT
AACAAGACTTTCGGAGCGTTTGCACCGCGGAACGGGTATCCTTCTGCTTTCGGGCAAACAGTCTTTGGTAGTGCGCAAGGAAAGAGAGTTTAGGGAGTGTGGTAAGAAAGGACGTGGGCGACGGTTTGAAGGCCATGATT
AACAAGACTTTCGGAGCGTTTACGCCACAGAAGCCTTCGAAAACCCAGCTCAACTTTGGACCGCGCGATTTGGATGGTATAATCGGTTCTGGGGTGATGCTTTGCACACGTCAAGCGCGCACGGTTTGAAGGCCATGATT
AACAAGACTTTCGGAGCGTTAGCCTCGGAAACTTTGGATACAAAACCTTCAAATCTGATCGCCCACTCATTGTCCAATGTCCACACCCATCGTATGGCACCCCACGAACGTATCGCGCATACGGTTTGAAGGCCATGATT
AACAAGACTTTCGGAGCGTTCGTACTAGTTCCAGAAAGCCTCAGGAAGTTGTGGGTGGAATCATACGCAGAGTAATCATCATACCTGATCAGCTTAAACCCTGTCTTAAGTCACTCATTCACGGTTTGAAGGCCATGATT
AACAAGACTTTCGGAGCGTTTACATTAGCCCGCGTCGAGCAGAAGCTTACAGATACCAGCCCATCGTATGGGGACCATCCCCTTTCCAATCTTTGGTCGTAGAGCCCCAAAGACCTGCCAACGGTTTGAAGGCCATGATT
AACAAGACTTTCGGAGCGTTTACGCCAGTTTGAGAGAAGCTGCATGTGACAAGAAGTGCTCCTCAACCACTTGAGAAAACCCACGCGGCAAAAGCATAGGACGAGACAGTGACAAGGACGACGGTTTGAAGGCCATGATT
AACAAGACTTTCGGAGCGTTTGCATCGGTCATTACATCGCAAGCAATGGGTAGTACCGCCCTTTACGGCAACCTGCAGAGGGTGGACTAACAGCTGTGTAGAAGAGACACACAGACTGACACGGTTTGAAGGCCATGATT
AACAAGACTTTCGGAGCGTTTGCGTTGGTCACACCATTTTGACTTCCTCGTCACGTGACTCGAGCGAACCTTCTGGAACTGATCCCCGATTCAGCGACCAAGCGATCGTTTGTACCCTGAACGGTTTGAAGGCCATGATT
AACAAGACTTTCGGAGCGTTTATGCCAGCCAAAAGGGCTTGGCGATTTTAAGCATGGGGAATAGGTAGCATTTGCGGTTGTAGACTGGCTGAATATTTGAGTGCCCTTGTGCAGGGATAGACGGTTTGAAGGCCATGATT
AACAAGACTTTCGGAGCGTTTACACCGACGCCTGAGTTCGACTCTTAAGTTGCGTCTTATCCCGACGAATCAAGGAGAGTATATCCAGACCGGGCGGCAAGTTCCGAGGTCTATTGCACGACGGTTTGAAGGCCATGATT
AACAAGACTTTCGGAGCGTTTGCGCCAGCATCGCGATACACTCAGGGGCATCGGTACAACTCGGGTTTCACGAACCGGGCTGGCCCTCGCTAAGTTTTGCTCGACACAACTTCCTCACCAACGGTTTGAAGGCCATGATT
AACAAGACTTTCGGAGCGTTTACATCAGCATACCACTCATGTGTTCAAAATCACTCCACGCGCCAGTTCTATGACTATATGAGCTCACGAAGATGAGACTGATTCCTCTGACATCTCGGCACGGTTTGAAGGCCATGATT
AACAAGACTTTCGGAGCGTTCGCGCCAGCACGATCGCCCTCCCAGTGTTGTAGAACACGCCTGCCCCTCAGGCCGACGGTGAGACCAATAGTAAAGTACCACATTGGTGAAGGGGTAATTACGGTTTGAAGGCCATGATT
AACAAGACTTTCGGAGCGTTATCGCATTAGTCAGTAACACTTGGACATACTCAACAGGATGGGCTGAGCACTAGGAAACGGTCGTACTTCAATGTATGACTAAAAGGGATACCTTGGGTAACGGTTTGAAGGCCATGATT
AACAAGACTTTCGGAGCGTTTACGCTAGCAGCAGATTCGGCGGTAATCAACGCTTGTGGAAACTCATCGGCATTATGGGTAGATACCTCGACCACGAGGCCGTTCTCTCCCCAATAGTTTACGGTTTGAAGGCCATGATT
AACAAGACTTTCGGAGCGTTCGTACTGGCGGATTGCTCTGGGGTGATAGGGAGCAAGCGAGGGCAGGAATCGGCGCTTACCGTACAGCATGTACGGCCAGACTTAGATGGCCATGGATCGACGGTTTGAAGGCCATGATT
AACAAGACTTTCGGAGCGTTCGTGTCGGTAGAGGGCAACAAATGGATGTACTCTCGTCGTCGTGTTAAACTTTCCTTCCAAGCTCGAAGTGAGCCTCCAAACCGGCGGCTCCGAGGTCGAACGGTTTGAAGGCCATGATT
AACAAGACTTTCGGAGCGTTTGCGCCGGACCCTTACTATTGGAAGGGATGACAAAGCGACTCTTCCTCTACCCCAGAGTTCTTAGCCGATTCTACATCGGGTGACAGTAAAACAGATGGGACGGTTTGAAGGCCATGATT
AACAAGACTTTCGGAGCGTTTATATTGAGTTCGGGATAATCCTGTGCGCGTCGATTCATTCCATTCGGATTCTCTGTCATTACCTTTACGGAGAGTACAGAGAAAGGAGGCTGTATCGCTACGGTTTGAAGGCCATGATT
AACAAGACTTTCGGAGCGTTCGCGTCGGGTTACCCCGCTCTGAGGTCTTCTGTCGCCCGCGTCTCTCCTTTAATCACAATGTTTATGCGCCAGAAGAACCCGGGAGGGTGACGCGGTACGACGGTTTGAAGGCCATGATT
AACAAGACTTTCGGAGCGTTTATATTAGGTTGATCATCTAACTGTTGCTATAAGCACTGTCTTGTAAGGCTGACTTTTGTAGCGTCTGTACATCGGCCCAGATATAGACACGTTTGTCCGACGGTTTGAAGGCCATGATT
AACAAGACTTTCGGAGCGTTCGTGTTAAGTGTTAGTCGGAAAGCCAAACCTTTCTCTTTGTAGGTAATACAGAGCTCCCCTTGTTCATTGCCTCTGATCATCACACCTGCGGCCACCATCACGGTTTGAAGGCCATGATT
AACAAGACTTTCGGAGCGTTTACGTCAAACGTGTCATGGCGGCAGGCGTGTGAATGCCCACCACCAAACTATCGTGTCGCTTCGTCGTTATCATTATCGGGCTACCTGCGTTCATCGAGAACGGTTTGAAGGCCATGATT
AACAAGACTTTCGGAGCGTTCGTACTAAACAGCTTGCCCCAGGGTTGCAAGAGGAGTAAGGTACTACTTATCTCCTCTTCGAGCATTAAATGACCAGCGTCTGGTGTATTGTTTGCGGTTACGGTTTGAAGGCCATGATT
AACAAGACTTTCGGAGCGTTTGCACCAGACAAACAACGTGCTTGAAGTGTTCGGCAGGTGTTGGCCTCCATAGTTATGCCTGCTCATAGGTATCGCAATGAGTTGAATGTAGTTTGTATTACGGTTTGAAGGCCATGATT
AACAAGACTTTCGGAGCGTTTACATTGAGGTTCACCTCGCTGTCCGGATGTCTAACCGATGCGGCAAATTTAGCAGGAGGTGTAGAAAAGCATCCAAGCAACGGGAAGTAACCAGTGCGTACGGTTTGAAGGCCATGATT
AACAAGACTTTCGGAGCGTTTATACCAAGACCGAGGGAGTATATCTACGGGACTTCAAGTAATACCCGGCTCTCGCTACTCAACTGTCGTAACCACGCCTTAGCAATTTGCGTAAACATCACGGTTTGAAGGCCATGATT
AACAAGACTTTCGGAGCGTTTGTGTCAAGGTGAGGCGCAGCTCCCAAACAGGACGCCCCGAGCCTATCCTCCCTTAAAGGCGAAGGACCGTTGATTCAGCCATGTTACGAGGAGGTTATAACGGTTTGAAGGCCATGATT
AACAAGACTTTCGGAGCGTTCGCGTCGAGAATCAATGACCGCTCTGGGCGCAGAACATTAGAAACCACGCTTACACAAATGCCACTTTGAGAAATGTAAGGGAAAGAAGAGCTTCATACAACGGTTTGAAGGCCATGATT
AACAAGACTTTCGGAGCGTTCGCGCCAAGAATAGGTAGGTGTAGATGGCCTTGTCGTTAGAGGATGGGAGCCCAAGTGTGCCGTGGTAGGTTTGGGCGAGTTGATCCGGGTACAGTAGGCACGGTTTGAAGGCCATGATT
AACAAGACTTTCGGAGCGTTCGTACTGGAAGACACGGATGCCCTTCCAGGCACGCCAAGAATCCAATAGTTATTCTGGACCAATTGGGCATATTAGCTGAGAAATGGTCAAGGGAGGGACACGGTTTGAAGGCCATGATT
AACAAGACTTTCGGAGCGTTTGCACTGGAAAGGTAACAATTGGTAGGCTTTCGAGCCGTCGCTGTTAATGGGTGCCATATTGGTAGCGACGAAGTGTGTTGCGACCCGGCTTGAAGGCTAACGGTTTGAAGGCCATGATT
AACAAGACTTTCGGAGCGTTTATGCGCCCCTTCAGCATCGCTTTGGTAGTGGGCAAAGGGGCCGGACCCTGAACGGGCGACTATTCGAGGCGTCTCTCGAGCCAATTGTGGTAATTGCCTACGGTTTGAAGGCCATGATT
AACAAGACTTTCGGAGCGTTTGCGTATTCCCCGCCCAACTCAAGGTCAGATCTGTTGAGGGTTGCAGTATTGCCCCGGCTGGAGTCCTCATGGTGGGTATTGCCGCTACAACGAAGACCGACGGTTTGAAGGCCATGATT
AACAAGACTTTCGGAGCGTTCGCGTACTTCCACGCAAGTGCACCCGCTAAGATGGTCAGGCTGATCAGTTTGCCTGAGTCGTCTAAGCTTTAGATGTTGTGCCACAACAATTCTGACACAACGGTTTGAAGGCCATGATT
AACAAGACTTTCGGAGCGTTCGTATATTTTCGGGACACAGGGTCAAATGATCTTGACCGGCCGGATAACAATTTGACGCCCGTGTTAAGTGCCGTAAATATTGGCTCTCGGTTTTCGTGGACGGTTTGAAGGCCATGATT
AACAAGACTTTCGGAGCGTTCGTGCGCTCCGTCGCGCGGTCTCTGGGCTATATGATCTTCGAACAGAAGGCTGACGTAAGTTCTAGATGGGCTGGTCAAAGACATCCTGGTAAATGTCCAACGGTTTGAAGGCCATGATT
AACAAGACTTTCGGAGCGTTTGTACATTCTATGAGCTCTAGAGGCAGGCTACAGTCATTCCAGCTAGAGACGAAAGTCAGCGTTGAACAGGCTCTGCCGGCACTTAATAAGCTGAGCCCTACGGTTTGAAGGCCATGATT
AACAAGACTTTCGGAGCGTTTATATATTCCGGCAAAGGGAAAAGGTGTGAGGTACGAGCTCCGAGCAAGCAGTAGATTGCCAGGCAATGTCTAAACGCTGGCAATTATTTTAGAATGGGAACGGTTTGAAGGCCATGATT
AACAAGACTTTCGGAGCGTTTGCATATTCTGAACCGCAACACTTGTAATTCTGAGACGTCCTCTTTCAGTGACCGACTGCGAGATGTAACTCAGAGGTTGGTGTGTTTAGAAAGAATAGGACGGTTTGAAGGCCATGATT
AACAAGACTTTCGGAGCGTTTACACACCTGCTTATGAACGCCGTATCTCCGAAACTCTAAAAGGACGATGATGAGTACTCTGGTCATTATCGAATTAGTGTCCTAACCGAGGGACGCCGAACGGTTTGAAGGCCATGATT
AACAAGACTTTCGGAGCGTTTGTACACTTGTCAGACGAGGATAGTAGTGCGTCGTCCTCGTTCGCTGATATGCCAACTTTATACGGTATCTTCCGATAGGAGAAATAGTCCCGTCTAACGACGGTTTGAAGGCCATGATT
AACAAGACTTTCGGAGCGTTATATCCAAAGAGAGCAAGTAAGGTTTTGTCGGCTGGGTCGCCTATGAGCGACGGTTGTCATGCACTCAAAATGTCGTTGAGTTCTCAATCCTATTTTGGTACGGTTTGAAGGCCATGATT
AACAAGACTTTCGGAGCGTTTACGTGTCCGCGGTATGAACCTGTGAATACCCATGGGCCTGCTGAGGCCTTCCGGGAGAGAAGAAAGGACCAGTCCCGGTCGGACGAGGGAAGAAGGAGGACGGTTTGAAGGCCATGATT
AACAAGACTTTCGGAGCGTTTATGTGTTTGATCAGGAGGTGGACAGAGGTGGGCTGCCAACAATCTCCTAGAGAAAGAGTTCACTCTAACTCGCTCATGTTATGAAAGGGCACAATATTGACGGTTTGAAGGCCATGATT
AACAAGACTTTCGGAGCGTTTATGTATCTAGCGTGTTGTGCAGTGTCCAAGAGAAGGAAATGGTAAGATGCTCTGATCCCTTGACGCTTTGGATACTTCAGATTTTATCAATGGCCAACCACGGTTTGAAGGCCATGATT
AACAAGACTTTCGGAGCGTTTGCGCGCCCAAGCAGCTCCGTTCACCCCTTCGCCATAAGTCGACCTCTCACTTTACTTGACCTTCCATCCCTCATCAATGCCTTCATCCCACCTCCCTGGACGGTTTGAAGGCCATGATT
AACAAGACTTTCGGAGCGTTAGCGCGCACCGTTCTTCCAAGGCGTCCATTCTCTCGCGGAACTTTATCTCTTTAAAAGAACTCTCCCTTTAAAAGTATCAAAAGCACTACGGAGAAGATCACGGTTTGAAGGCCATGATT
AACAAGACTTTCGGAGCGTTTACATGTCATCTCACGAAGGACAAGAGTGTGAGGAGCGGGGCAACATAAAGGTCATGCGGGTGCCGTTCGGCGTGCGGGATCGAACAAGCGAAATTCGGGACGGTTTGAAGGCCATGATT
AACAAGACTTTCGGAGCGTTTATATGTCGCCTAAAGATTGCGCGAGTGCATTGAATTAGTAGGTACGGGCGCAGAGGGCGTTAGAGAGTGTACATAAACAAAGATGATATTTCCATTTAAACGGTTTGAAGGCCATGATT
AACAAGACTTTCGGAGCGTTTGTGCGTTGTTGAAAAGGTCAGAATCAAACTAGTGCTAGGAGAAGATTGGGGCTAGGATCAATCACTGCGAAGGATGCCGACAATGCGGACAACACGACTACGGTTTGAAGGCCATGATT
AACAAGACTTTCGGAGCGTTTATGCGCCACGCCGTGTAATGAGGAATTGGGATGGGGATTCGCGACGGATTTGCCACAATGGACGCACGCCACGCAGGTGAATCCGAAGCTATACCGGTGACGGTTTGAAGGCCATGATT
AACAAGACTTTCGGAGCGTTTACGCGTCGTGTATACCCCGCGCCTACTCATCTCGCAATACAGAGCTCAACTATAACTGGAGATCCGCCAGAGACCAAGGCTTCTGTGCATAGTTTCTTCACGGTTTGAAGGCCATGATT
AACAAGACTTTCGGAGCGTTTATATGTCATAATCGGCTCAATGACTTATCAACGTCAGACCCACCTGCGTACGAATACATAACTATGCTCCAGGCGCCACGAAACTCCCTAGGTCCCTCAACGGTTTGAAGGCCATGATT
AACAAGACTTTCGGAGCGTTTATATGTCGCAAGAACTCTCGAAGGCATGATTCGGTCTGTTCACAGGTTTGGTAGCTGATGCGCCGGAGGTGCCGTCACAGGACAGTAACTCGCAATAGCACGGTTTGAAGGCCATGATT
AACAAGACTTTCGGAGCGTTCGCGTACTAGTTCACCGGCTTGCCCGCAGGCCATAGAGGACGGGAGGGCCGATAGGCTGCGTAGTTTGGGTAACTAGCCGAAGCAATAGATTCCTTAACGACGGTTTGAAGGCCATGATT
AACAAGACTTTCGGAGCGTTTGCGCGTTAATTGGTTGGCGCATCAGATCATCATCTGCATCGGTGAATCAGCACAGAATGTGGGTATCATCACGATCAAATCAGATGTACTAATTCCGTCACGGTTTGAAGGCCATGATT
AACAAGACTTTCGGAGCGTTCGTATACTAGTATGTTGATGTACTCAACAAGTGGAGGGAGCGTTTTGCAGGTCGGCTGCCAAACCAAGTGCGCCTATAGGCTAATTATACAAGGTGAAGTACGGTTTGAAGGCCATGATT
AACAAGACTTTCGGAGCGTTTATATGCTGGTAAGGTGTTTCGTAGCCCAAGTAGGAAAGGCTGGTCAAAACGTAAGCATTTTGTGGGTATGATTACAGCACCGCGTGGGCCTGACACACCACGGTTTGAAGGCCATGATT
AACAAGACTTTCGGAGCGTTTGTACACCAGGCTGATAAAGAGGTTAGGAGATGGAGTGACTGCCTCGCCAGGCAGTTGCATAAGAGCACTAGGCCCCGAGATCTGTAGAGGACCACAACAACGGTTTGAAGGCCATGATT
AACAAGACTTTCGGAGCGTTCGTACGCTGAACGAGAATGCGACCGGCGCATTACTCTAACTAGTGGACCGCCCCATCGGGCGACCACGGTAGGGGTGTAAACTGAATAAGTTCACCTTTGACGGTTTGAAGGCCATGATT
AACAAGACTTTCGGAGCGTTTATACGTTGAGGCGTCTACGGAGCGGAAAGACTAGTGAGATGAAAGAACTGAAAAGTAAAGGACATGACTAGAGACGTAAACCTACTAAATCGTCTAACCACGGTTTGAAGGCCATGATT
AACAAGACTTTCGGAGCGTTTGCGTGCCAAAGAGAGGTACGGACCTCTAGACCTCTTGGAAATATGGATATCTCGCATGAGAGCTGAGAGCGCTTGACAGCTGACCGTGCTAGTCCCGCAACGGTTTGAAGGCCATGATT
AACAAGACTTTCGGAGCGTTTATGTGTACTCCCAATGTTTTGTAGGCAGATCAACGCCATCCATTAGTTGTGATACCGAACCATCGATGACATACGGCGGTGGGCTTCGTGACGATGGCTACGGTTTGAAGGCCATGATT
AACAAGACTTTCGGAGCGTTTGCGCATATTCTAGCCCAATAGTCGGTGCGTTGTCTCAACCGAACCGCCCCGGCAAAGCGTAGGCATCCCTATAGAGCCACACAGATCAACGCAAGTGCCACGGTTTGAAGGCCATGATT
AACAAGACTTTCGGAGCGTTTGCATATGTTCGAGTTAGTGTAGTAGGAGAATATCCACACAGGCCCACTCGGTAGTCACTTCATCCGCGACACTTGGGGAAAGTAGTAAGCGGCTTCTGCACGGTTTGAAGGCCATGATT
AACAAGACTTTCGGAGCGTTTATGTGTATCGCAGGTTACTAGACGAGAAGGTTGGAAAGACAAGGAGTGCAACAAAAGTGCAGATACCGCTACGGATCCATCCGTATAATTGCCCTCTCAACGGTTTGAAGGCCATGATT
AACAAGACTTTCGGAGCGTTTGCGTGTACCGACGCAAGATCATCATCTTATCGCTTCAGCTTATAAACCGGCGCGCTACTCAGCCTATAAAACTCGGTTAATAAGGGAAGCTCAGCTGAGACGGTTTGAAGGCCATGATT
AACAAGACTTTCGGAGCGTTTGCGCACACCGAAAATGAAAAGCGCAACAGGGATGTAAAGTTCTTGGACTCTCAGAAGTATGAACCCTTTGAGCCCCTAAAGGCTGCAGATGACCTTCCCACGGTTTGAAGGCCATGATT
AACAAGACTTTCGGAGCGTTTACGTGTACATTTGATGTCCCGCGAACTTATGCAGCGTGGCTAGGCGACTAAATAGTAGAAGGATCGGTACGGTTGTTAAATGAAAGAGGTTAAGAGAGAACGGTTTGAAGGCCATGATT
AACAAGACTTTCGGAGCGTTTACATGCGTATTAAGCTGGACAACCAGAGGACAGGATAAGTCAAACAGCTGCGTGGCGAAAGGACCAGCAAAACAGAGGGCGCGGGCAGAGGGTGTAAGTACGGTTTGAAGGCCATGATT
AACAAGACTTTCGGAGCGTTCGTGCACGTATATGTCAGAATGTCTATGGGCTGGCACCGATGAGGGGATCTTAAAGCTCCGGAGAGCAACAGGTGTTTCGCGAGATCCGTATTAACGCAAACGGTTTGAAGGCCATGATT
AACAAGACTTTCGGAGCGTTCGCGTGTATGCAAAACTTTCGAGTCCCCAGAGGTATGGGGCATCCTGTAGACGCACTCTGAGATCTATTGGGTGAGTCCGCACATACCGCCTGGCGAATAACGGTTTGAAGGCCATGATT
AACAAGACTTTCGGAGCGTTTGCGTGCGTGATCATGGACCGAGCCACGAAGCGAGAGGGACCGGTAAACTGTGTAATGAGGAAGCTGATAGAGCGAGAAGCGCAGATAAAGGATGCGACGACGGTTTGAAGGCCATGATT
AACAAGACTTTCGGAGCGTTTACATGTGCAGTAGGCCAGCCGATAGAAGGGTTGAGTTAGCTTAGGAGCAGGGAAGTTGGGAGATAGATAGGTGCGACGGAGGCAATGAGTGGTTCCCTTACGGTTTGAAGGCCATGATT
AACAAGACTTTCGGAGCGTTTATGCATATAGATGTGGATTAATTGTCCTATCATTCAAATTCGCGGGACGAGAGAGTTTTGAAGTCCTAGGGGAGCGTGAGTGTCTTTGTAGGGTCCGTGACGGTTTGAAGGCCATGATT
AACAAGACTTTCGGAGCGTTTGCGCACATGGAGGTCTGTACGTTTAGCAGCTGAACCCGCTAACGTGTTCAACTGACAGAGGAACCCCAGAAACTCTGGAAGGTTATAGGTAATTCATTGACGGTTTGAAGGCCATGATT
AACAAGACTTTCGGAGCGTTTATGCGCGACTTTGGTGTCCAGATCCAACAACTGGCCAATGCCTGTGGAGCGTAAATGCCCTGCATGATTGGCTGGTATGCTTAGGCCGCCATTTCCTCCACGGTTTGAAGGCCATGATT
AACAAGACTTTCGGAGCGTTTGCGCACAGTCTGAGTTGCATGGCTCAGCGGCTGCAACGACATCCGAATTGGCTAATTGGTGGACAAGAGGAACTTAAGGGTTACTGGAGCCCGGATTCCACGGTTTGAAGGCCATGATT
AACAAGACTTTCGGAGCGTTAGCCTTCGTAATATACCCGTAGCCCGTCCCAAGCTCAAGAAACCGTTTATTTGTTCCTCGCTTGCTGTTGTGGCCCCGTTTAATGTTTGTCCATTTGTTAACGGTTTGAAGGCCATGATT
AACAAGACTTTCGGAGCGTTTACATATAGTTGAGCACGAGAATTAGAGTATTGATCTTGTTGATGTGGGGCACGGACGCCTTGCAGCCGGTATCGACGTATCGACTGGACCACTAGTTCGACGGTTTGAAGGCCATGATT
AACAAGACTTTCGGAGCGTTTACATGTAGTACTAATCTTGAGATCTTGAGGGATGTCAAGCACCTCACGTACAGGCTTTAGTATTCGACGGGTCAACGTAACAGCAAGGGCGGCCTTTACACGGTTTGAAGGCCATGATT
AACAAGACTTTCGGAGCGTTCGTATGTGATATAACTGCGTAAAGGTGCAGATCGTGTTAACGAAAGAGTTGAGAAACAGAGGGTCGTTATCGTCAAGTGGTCGTCACGAAAGTCGTAACCACGGTTTGAAGGCCATGATT
AACAAGACTTTCGGAGCGTTTGCGTATGATGGCATCCGGTAATCAGCATGTTGAAAACATCGTTGTAAGGCGTAACCAGCGCGTTGTCCTGGCTGATAGGTTGCGCCCGTCAAGGTTAAGACGGTTTGAAGGCCATGATT
AACAAGACTTTCGGAGCGTTTACGTGCAATGAATAGTCGGAGCCCCAATGGCATACAGGGGATGCTAAAGCACAGTCGGTGCATTGTCGTGGCTAGCGGACCTACACCATTCCATGGGCGACGGTTTGAAGGCCATGATT
AACAAGACTTTCGGAGCGTTTACATGTGAGTCCTGTGCAACGCTTGCTGCCGAGTGTTTCTTCAAGCCATCAACCGTCGTGGCAAAATGCTACCGCCGCAGCCTGTCGGAAGAAGGTCACACGGTTTGAAGGCCATGATT
AACAAGACTTTCGGAGCGTTTATGCGTAAGCTAGGGTTATCTGTAGATATAGAGTGCTTAACTGTGCGGTAAGCCAAATCTGCCTCGCGGGTCTTAGACTCCCCGCTTGATCTGCTGCACACGGTTTGAAGGCCATGATT
AACAAGACTTTCGGAGCGTTAGCGAGATGTCGCATTCCCGTCCGGCCGTTCCCCGGCCTCGTGATGACACAAAATAAAGGCCGTTCCGCTGGTCTGCGATTCGGCTCAATTCGTGTGCCTACGGTTTGAAGGCCATGATT
AACAAGACTTTCGGAGCGTTCGTATGTGGAACCAATGGTAATCAATGACGTACACACGTTTGGCGAAACCGCACATTAAGCTTGCCCCGGTACCGAACCCATGTGGTCACGCGCGTATAGACGGTTTGAAGGCCATGATT
AACAAGACTTTCGGAGCGTTTATGCGCGAGGTGAAGGCAGGGTATGTCTTTCTGAACCACTGTGGCCTACCGATCCACTGTTATCTACTTATGCCAACGCGACGTCGCCTGGCTGCCACTACGGTTTGAAGGCCATGATT
AACAAGACTTTCGGAGCGTTCGTACGCGAAAGTTCATATGCCAATGGTAACTTAGTTTGCGGCAACCTGCCTCGGTGTTGTGGGAAATAAAACGGGGTGTCCTGCCGCTAAGAAGGTACTACGGTTTGAAGGCCATGATT
AACAAGACTTTCGGAGCGTTTGCATGTAGAGGAGAGATACTCGACAGAGAGCGCCTCCTCGCGTATTAAAGGATTGGGTTGTTATCTTACCTGGCCGATATCAGCGCCTGTGCCCCAATTACGGTTTGAAGGCCATGATT
AACAAGACTTTCGGAGCGTTAGCGCCCTACTCAGCCAATGAAGCACCCATGAGAAGAACCGGGATCTATGGAAGCATTGTAGACGGGTGTATAAGAATAGGTAATTTTCCCATTAATTGAACGGTTTGAAGGCCATGATT
AACAAGACTTTCGGAGCGTTTATATGGCTCTCGATTGCATGTAACTCACCCTGCACAAACTATGAGAGCAACCATACCAGATGCAAGAGAGGACCAACCACAAGACCCAGGACTTGTATAACGGTTTGAAGGCCATGATT
AACAAGACTTTCGGAGCGTTCGATCGGAACAGAGATCGTTGAGGGTATGAATACTCGCGCAAAACTGCTAGGGCGCCCAGAGGCAACACGGACCAACGCATTGTAAGCGCCAAGTCCTTAACGGTTTGAAGGCCATGATT
AACAAGACTTTCGGAGCGTTTACACGATTTCGGGGTCAATACTTACACACCCCGACGTTGAGGAAAGCAACGTTGTCAAGCTAACACTAGATCGAGGTAACTAACCATCCGCGGGACAGAACGGTTTGAAGGCCATGATT
AACAAGACTTTCGGAGCGTTTACACGACCCGTTCCGACACTTTACATTCGGGGTAAGTCGTCGTTGAGTAAGGTCTTTGCGTTAAGCATCTTAGGCTCACTACCCAATCATCACTAAGTAACGGTTTGAAGGCCATGATT
AACAAGACTTTCGGAGCGTTTGTGCGGCTCACGTGCTATCGGATAGAGCCTAAACTGACGAAAGAGATACTAAGTATCAGCTTTCTCCAATGCCAATTACAGCAGCTAGACTCGCGGCCGACGGTTTGAAGGCCATGATT
AACAAGACTTTCGGAGCGTTAGAGAGGACATGCTCTACTGGAGCAACAGAGTCCCGAAGGAGGACATGGTACAAAATCTAGGGGCTTCCGGGCGCTGCGAATTGGGAGTTGCTAAGTATGACGGTTTGAAGGCCATGATT
AACAAGACTTTCGGAGCGTTTGCGTGGTCTGGGATCGAGTATTGGTGAACGGTTCTTTACCCCTGTGTTGCAGAATAGCCAGCCCAATGTTCGTATGCTAGGGCATACTTGTCAATACACACGGTTTGAAGGCCATGATT
AACAAGACTTTCGGAGCGTTTGTGCAATTATCAGTATAAACGCTGGTATAGTGGTAGCCAAGAATTAGGATGAAACTGCTACCGATATACCATAATACGAAGACGCCTGCTCCCACAAGTACGGTTTGAAGGCCATGATT
AACAAGACTTTCGGAGCGTTTACACGGCCGTACCTACGGCTAGAACCATCCGCGCCGATTGGCATAATGGTTAACTTACATAAATTTCCAGCATTAGAGGTCTGAGATGCTAAATCTATAACGGTTTGAAGGCCATGATT
AACAAGACTTTCGGAGCGTTTACGCAGTTGCGACGTGACATAGATTTCATGCCATTTGGTACCCGTTGATTAAAGGAAAACAACGCAAGTATTGAGCGTCATTGCGCCCTGGGTGTTTCAACGGTTTGAAGGCCATGATT
AACAAGACTTTCGGAGCGTTTGTGTGGTTAGCCGGCTCTTGTTGTCGAGGGATCTCGCGCCGACGGTCTGGAGCCACCTCATTCTTGATAAGACATCGTGACGCGGGGTTCTTGTTGCACACGGTTTGAAGGCCATGATT
AACAAGACTTTCGGAGCGTTTGCGTAGCCAGTGTAAAGACTAGTAGGCCCTACAGCGTGCATGTAGATACAACAGCGCAGCTTGAGCAATGAGGCGTCTGATCAAGTAGTGCCAACCCGAACGGTTTGAAGGCCATGATT
AACAAGACTTTCGGAGCGTTTATGTAGCTAAGAAAGATAGACACCTGCTAGCTCTCCGAGATTCGCCAAGCCTGATGACACTGACCAGTCTAGTCTACTTCTCTCCTAACCTAGTTTGTCACGGTTTGAAGGCCATGATT
AACAAGACTTTCGGAGCGTTTGTATGACATCCTGACACATGGTGACCAGATGTGGCCAATATAAGTTGCCGCTACTAACGCCATTATGTTTCTGACTTATCTGAACATGCCTCGGCCACCACGGTTTGAAGGCCATGATT
AACAAGACTTTCGGAGCGTTCGTGTGGCGTCTATATCAAGCGCAGAAGAGGGCCAGACGGTTGTTTGGTTTAGAAACATGTGCGGTAACGTTAAAACAAGCACCTCACAATTAGAAACTGACGGTTTGAAGGCCATGATT
AACAAGACTTTCGGAGCGTTTACGTGGTATTATAAGAAAATCACGACACGCCCATGACAGCGTCAAATAGGATATGACGTAACTATAGTGTTCAAGACTTGATCTGAGGCCGGCATTCTAACGGTTTGAAGGCCATGATT
AACAAGACTTTCGGAGCGTTTGTGTGGCATTAAAATAATCCGCCCATTAAGTAGAGACTAGCCTCCGCGTAGCTGTGTCACCGGCCAGCAGGCGTGTGTTGCAGTTAGAGTAGAGGCTTAACGGTTTGAAGGCCATGATT
AACAAGACTTTCGGAGCGTTTGCGTGACGCACTGTCAGAAATTACAGTGTCGCAATCAGTAGTGTGTGACGCACCCTCAGTCCCTGGGCGGGAGCTGCAGTCATGTAGGTACAGCAACGGACGGTTTGAAGGCCATGATT
AACAAGACTTTCGGAGCGTTTATATAACACGCAAGCACTGGGTGGGAGTACTCGGCCGGTTTGCGTGAGGAATCTTGCAATCTGGAGCTCAAACACGGTAATTAGAGATCCGGGTTGACAACGGTTTGAAGGCCATGATT
AACAAGACTTTCGGAGCGTTCGTGCGGTGCGACAGTTTCTTTAATGTTGGGCCTAATACAGCCAGAATTCGGAGTGGGTGTGGACTTCACATACATCATATTCCCGAGAGAAGCGAAACTACGGTTTGAAGGCCATGATT
AACAAGACTTTCGGAGCGTTTACGTAGCATGGGAAGAAAGCTAACCAGATCCGGACCCCTACGACTCCGGATTCCCAGACTCCTGGACAATCCTTATGTGGTATGCCGGCCATGAATGGCACGGTTTGAAGGCCATGATT
AACAAGACTTTCGGAGCGTTTACGCAACGATTTACACTTTACTAGCCCTCGGGCCTATTTTATGTGGTCTTTCAAGGAATAGGGTCAAAAGGGGAAACCGGGAACAAGCCTAGCTATTTCACGGTTTGAAGGCCATGATT
AACAAGACTTTCGGAGCGTTTATATAACAGTTACCTCAGCTCGCCGGCTCTCTGGCGACGCCAAACATTTAAGGGCAGTCCTACTCTGCTAGTTAGAGACCACGAGTCCATCTCGGGTGTACGGTTTGAAGGCCATGATT
AACAAGACTTTCGGAGCGTTTGTGTAATGACGTCAGCAAGTCAACCATCGTAGCATTCACTCGTGTGGCCATTGGAGTTAATCAGGTCTACCCGCAGAACATTACGGCCCACTATGTTCAACGGTTTGAAGGCCATGATT
AACAAGACTTTCGGAGCGTTTATGCGGTGATGGGTGTCCCCGATCCCTGGGACATAAGCCCACAAATCTTGCAAGCTTTCTTACTTTCACCTCAATGACGAATAGGGCACCGTCCGAATCACGGTTTGAAGGCCATGATT
AACAAGACTTTCGGAGCGTTTGCGCAGCAGACTGACAGCCCTCCGTATGGTATGCAGCCTTGTTGCGCCAATCCGCTCATACGTTTGTATAATCCCAGTCGGACGATTTATGGGGAAATAACGGTTTGAAGGCCATGATT
AACAAGACTTTCGGAGCGTTTACATGATAAATATGTGGCTGCCATGCCCTAGACCCTATATTAGAACCCTGACCTATTCCATATCCCTCCGGCCCTCCTGCATAAACGGTCCCATTCTTAACGGTTTGAAGGCCATGATT
AACAAGACTTTCGGAGCGTTTACGTGGCAAAACCGTAGGGGTAAGGGCCCCTTATGTGGCCTAGCCGCTGTCCAATGGAAGAAGGATTGGCCAGCTGTAGACCTGTATATCTCGCCGCGCACGGTTTGAAGGCCATGATT
AACAAGACTTTCGGAGCGTTCGTGTGGCGAGAGGATGTAGCAACCGTAGCAATAACTTACTTTGACAACTGATCAGTACCCTACCGCTGTTGTACTCTGCCCTTCGCACATGCGCTTAGTACGGTTTGAAGGCCATGATT
AACAAGACTTTCGGAGCGTTTATATGAGTCCTCCTCCCCTTAAGATTTCCTCGATTTGATTAAGTTCTGTGGTATGCTGCAGCGTGTCCTGCATGTGGAAAGAGCCCTGTTCAGCTCTTGACGGTTTGAAGGCCATGATT
AACAAGACTTTCGGAGCGTTTGTATAGATTCCGCAAAAGTAGACTATCCTGCCATAACCCCAAGAAATGAAAGTCATCTTAGCTCCCGTATGCCTGGATAGGCGTGCCCTATAATAGAAGACGGTTTGAAGGCCATGATT
AACAAGACTTTCGGAGCGTTTGTGTGGGTCTGTTAAGAATGGCTCGCGTTACGGCCAATAACCGATGTAGTGGTGGATAACTGATGTACAGTAAGAAGTGCATTCCGCCACTTGAGATACACGGTTTGAAGGCCATGATT
AACAAGACTTTCGGAGCGTTTATGTGAATCGCCACTTATAAGCCTGGCAACCGGTGACACCGGGGTGTTACTATAAAGCACGACTCCGGGACGACCCGATGCATTCATGTGTAGTAGATTACGGTTTGAAGGCCATGATT
AACAAGACTTTCGGAGCGTTTGCGTAGACCACAGCTGCAAGGACAGAGGGACCATGCAGACTGCGGGACTCGGAGGAGCATAGATTCCTTGGGTTCCTGGGAGCCACAGCCCGGATGTTGACGGTTTGAAGGCCATGATT
AACAAGACTTTCGGAGCGTTTGCGTAAGCTAACGCTGTTTCATTGGCAAGTTGGCGGTGGAACGCAGGCGTTTCGTAGCTGGGTTGGTCGCGTTATTCGGCTGGACCCGCTCAATGGACTACGGTTTGAAGGCCATGATT
AACAAGACTTTCGGAGCGTTTGTATGGGCTGAGGGCAAAAGAGCATTCTACAGGCCGGATCACTGGGTCAAAGTGTTTACGGGCCAACCGCGTGGACAGGTCAGACGTACTACGATGTCTACGGTTTGAAGGCCATGATT
AACAAGACTTTCGGAGCGTTAGCCAGGGCCAACGGCAAATTTTCTCAGGTGGTCCTAGGGCGCACTGAGGTCTTTCAGCGTATCTTCACGGTAACCTTGTCAGGGCGCGACATTGCATTTACGGTTTGAAGGCCATGATT
AACAAGACTTTCGGAGCGTTTGTATGAGCGCTGGAGACACAAACCGGCAGGCTGCTTGGATAGGAAGGTCGAAGGATAAGAAATTGCTTTCGTCAAATGATTGCGGCGAGGATCACTGTCACGGTTTGAAGGCCATGATT
AACAAGACTTTCGGAGCGTTTATGTAGATACGTGGAGCGCGAGCCTCTGGATCCCTGGAAGGTATAGTTGGCGCACCGTTTAGTTAATTGAACCGTCTCATTGGAGTGATTGTTGTAGAAACGGTTTGAAGGCCATGATT
AACAAGACTTTCGGAGCGTTTATGCGAACGTAAGCCCGGCGATTGACGCATCATCTGGGTTTGCAAAGTGGAAGAATCAGTAAATGAAAAGGACTGGAAAGCGAGAGGACGTTAGCCAGTACGGTTTGAAGGCCATGATT
AACAAGACTTTCGGAGCGTTTATACGAGCGATCATATAATGATGAGCCCGTAGGATTGGGAGTGCAAGTCTTCAAGCCTTTGGAAGTAATGGGTATTTTATGCGTAAGGTTGGGAGACCAACGGTTTGAAGGCCATGATT
AACAAGACTTTCGGAGCGTTTATGTGAGTAATGGTAGAATTGCACAATCAACGGGGTAAACACTCCGTAGATAAATCAACATGCTCATACAGCTGTGATGCTGACATCACTATATATCGCACGGTTTGAAGGCCATGATT
AACAAGACTTTCGGAGCGTTTACACGGGCAAGTGCTCAACCACTTGAAAATTGGAGCCACCCGGTGGTTAGTATGCTACCTAATCAGATTCACTCCGACAGAGTTGCGAGCAACTTACGAACGGTTTGAAGGCCATGATT
AACAAGACTTTCGGAGCGTTTATACGAACAGGAACCCAAAGAGAGCGCAGACGTCCTCACACGATCGACAAAAGGGCATCCTATATGCTAAACTCGACGACTGGGAGTATCGCTCCAGTGACGGTTTGAAGGCCATGATT
AACAAGACTTTCGGAGCGTTCGCGTGGAGTCCCGTGTGTAGGCTCTGGTGCTTGGGAAACTAACGCGGCAGGAGGATATTCCGCAGACCTTGCTCAATGATTGCCCCTACCTTATGTCTAACGGTTTGAAGGCCATGATT
AACAAGACTTTCGGAGCGTTTGTACAGAATCTAATGAACTTATTTAACAATCGCCTTCGTCCATATACCCGGAAAATAAAGGAATCCCCAGGATTCTGGAGGGCCGCAGACATCCCTCACACGGTTTGAAGGCCATGATT
AACAAGACTTTCGGAGCGTTTACGTAAAGTTACACCTGTAAATCTAACCAATAAGGGGAGCTGCCGAATGGAGAAGCCGGAAAACGAACAAATATGATGAGGATGGCGAATAGTTCGCTTACGGTTTGAAGGCCATGATT
AACAAGACTTTCGGAGCGTTTGCGCAAAATTAGAGTTTTCGGACTTTCGAGGATGTCAAGTACTTTGTAAAACTATCGCCCCATTGCCCTGATTTATGAGTTAGTTGCGCTGGCCCGATAACGGTTTGAAGGCCATGATT
AACAAGACTTTCGGAGCGTTTATGCAAAATGTTGACCAAGTAATTATCAGATAAGGGGAACCGGGAAGCGAGGAACATAGTGAGAGCAGTGGATCCCTGAGTCTATCGAAAGCTGCTGCGACGGTTTGAAGGCCATGATT
AACAAGACTTTCGGAGCGTTTGCATGGGGCATAAGTCGAGGAATGAGAAATGTAACTGGGAGCACAGACACCTCGTAAACCCACACAAATCGGTCAAATGGTCGTAATGGTATAAACGAAACGGTTTGAAGGCCATGATT
AACAAGACTTTCGGAGCGTTCGCGTAGGATAGTAGGGCGTGAGCGTTCCACGGGCCTTACACAACCAACTGAGTGACCAAAGGGCAGGAGAAACTGGGCGACTAATGCAGTGCGGGTAAGACGGTTTGAAGGCCATGATT
AACAAGACTTTCGGAGCGTTTATGCGGAATAGAGTCTGCGGGTGAACCCGCGTGACTTATCTGCGGATCAAAACGTCTGTGAGCCAGTGACAACGAGGAAACCTTCAAAGTTGCCACGTCACGGTTTGAAGGCCATGATT
AACAAGACTTTCGGAGCGTTCGTATAAGGACCCAGCTAGGAGACAAGAAGCATGACAGGGAGTACAAGCTTCCAAACCTTCAGAGGTGGCAAATGTTCTGTGGATCATATCTGCGGCATCACGGTTTGAAGGCCATGATT
AACAAGACTTTCGGAGCGTTTGTATAAGAATTAGATAGGGAATGTAGCGGAGGTATTAAACGTTCTGCAAACTGGATCGTAAAGCGGGCGAAGTTAGCAGGTTAGTGTGGTGCGGAAGAGACGGTTTGAAGGCCATGATT
AACAAGACTTTCGGAGCGTTCGTATAGAAGTGTACGCAGCGGGAGTATGAGTATCCACGTAAGCTGGGTTGGTTGGTGAAGGAGTCGAGGCGGCTTAAGAGTGATAGGGGTTAGGGCGCAACGGTTTGAAGGCCATGATT
AACAAGACTTTCGGAGCGTTCGCGTAAGGACGGGGAACATGAGTATCCCACGAGTCAAAATCGATAAGTGGAAAAGTTAGACAATTGCTTTAGTAAGGAGACCAGAGGGGTGTAAGGATGACGGTTTGAAGGCCATGATT
AACAAGACTTTCGGAGCGTTTGTATGGAAGATCAGAGCACAAATGCTTTGTAGGCTTAAATCGAGCGGTGGGGAGACTATTCGGCAAACAGAATCGGAGGATGACGAGACGTCAGTGGACACGGTTTGAAGGCCATGATT
AACAAGACTTTCGGAGCGTTTGTATAGGGAGCAGGCTCCGAGAAGCATGAACGTCTGTACGAATTAGTTATCCTGCTGTCTGACTCATGAAAGTAAGGGGATTCGTGAAGTCTCTAGAGTACGGTTTGAAGGCCATGATT
AACAAGACTTTCGGAGCGTTTATGCAAGAAGGTGTTAGCATGTCCAACCGTCGCCCATATTTGTGTACTCAATGGCTAAGCTACCAGCAGTGTCCAGTCGATGAAGGAAGTTGTTGCATAACGGTTTGAAGGCCATGATT
AACAAGACTTTCGGAGCGTTTGCACAAGAGAGGGGTCCAGAAGCCATAAGACTAAACCGACATTCAAATTCGACAGTTGGTAGTATTCTACGAAACACGGACACGTCCACACTGGCCATTACGGTTTGAAGGCCATGATT
AACAAGACTTTCGGAGCGTTTGTAACCCTCCCTGACAAAGAGATCGGAAAGTAGAGAAGACTATACGGTCCGACAACCGCGCAATACTTCGGATCGATTAACCGTATAAATAGAAAGGGGACGGTTTGAAGGCCATGATT
AACAAGACTTTCGGAGCGTTTACGACCTTTCCAATCAATACGCTAATAGGCCACAGTCACTAAGACGCGAAATGGTTGTCTCGCCTCAGGGAACGGAAAGCGCTCATTGGCCCAGAGGTTACGGTTTGAAGGCCATGATT
AACAAGACTTTCGGAGCGTTTGTAGCTTCTTATGCCAATGTGATGGAGGGATACCCGCATATGAGGGCTGGGATGTCGATTTGTCGACAACAAGACACAAGCACCTCCACGGGCTGACGCACGGTTTGAAGGCCATGATT
AACAAGACTTTCGGAGCGTTTGTAGCTCTCTAAGTCGGGCGACTGTATGAGGATGCCAAGTTCTAGGATCTTGAGAGACGCGAGTGTTCTCACATACGAGCCTCAAACATTTCGGACGGTACGGTTTGAAGGCCATGATT
AACAAGACTTTCGGAGCGTTAGAGTCAAAATCTTACCCTGGGAATACAAGACCCGACCCTCGCCAGGTTTCCATGGCTGATTGTCCGGGTGGGCTTGGGTTCCGAGGTTACGTACTTCAAACGGTTTGAAGGCCATGATT
AACAAGACTTTCGGAGCGTTCGTAGCCCTTATGATCAGCGGATTCAGCCGTCCGCGAAACCTGGCAGTTGGCACGTTAAGACACCATTTATAAAATGCAACCGACCACACTAACTTCGCCACGGTTTGAAGGCCATGATT
AACAAGACTTTCGGAGCGTTTATAATCCTTGGTCCCCGGGTCTTTCCTCAAAGAACACGTGGACGATAGTGCGTCACCGGCAGTCCAAAAGAGAGTACAGTTAGTTACGCCGCCTTAGGTACGGTTTGAAGGCCATGATT
AACAAGACTTTCGGAGCGTTCGTAATCCTCAAACACTTCTTTAGGGGTAAGGCAACGTATAAGTAAAACAGTTTCATAAAGCGGATGCGGCAGGGTACTAATCGATTCGATGTACAGTTAACGGTTTGAAGGCCATGATT
AACAAGACTTTCGGAGCGTTCGTAACCCCGTTCCAAGTAGCGAAGCTCGGACATCCCGTACGATTCGACATCGTTCACATTAGTCGCTAGCGAGTATTGTGTTCGGCCGTATCACTTCAAACGGTTTGAAGGCCATGATT
AACAAGACTTTCGGAGCGTTTACAATTCTATTGCGAAGAGAGCCGCATGTGCTGACTTGGTGGCTCCCGGCTGTTCCAGTCTGTGTATTGGTCCTTAAACGTGTAGGTGCTTTCTTCGCTACGGTTTGAAGGCCATGATT
AACAAGACTTTCGGAGCGTTTGTAGCTTCGCGCTCAGACTGTCGAGTGAGAAAGTCTTGCACCTAGTTTAATATTCTATACAAGGACCCTGATCCTTGTGCCACCCTGGTTAGCGGTGTTACGGTTTGAAGGCCATGATT
AACAAGACTTTCGGAGCGTTCGTAGTCTCGTGGCCGTTCACGGCTTGCGTAAGGACCAATCGTTTACACTTAGGACTCTAAGCGATTTTGACTGGAATTTCAGAGCAGTAGTTCGGTTGCACGGTTTGAAGGCCATGATT
AACAAGACTTTCGGAGCGTTTACGACCTTAACTACAGTTAAGCGGAGCTTGTAAGCTTATACGTTATCGGACCTCAACGCGAGGAAATGGATCCATGAGAATCCTGGATAGCACTGAGCCACGGTTTGAAGGCCATGATT
AACAAGACTTTCGGAGCGTTTGTAACCCTAATACGACATTGGTTCTCCCAATGCCATATGGGGACATGGATGTGAGTTCTCGGGAGTTGCGGTAAGTTTCGTGACGGGGCATGTTCATGAACGGTTTGAAGGCCATGATT
AACAAGACTTTCGGAGCGTTCGCGGCCCTAAGGGTAGTTGGTTGTGAGGGCGTTCCCTTCATAGTTCAGGCTACCAGTTTGACGTCCCCGGCCCCTATGCATGAGGAGTTATTAAACCACACGGTTTGAAGGCCATGATT
AACAAGACTTTCGGAGCGTTCGTAGCTTGTTTCCTCTATCCTGGGCCGGACCAGTTCTGACCTTGCCCGTGGTCGGCGACCTATCAATGATATACTCGACGATGTGTCACCCCTCAGGCAACGGTTTGAAGGCCATGATT
AACAAGACTTTCGGAGCGTTTGTGGTTTGTCTGGCAGTAGGGCTTCTCATCAGGGCCCGAATGCGATTCCTTTCGGGTCGCGGGAGAAGCTTAGCCCTAGACATTCGATCTCAGGGTTTAACGGTTTGAAGGCCATGATT
AACAAGACTTTCGGAGCGTTTATAATCTACTGTCACTCGACTACGGTTTCAGTTTAATACTCCGCAGATACTTAGAAGTCCGGTCTGGATAACTTGTGCCACAACCTATCGCAAAGGCCAACGGTTTGAAGGCCATGATT
AACAAGACTTTCGGAGCGTTCGTGACCCACTGGGTGAGCCTACCAATTATCTTGGCACGACATGTGAAGGGCATACCAATGTTCGGCGTTCGACAGAAGTGAATCGTCTCACTAGCGTTTACGGTTTGAAGGCCATGATT
AACAAGACTTTCGGAGCGTTTATGATTCATACGTAGCCTGACTAACGCATCGATGAGTGTGGCTCTAGAGCCTCGGCCTCACCCCACCGGACTTTCGAATGATATGATCCTCTGGAGCCGACGGTTTGAAGGCCATGATT
AACAAGACTTTCGGAGCGTTAGAGTCACGCGTCCCTGTGACGTTTACGGCTTCTCCACTATGTAGCACCGAACTATTTTAGGCGGAAGTCAAAACCACTTACGTACGCTATCGGTGATAGACGGTTTGAAGGCCATGATT
AACAAGACTTTCGGAGCGTTTGCAACTCATGAGTGCCGCTTTTCTTTCACTTGGGTCGAATTGCTTTGACGTATAAAATTAAAGATATCATTAAGCAGGGCAGTTCTGTTTTCGGCCCCAACGGTTTGAAGGCCATGATT
AACAAGACTTTCGGAGCGTTTGTGGCCCGGCCCCGATAAGACTTTTCCGTCGAAATAATAGCTAAGGTGGAATCTCCGTGCTAACACGGGTGAATCACGAGTTGTCAGGTCCCTGCCAACACGGTTTGAAGGCCATGATT
AACAAGACTTTCGGAGCGTTTGCGGTTCAGCCAACGTCTTGGTCAGTCCTTACGAAATCGTTTACGCTTAAGCTTCCAGCGGTTCTACAAGGTTGCCTGGCTGCGATGTCCCGGATGCTAACGGTTTGAAGGCCATGATT
AACAAGACTTTCGGAGCGTTTACGGTCTAATGCGTGAAGTTCACGTGGGCGCAGAACATGTGCTCAAGCGGTTGTTGTTGAATCCCCGTGTCTAGTAGGAATACGTGTTGGGACCGCTGGACGGTTTGAAGGCCATGATT
AACAAGACTTTCGGAGCGTTTATAACCTGGCGGCTAACCCGCTCAGTTGTATCGTGAAGAGTAATCCTTGCGTAAGGACTCACAGCCTCCCTTGCCAGAACTATACGTAAGCCCATGTACACGGTTTGAAGGCCATGATT
AACAAGACTTTCGGAGCGTTCGTAATTTGAACCCGCTTTGTGTGGCCATTTATAAAGAGCCTATTTTATGAGGGTCATGAGCGCAGCGGTCGACCGCTCCAATAGTGTTAACATAGTGCAACGGTTTGAAGGCCATGATT
AACAAGACTTTCGGAGCGTTCGTGACCCGGATGGAGAAGAAGACCTGCTTGCGAACGTAGGCATTTAAAGAGTCTATTTCAAGTGAATACAAACGCTGTTGGCGTACATTTATTACCAGCACGGTTTGAAGGCCATGATT
AACAAGACTTTCGGAGCGTTATCGGACAGGTTCGCATTCAAAACCGTCGGTAAGTAGCTCACTATTCCGCGGGGTAGTACCCGTGTGGTCTGGTATCCTGTGTATTGTTACACCACCTTTACGGTTTGAAGGCCATGATT
AACAAGACTTTCGGAGCGTTCGTGGCTTGAAAAGAGCTTACTGTAGTCGAGCCGATGACCAAATATGAAACTTTCTTCGTCATATACTATTCTTCACCTGGCGGATATGCTCCCGTGAAGACGGTTTGAAGGCCATGATT
AACAAGACTTTCGGAGCGTTTGTAGCCATCTCTCACATGCTCACACATAGGTGCAGGTAGGATTAGAGGCAGGCCTCCTTAAGAAACTTCCCTCAAGGAAACTACGTACGGCTCCTCGGGACGGTTTGAAGGCCATGATT
AACAAGACTTTCGGAGCGTTTGTAACTGTTTCGACTCCTTGCATCGAGTTAGGGGCGTCAGGTAATGGCTGTTGGACCGTGCATGATGATCGCTTCCCTTGTGCGCAGTGTCCATTACTTACGGTTTGAAGGCCATGATT
AACAAGACTTTCGGAGCGTTCGATTAATCACGCAACTAGCGAGTCGTTCAATCTAAAGAACAAAAGAGCCGCGTGGTCGGAAGGCTGAGGAGGCAAGAAAGCTGACGTGATCAGGGAAGAACGGTTTGAAGGCCATGATT
AACAAGACTTTCGGAGCGTTCGTGGTTACCTGACCTCGAATACCATCATGCAAAGCCGGACTGTGCCAATACGGCAAAGATGAACATTGGCTGTGGGGACACAGGCAGCTCTCATAAGGAACGGTTTGAAGGCCATGATT
AACAAGACTTTCGGAGCGTTTGTGATCACTATTAAAGCTCGTAGGAAGCCAGATAGCCTAGTTAGACCTGAGCGCTAGGCACCTGAGCCGCACCGAAACGATGAGTCACCGAGCTTTGAAACGGTTTGAAGGCCATGATT
AACAAGACTTTCGGAGCGTTTACAATTACTACGCCAGATGGTCTTCCATGAGGCAAGGAGCACCTGAAGTGGACTAGCGCCCACAGCATCCTCAGCCCATGGGACATTCGCTGGATTGGTACGGTTTGAAGGCCATGATT
AACAAGACTTTCGGAGCGTTTACGACTACCAATTTCTTAACTTCTACGCGGCCGCAACTCAACTATGCCAGCGATAGCGATTCTTTCTTTAGGAATCGAACGTATACTTTGGAAGGACAAACGGTTTGAAGGCCATGATT
AACAAGACTTTCGGAGCGTTTGTAATTATTAAGCCGTTTCGGCATGTGGTATGAGGCCTATTTGGCGGGGTACGACTACCCTTGGTGGATGGTCGAGCGTACCCATTCACAGGGTACAACACGGTTTGAAGGCCATGATT
AACAAGACTTTCGGAGCGTTCGTAGCCGCGTCTGCGCATAGCTGCTTGAACAACCGTCAAGGCATTACTCACGTCATTTCGCACGAGTTCAAAACCCGCAGCCGGGGTGTTTATATGCTCACGGTTTGAAGGCCATGATT
AACAAGACTTTCGGAGCGTTTGCAGCCACACCATAACACAATGGGTAACACTTAACCAACGCGTAGCGTATCGACCCTACGTGTATCAGCCACCTCTCACTGCGGCGTGGAATATATGTGACGGTTTGAAGGCCATGATT
AACAAGACTTTCGGAGCGTTTGTAACCACACATGCCTTGATGCGGCGCCCGCGACTGGTTGTTGGCGGCTTGCAGGCTTTAACCTTTCCGGTCCGTGAGGGGTAGCCAGCAAATTCTTTTACGGTTTGAAGGCCATGATT
AACAAGACTTTCGGAGCGTTATCCGACCTGCCGCGTAACTCAAAGAGCACCTCTGACCAGCTGGTGATCACACCGGCTTGAGGAACTCAAAGCCGCGGCACGACGCGTGGAACGCATTAGACGGTTTGAAGGCCATGATT
AACAAGACTTTCGGAGCGTTTACAACCACGATTGTGTTTCCGCTCGCTACTTCGGAACCTCGGCCTACAACGGTTTAGCAGTGCCTAGTGCAGTCCGAAAAGGAAACTGTCGGGCGTTTTACGGTTTGAAGGCCATGATT
AACAAGACTTTCGGAGCGTTCGCGGCCACAGGTTATATATATTGCGCCTCGCCGAGTCTCGACGTCTGCACTGATTCTACACGACCATCCCGCGCAGGTTGCAACTGCCGCGGTGAGTGGACGGTTTGAAGGCCATGATT
AACAAGACTTTCGGAGCGTTCGTGGTTGCGAGATCTAAGGCCATAATTTGCCCCGTCACCTGCGAACGGATGAAGAACGATTTTAGCAGAGTCAGGTAAGGAAGGCCGAACGATCACCTTACGGTTTGAAGGCCATGATT
AACAAGACTTTCGGAGCGTTATAGGCTTTCACAGTTGCTTAGAACTAAAGTAATATCTCTCAAAGCGCCCCTGATATCTAAAAGTCGCGTCGCTCCCAGGACAATAGAACTTACCGTAACACGGTTTGAAGGCCATGATT
AACAAGACTTTCGGAGCGTTTATAATTGACTCACAAGGACTGATTAGGCTGTTCAGTCGTAGCACATAGACTAATGGGTTCTATGTGAAACCCTCCAGATAGAGGCATGCGGCTTACTGTACGGTTTGAAGGCCATGATT
AACAAGACTTTCGGAGCGTTCGCGGTTGGTTGTTCTCATCACAGCTGATCGACAACACTGAAAACCGTCATTTCTGCGTGGTACTCGCATACTGCGCCTTATTAAAAGTTAATCTGCCGAACGGTTTGAAGGCCATGATT
AACAAGACTTTCGGAGCGTTTACGACCGGTGTTGACGATACAACGGCGGCTAGTCTTCAATGTAAGCGCACAATAGCTCGGCCTGACAAGTGAACGGATAACTATTGCTGGGCAGGCCCTACGGTTTGAAGGCCATGATT
AACAAGACTTTCGGAGCGTTTATGGTCAGCATATTAATTAGTCACGCTGTTTGACGTCGAGGCAAGTTACCATCCGGCCTAAATGATGGTCAGTGAGTGAAACTTCCGTAATCCTATGCCACGGTTTGAAGGCCATGATT
AACAAGACTTTCGGAGCGTTCGTGGTCAACGATGACACTGTGCGCATAATTTGTAATTTAAGGCTAAATCCCGGCCGATCAGTGTAATCGGATGGCACCAAATCGGTAAGACTTACATACACGGTTTGAAGGCCATGATT
AACAAGACTTTCGGAGCGTTTGTAATCGATAGGTCAATAGCTCACACCGCCGGTTTCCGTACGACTTTCAAACCTCCGAGACACCTACGCGCTGGTATTTCGGAGTCTCACTAGTATATGACGGTTTGAAGGCCATGATT
AACAAGACTTTCGGAGCGTTTGCGACCAAACTCCTCATGGGAAGCTCCTAAACATCCGGCAATCGCTTAGAGCAAGAAATCAAGTATACATGGCCTCATGCCTACCCTGCAAAGCGGGGTACGGTTTGAAGGCCATGATT
AACAAGACTTTCGGAGCGTTTACAACCAAACCGGTAGGGTGTATAATCTTAGCAGTGCAGAGTAGCAGTCAACACGGATCGCGGCTGAGTTATTTTCTTTGACATTAGCCCACGATTGAAACGGTTTGAAGGCCATGATT
AACAAGACTTTCGGAGCGTTCGTAGTCAAACGCTAGGTGGCTCATGTTCGACCACAGCTCTATGTACTTAAATTATCGTTTCAACCGATAACCCGTTAAGTACTTAACGTAACTGTCAAAACGGTTTGAAGGCCATGATT
AACAAGACTTTCGGAGCGTTTACGGTCGGAGTTTCACGGCAGAGCTGGAGCGGCGCCGTGCCCACAGATTCAAACGCGTCCTGTTAGCTGCGCTCGTCGGATGATTGAACCAACAGTTGAACGGTTTGAAGGCCATGATT
AACAAGACTTTCGGAGCGTTTGCAATTAGAGTACTTCCTGGTAGCGTACGCATGGCAATCGAGTGCGAAACAGGAAACTACCGCTCCGTCTTCAGGTCTCCCCATCACAAATCGGGTATGACGGTTTGAAGGCCATGATT
AACAAGACTTTCGGAGCGTTTGCAATTAAAGACGCACGAAAACTCATGGTTTGTCCCCGACTAAATTGTCCCCGGACACTAATATGGTGGTGCACATAACTACGGCACGACGACTTAGTAACGGTTTGAAGGCCATGATT
AACAAGACTTTCGGAGCGTTTGCGACCAGAAAGGGGTCCTGCTTGCGTTTGACATTAAGCCAGTACCTGTGTGCTGTGAGATATGAAGCCTGTGGCAATGAACGGTATCAGGTCAACTCGACGGTTTGAAGGCCATGATT
AACAAGACTTTCGGAGCGTTTGCAGCATCCCTCCTACAAACCGGTAAATCGGGGTGGTATCTATTTAGTGGTCGTCGAGGTAGAATGAGAACGGCTTCAGGTTTCGGACTTCTGCCGACTACGGTTTGAAGGCCATGATT
AACAAGACTTTCGGAGCGTTTATGGCGCCTTCAAAAGTATTGATTGTGATAACCGATCGGGTTTCGATTCTTCCAGGAACGGCTCTTCCAGACCGAGCGCACTCTTCGGATCGGCGCGTCACGGTTTGAAGGCCATGATT
AACAAGACTTTCGGAGCGTTTATGACATTTCACCATAACATCGTGGAGTACCGTCTGATCTCAAACGGCAGAACTCACACTGTGGGGCAAAACGATTTTCCGTGGCAATTGCAGCTGCGGACGGTTTGAAGGCCATGATT
AACAAGACTTTCGGAGCGTTCGTGGTGTTTTAGTTGCATCTCACGTAATATCCTGTGGCTTCTATGAGGTTACTCAGAGCGATTATTAAAGATTTGTTAAGCGCTCTGCTCCACGCGCTAACGGTTTGAAGGCCATGATT
AACAAGACTTTCGGAGCGTTCGTGATGTTTGTGGGACGCGTCGTCCTTAGTCTTATTGAGTCGGGCAGATCGCTATGCAAGCGTAACGGCAGCAGATATTTCCAGGCGAATTATCCGACCACGGTTTGAAGGCCATGATT
AACAAGACTTTCGGAGCGTTCGTGATACCCAATGTATCACGTCAATATTCCTCAACCCACTGATACTGAGCATGTACAAGTTATGATAACGGCACACGTTTCATGGTCTTGCGTGCCAGAACGGTTTGAAGGCCATGATT
AACAAGACTTTCGGAGCGTTTATAACACTGTCTCATTATGTTCGGTTGGGTCGTCTGTGTAATGTTAACTTTCCTTGCCCGGTTTCACTGCGTAATACGCCGAATCCGGTCATGCTAGAGACGGTTTGAAGGCCATGATT
AACAAGACTTTCGGAGCGTTCGTGGTGCTACTAGACACGACACAGGCAAAGGCGAGTGTAGGCGGTCTTATCTCTGATAAAGAAGTAGCAGGGTCTTCGACCGCCGCTGCTTCGTCGTACACGGTTTGAAGGCCATGATT
AACAAGACTTTCGGAGCGTTCGTAGCATTACGCCACAAAATTCATTATCGAATGCCCGGCAGTCCTGCTTCTTGTAATGCCTGCTCCGACCAAAGTAGATCGATCCTCTCCTCAATTGCAACGGTTTGAAGGCCATGATT
AACAAGACTTTCGGAGCGTTTGTGGTGCCGTGGTGATCCAGTGGGGAAGCGGGTAACTGGCGCTCGCCTAACCAATAAAAGGCTACAGACGCCTCAGCTTATATAACATAGTCAGCTCAAACGGTTTGAAGGCCATGATT
AACAAGACTTTCGGAGCGTTAGCCCTTCAGTAAGGTCGCAACAGCAAATAAGTCTTCTGGGTGTCGCACATTGTGCTCGCGCAAGAACGCGCGACAGCCGGAATCCCAGGCAATTCGGGGACGGTTTGAAGGCCATGATT
AACAAGACTTTCGGAGCGTTTGCGGCGCCAGATTATCCGGAGTCCTAAAGATTTGCACTGGCCTCGTGTGATCGCGAAGCTGCCGTACCTACCTGTGTGTGGTGGAACTGACTCAGTAGTACGGTTTGAAGGCCATGATT
AACAAGACTTTCGGAGCGTTCGTGGTGTACTCCCTGTATGCGGTGCGTACTGGGGAAGGACAACACGTTTTACGGTGCCGCATAGACAATGCCCTCATACGCGCCTAGGTAGCGGGCTCAACGGTTTGAAGGCCATGATT
AACAAGACTTTCGGAGCGTTTATGATGTACTCAACCGCGTTTTAAATGGCATTTCCCTCACTACATATTAATACTGCTCAAGCCCAAACACCGTCAGTTTTCGAGCGACACGTTCTCGTTACGGTTTGAAGGCCATGATT
AACAAGACTTTCGGAGCGTTCGTAGCACATCGGATTGATACGCGGCTGTCGAGGCAGAGAAGACTATTATGACGCAGAGGTACCTGGACTGCTCTTCCGTACGGAACGCACTCATCGGTTACGGTTTGAAGGCCATGATT
AACAAGACTTTCGGAGCGTTTACAGTACGTACTTTCACAGAGCAGATATATCCCTGTATATTTCAACCTTCAGCCGGTCCAACACCGGAGGGTAACTGAAAACTAAATGAACTTGGATACACGGTTTGAAGGCCATGATT
AACAAGACTTTCGGAGCGTTTGTAGTGCATGTATTCTGCGCCTATGAGTTCGCAAATTTCACGAGAGAGGGTTCCAGGGGTTATCTTAAATAGCGGAGCAACGCCGGCAGGCTCCAAAAGACGGTTTGAAGGCCATGATT
AACAAGACTTTCGGAGCGTTTATGGTATACGACTCGAATTAACTCAGTAGCGTTCAGACCTGTCGACTGTGCACGCGATATGGCGTATGGATTGCTCTCTGGGCATCAACCCTCGAGATTACGGTTTGAAGGCCATGATT
AACAAGACTTTCGGAGCGTTTGTAGCACACAAGTACTCTTTTACAATTGGCTGTACAGCCGCCACCCGGCGCATATCGTTTGAGGGCAAATAACGTCGTAAGGAAAGGACCAGTTCGGAAACGGTTTGAAGGCCATGATT
AACAAGACTTTCGGAGCGTTCGATGCCTGTACTAAGGAACACAAAATTCTCTGCTTTGCGGGGCGACCCTCGGGGCTCCTTGGAGACAGAAGCAGCTCTACGAGGACGGACCATGAGACGACGGTTTGAAGGCCATGATT
AACAAGACTTTCGGAGCGTTCGTGACGTAGTGTTACAACATAACATCGGCCAGTTTATTCGATCGCATCATCGTTTGATAAACACAACCGATGGAAGCGTGCTTGACATATAAGGTCCACACGGTTTGAAGGCCATGATT
AACAAGACTTTCGGAGCGTTTGTGATACGGCAAACGTAACTATTAGAATGTCGAAGAGTCTAATCAACAGACCAAGTTACATATCTCGAGCATTAGAAAACGTCTACCTCGTACGCCATTACGGTTTGAAGGCCATGATT
AACAAGACTTTCGGAGCGTTTATGGCGTAGGTCCCTGCTGGGCACAGAATTGCAACTCACGCCACTAGGTAAAGAACTAAGCAACTAGGTTACCTAAGTCCCGATTATGCGGTAATAACGACGGTTTGAAGGCCATGATT
AACAAGACTTTCGGAGCGTTTGTGACGTAAGTGTTTCACAGCAGCGAGAAGCTAAGGCTGAGCATGCTCTATAAAGCCTCGCGAGGAAAAGGAATACAACTGCGGCGTCCTAAATGACCCACGGTTTGAAGGCCATGATT
AACAAGACTTTCGGAGCGTTTGTAGCACGGAGCAACAGCCCAAAATGAACGGTCGATAATAGGGCTCTTTTCGACCATATCACACATTAAGGTATGAACCATAGCTAGGTCGGCTGCAACACGGTTTGAAGGCCATGATT
AACAAGACTTTCGGAGCGTTAGCGTCCTTTGGTCACTTGTTCGTACACATGCCAGCACAACATAGTGAGGACCCCAGCCCATAGGTCTCTCAAGGCACGTGGTGGAACTTCACAAAACGAACGGTTTGAAGGCCATGATT
AACAAGACTTTCGGAGCGTTATAGGAGGCACTACGCGAGCCGATTGGCTGTTGGGCCCCGTCCGCTGGTCTCATGCTGTTTCCTTGGGAGTAACCGTCCCACAAAACGACCGGCTTTCCTACGGTTTGAAGGCCATGATT
AACAAGACTTTCGGAGCGTTTATGGCAACCTCGCCCGGGAAGATACTAGTAAGAAAGAGTCCTTGTTGTCGTATTTTGAGCTGAAACCAATCGCCTGCTGCCGTATAAATTCCGTGTCCGACGGTTTGAAGGCCATGATT
AACAAGACTTTCGGAGCGTTATCCGCCGACTGCAGACCCCGGCTCGCAGGCGTAACTCGAAGGACTTGCAACGGGCTATGATGAACAAAACCATTTCCAGTTCTAAGTATCTACGCACTGACGGTTTGAAGGCCATGATT
AACAAGACTTTCGGAGCGTTTGTAACAGTCACCACCCTTTAATGGAGTGTGGCACAATTCGTACGGGTGGAATAAAGGCACCCATTGTGGCAAACCTTTCATCATCGCAAGAAGATTTAAACGGTTTGAAGGCCATGATT
AACAAGACTTTCGGAGCGTTTGCGGTGGCCACACCCTCTGGTGGTGAAATGTGAAAAGAGCGCCGGGCTAGTGGAGGGTCGTTACCCGCTTAAATGGATGTGTGACAGTTGGTCGTCGTGACGGTTTGAAGGCCATGATT
AACAAGACTTTCGGAGCGTTTGCGGCGGTCGATTTATCTCTTCGGGACGGACGATGACGCAGACGTGCTATCGTGAATGATAGCAAGTCTTGGAGGTTGGTCGACTACCATGGGAACCAGACGGTTTGAAGGCCATGATT
AACAAGACTTTCGGAGCGTTCGATGCGGACGTGTCAAAGTTAACCGCGCTAGCCTCAAAATTTCTCGGACCACGTGCACTAGTGGGGAGCGAGCCTATTTTAGGATCAGACATAGCCCCTACGGTTTGAAGGCCATGATT
AACAAGACTTTCGGAGCGTTTGTGGTAACATTTCCGCATAACAATAAACTTGTTGAGCACCTGCACAACCCGGTGTCTGCACACAGCGCGGGCTCCACTGCCGTTAAAACGCAGATGACGACGGTTTGAAGGCCATGATT
AACAAGACTTTCGGAGCGTTTGTAACAGCGCTGTATACAAGGTCTCAAGCCACATATCATTAGTGGGCTACTCCCGCCTGTGTCCTGTACTCAGACGGCAATGAAGACGTATTTGTCGACACGGTTTGAAGGCCATGATT
AACAAGACTTTCGGAGCGTTTGTAGCAACGCGTTCAAGACGACTGCAGGCCTCGCACACTCAGGGTGAGTAAGGTTCACGCAAACATAAAGCAAGCCGCGCGATGCGTAACTAAGTCACGACGGTTTGAAGGCCATGATT
AACAAGACTTTCGGAGCGTTCGTAACGGTGGTTGACGGGCTTCTGACTAGACCCTTCGTACGCCCTGAATAAAGTAATGAAAGGATTGTTTGTAGCTCATAGTAATGAGCATGGAGTTACACGGTTTGAAGGCCATGATT
AACAAGACTTTCGGAGCGTTCGTAATAACGGTGCATGCGCCCTATGACTGGACGGAGATGAAAGAATACGGGATAGCGAAAACGCTGTCCATCGCGGCTGCGTACCTTCGGATCTCCGGAACGGTTTGAAGGCCATGATT
AACAAGACTTTCGGAGCGTTTGCAGTAATAAACGGCATTTCCTGGTTAGGGCAATAATGACCGATTTCATGTACGATATTTAATGCAGAGATGCGACGATGTAAGACCCGCTGTCAATGCACGGTTTGAAGGCCATGATT
AACAAGACTTTCGGAGCGTTCGTAGTGGTAGGACTTACGTCGGCGGTCAAGGATCCAACGTCAGCCCCAGTGCACGTTGAAAAGGTCAAGGAAATTCTGTCCTATGAGAATAGTCCAGAAACGGTTTGAAGGCCATGATT
AACAAGACTTTCGGAGCGTTTGCAGCAGATCTTTCGATGTGGAGGCTGACTCGTCCTGCCTTTTACCAATGTCATCTCATACGGACCACGAACAAAGTTTCTTGTCCAACCCGCTTGAAAACGGTTTGAAGGCCATGATT
AACAAGACTTTCGGAGCGTTCGTAATGGGCCTGGCTGGAAATATCCAACCTAGCCCGATACCCAGTGCAATATTTCTGATTGTTCGGGCGTGTACGAGTGTACGGTGTTTACTTTTAATCACGGTTTGAAGGCCATGATT
AACAAGACTTTCGGAGCGTTTGTAGTAGACTACAATGTCCTAACGTGGAAATCTCACGTCCGAGGTAGCCTACCATATTGCTTACCATATCATAGGCAGCGAGCTGGGTTAAATCGCCCGACGGTTTGAAGGCCATGATT
AACAAGACTTTCGGAGCGTTAGCGGATTTACGGAGAGCGTAGGCCTAGTAGCAAAAGAAGCCAAAAGATAGGAAGTCACCTTACTAAAATAACCGTACGAAAATTACAAGCTATCGCGTGACGGTTTGAAGGCCATGATT
AACAAGACTTTCGGAGCGTTTGTGATAAACGTTGGCCGTGACACCACACATGGTATTGCGTATAAAGATAGCTTGACAAGCGTGTCGAATAAAATAAACGAAAGGGCGACAGTCTAGAAAACGGTTTGAAGGCCATGATT
AACAAGACTTTCGGAGCGTTTACGACGGGTATGAAGGGATTGTTGGGCTGCTAGAACCTCATATGAGCGAGTGTCCGCATGGCTGAAGATCGAACATTGTTGGATGGACGCATCTCACGAACGGTTTGAAGGCCATGATT
AACAAGACTTTCGGAGCGTTTATGGCAGGCAATTCTAGTGACCGTTTCCGTAAATAGTGAGAGACTTGCAGTTTCCACTCCCCTGTAAGCGGCCGCGCCTCAATTTCACGCGCGTCATCGACGGTTTGAAGGCCATGATT
AACAAGACTTTCGGAGCGTTCGATGCCCGCGGTGCTGGTAGCGAGGTGTAAGTAAAGATAGAAGGCGTGTAGAGCAGAGAGGTGTCGAAAGGAGCCAGGCAAAACGTGGGAATTATGAGGACGGTTTGAAGGCCATGATT
AACAAGACTTTCGGAGCGTTTGCAACAAGGTTCAGTGTGGAACAGCGCCGGAAGGTTGGGGAGAGTTGCGAGAACGTCCCTGAAATGCCGGGCGATGTGATAACAACCATCCTGGAACCTACGGTTTGAAGGCCATGATT
AACAAGACTTTCGGAGCGTTTATGACAAGATTAAGCGTGACTAAAGATTCTGGCAAAGTACACCTATCGCGTTAATACATATAGCGCTTAGATCCCATCGGAACTTATTGTCTTGGGCTAACGGTTTGAAGGCCATGATT
AACAAGACTTTCGGAGCGTTTGCGACGGAGTGCGAATGTGCCCATTAACGCGGTTCCGATGACTGTGTCAGCCCACTAGCATGTTGGCGTGTCGGTGGTCACAACGTAATAGCTCTAACGACGGTTTGAAGGCCATGATT
AACAAGACTTTCGGAGCGTTTATGACAAGGTGAGACTGCTATCCGTTTTCGGGTTTTCGAAACTCTAAAACAACCGCGAGTGAGTTGTCCCTTCGTTAACTCGAAAGGGGCGCATCGAACACGGTTTGAAGGCCATGATT
AACAAGACTTTCGGAGCGTTCGTGATAGAGATGTATATGCACAGACACTAGTGACAGTGTAAATATTAGGCAGTACATCAGCGAAAGACAGCAGCGCATACCCACCTAGTCAGATGTCCTACGGTTTGAAGGCCATGATT
AACAAGACTTTCGGAGCGTTCGCGGAGTTTTGACAAAATCAATTGTATCTGAGTGGGCCAACACAGGTACATTCTCTAGAAGCTACAGTGGAAGATTGATAGATCGTATCATCGTTCCCGACGGTTTGAAGGCCATGATT
AACAAGACTTTCGGAGCGTTCGTAAGTCCCTCCGTAACGTAGTAGTTGTTTCTTAACAGTAATGCGTTACGGCGTGAGTGTTGTACGATCCCGACCCGCCCACCGGGCGTAGTGTTCCCAACGGTTTGAAGGCCATGATT
AACAAGACTTTCGGAGCGTTCGTGGATCTCTTGGGCGCCATAGTTTCCGAATTTACTAATGGTTGGGTTGTACAAGTTGTTGACCCCGCGCAGGCAACTCAACTGATGTATACAAATTGGACGGTTTGAAGGCCATGATT
AACAAGACTTTCGGAGCGTTAGATTGCTAAAGAATCTCTGACCGGCTCAGACGCCACGAACAGGATGCGTCAAAATATAATGAGCACTCCAATCCGTTCTTTGCTTGGGGTTTTAACTTCACGGTTTGAAGGCCATGATT
AACAAGACTTTCGGAGCGTTTGCAGATTCTCGGTAATGATTGGTGGAGACAAGCCCAACTTTGTGCACCTTGTCTTCCACATTCTGTCCAGATCTGTTCGTGACATTCAAAGATATTAAAACGGTTTGAAGGCCATGATT
AACAAGACTTTCGGAGCGTTTGTAGGCTCTACTCCGGACACGCGTGCGACCCCTTCATGTATACGGCTACTTTTAACGATGACCGGTAGCGGTGAGCAAGCGATCCGCGACGAATGAAAGACGGTTTGAAGGCCATGATT
AACAAGACTTTCGGAGCGTTTGCGAGCTTCACATAACCGTAAACTACGGTTACACGGGAACATGCATGGACGAAACTGGACGGTACAAATTACTCGTAAGACAACGCACTTGACTACGTAACGGTTTGAAGGCCATGATT
AACAAGACTTTCGGAGCGTTCGATTGACTAGGCAGCTGACGGGCTACTTGGCTCGACGAGCAGAGAGGCTACACGGTCAGAAGACCAGGAGGGCAGAGGAGTCACGCAGATTAGCTCCTAACGGTTTGAAGGCCATGATT
AACAAGACTTTCGGAGCGTTTGTGGATCCATTCCCAACCAATCGTAAGGCATGGGACCCGTTGCTAGGACCGGGAAACCAGCTAGCTTCCATCTTACGTCGTGTGCCACAAGGATTGTGAACGGTTTGAAGGCCATGATT
AACAAGACTTTCGGAGCGTTCGTAGGCTTATCACGTCCGTGTAACTACCCTACCAGCAAGCCATTGACACATGCCGAAGTCTCGATGCTGGCTCACTTAATGCGCCTATCAATGGGTTAAACGGTTTGAAGGCCATGATT
AACAAGACTTTCGGAGCGTTTATGGACCTATATGAGCTTGATATCGTCGAGACATATAGTTCATTAGGTACCCGGTCAATTGCGCCGAAGACACCAGACCTGGTAGGGCAGGCAAACTGTACGGTTTGAAGGCCATGATT
AACAAGACTTTCGGAGCGTTTGCGGGCTCATGGGCTTACCATCAGTTTCGAAGACAGGTATAGGTGTATCGGCAGTAGAATCGCCCCGGAGTCTTAAACCAAGAGATTTCATATCGGTGTACGGTTTGAAGGCCATGATT
AACAAGACTTTCGGAGCGTTCGTAGATTCAGTCGAGTAGAAAAGCGTAGACGCAGAACCTCAGCTATCACTCTGAGCTTCATCCACGTCACGTGAGGAACATGAAAACGTGATCACGCCTACGGTTTGAAGGCCATGATT
AACAAGACTTTCGGAGCGTTTGTGAGTCTAATAGGGAATGAACCTGTAGTTGGTAGGGGACACCTGCGACAAGTAAGGAGGTTGCGCACAATTGTGTCCCACCGACTCCAGCGCGGCCGAACGGTTTGAAGGCCATGATT
AACAAGACTTTCGGAGCGTTTGTGGGCCTGGGGACTGTTCGAAGAAGCGAGGCACATTTTCCCACCAAGAGAAAATGCCGCCTTCTAACGCCCTTACGTTGCGGCAACTAAACCGCACTGACGGTTTGAAGGCCATGATT
AACAAGACTTTCGGAGCGTTCGTAAGCCGTCCCCAGTTAAAGATGCCCATAGGGAGGGGATGCATCGCATTTGATAAAGTGTTGCCCGTTGGGCCAACATAGTCATTAGCATGGATGGGTACGGTTTGAAGGCCATGATT
AACAAGACTTTCGGAGCGTTTGCAAGCCATTCACCTGAAGAGAAGTAAGCGCGTAGAAATTCCAGCCGGTTGCCCCGATACCATGTGGCGGATGTAAAGGGGCTCAGACCCAGGATGAGCACGGTTTGAAGGCCATGATT
AACAAGACTTTCGGAGCGTTTATGAGCCGTTACACCGTGGACGCCGTATCATGGGATCTTCCACCCTGTAGTTCGCCATTGCCCAATTACTAGCGAGATAAGCACCTGGCTACATATCGTACGGTTTGAAGGCCATGATT
AACAAGACTTTCGGAGCGTTCGTAGGTCGTTGAATGGGCCCGGCGTGGGTCGGGTGTATCTGGGTTATCGTTGACATCACACGTCAGCCACGCGGGTTAAGCTCACACATTCATGCTCTTACGGTTTGAAGGCCATGATT
AACAAGACTTTCGGAGCGTTTGCGGACCATACCGAAGGGGCGCTCCATTGCTTTATTCCAGTTAGGGACGTATATACGTGCTGACGAATCAGAAGGAGTTAAGTCATCGTTTCATCCGCCACGGTTTGAAGGCCATGATT
AACAAGACTTTCGGAGCGTTTGCAAGCCGCAACTCAGAACAGCGTGGCCGCGGAGTCACGGAACCCTTAGGCAGTACCGGAATCGCGCACTATCAGCCATATTGCTGCTGCATTGACTGTACGGTTTGAAGGCCATGATT
AACAAGACTTTCGGAGCGTTTGCAGATTGCAAATTTGCGCAGTCTCCATTCTCGAAAACTATGCGTATAGAATTCGAGTCGCATTTTCTGTCTTTACGATGTAGCACGGACGCCAAAACGACGGTTTGAAGGCCATGATT
AACAAGACTTTCGGAGCGTTTACAAGCTGGTTCAGAGCAGCTGCCGTCCGGCAGCGTGGCGCATGGGGTAACGCGACTTCGGATGCTTGAGTTTCGTCTTCCAGGATTCGGACAAGCGCCACGGTTTGAAGGCCATGATT
AACAAGACTTTCGGAGCGTTCGTAGGCCGGTTAGGGTCCTAGCCACAATGAGCAATGGCTCTGGTGCACTTTCCTGTTGGCCAATAGAACATGTATCAATAACGAGGTTGAGTCCTTCACACGGTTTGAAGGCCATGATT
AACAAGACTTTCGGAGCGTTTATAAATTGATGCCTGCGCTGAGACTGCGCGCACCCTCACTTGGCATTAGTTCAAAATCTGGGAATCACTTCTCTTCTGTATTGCTTATCCAATCGCCAGACGGTTTGAAGGCCATGATT
AACAAGACTTTCGGAGCGTTTGTAAACCAGCAAATATGGTCGACGAGCGGGCTAACGGGGCCCACAACGCCTGCTATTGATATAGTACGTAAAGAGTAGAAGGCAAATAGGCATCGGAGCACGGTTTGAAGGCCATGATT
AACAAGACTTTCGGAGCGTTATATGTACGGTACCAGGCATGTGACTGCTCGACTGTGTGGCCAGTCTTAGGAAGATGTGTGGGATTCTAAAAGGTCGTGCGGTATTATACCTTACGCTGGACGGTTTGAAGGCCATGATT
AACAAGACTTTCGGAGCGTTTACAGATTAAGTAGACTGCAGCGACTCGGATATGCACATGACGCTCGGCCTGAAGTTCGCTCTAATGAAACTCAGCCGGACCATATCCGCTGAGGCACATACGGTTTGAAGGCCATGATT
AACAAGACTTTCGGAGCGTTTATAAGTTAAAATACACTGGCCCGTGATCCCTGGTGGCGCGGAAGTCCAGACCGGCTCTTTTCTCAAGTGATATAAATTCGTGAAATCTGTAAATCTTGGACGGTTTGAAGGCCATGATT
AACAAGACTTTCGGAGCGTTAGATTGAAGGGTGCTCAGTGTCACATTTGCCAAGATGATTCCGATAAGGACTGAGTCCTTCCAGCGCAGCCCATATTAACAAAAGGGTTCGGACGCGTCCACGGTTTGAAGGCCATGATT
AACAAGACTTTCGGAGCGTTCGTGAACGCTCCTCACACTGGACTAGTCTAACTCTCACGACTAACAGCTCTCAGTAGATCACAATCACGGTTACATTTAAATGTTCGACCCGCGTAGCGAACGGTTTGAAGGCCATGATT
AACAAGACTTTCGGAGCGTTTATAGGCACTCTGGCAGCTCGATGCAGGAGAATTTTCTAGCTCGTCAGCAAGGGGTCCTCGGCCTCGCTGCCGCGCTTGACATCTCGATTGGTCACGATGACGGTTTGAAGGCCATGATT
AACAAGACTTTCGGAGCGTTCGTGAACACTTGCCTTATCTTGGGTTCGCGCCAATCGCCATACGAGCTATCTTAAACCAAGGGAGAAGAGCTATATCGTCTGTCGAGATACTCTCACGAAACGGTTTGAAGGCCATGATT
AACAAGACTTTCGGAGCGTTCGTGAGCACTTGAAACGCGAGTCGGTCTTAACGTCGCCCTGTGTTGACGATATAGAAGAGGGTGACAACTCTGTTGCCTATTAGTCCCCGCGCCATAGACACGGTTTGAAGGCCATGATT
AACAAGACTTTCGGAGCGTTTGTAAACATTATCGGAGCGGCACTAAACTCGCCGATCTGGAGAGCACGTGAATCCAGACGTCAGAGCTACTAACTACGGTTCTACAAGTTTATAAATGCTACGGTTTGAAGGCCATGATT
AACAAGACTTTCGGAGCGTTTATGGGTGTTGTATATGACATTTGCAGCAGATGATAACATTTAAGCCGTTATTCATTGGCTCGCAAATGCCGGTAACGTTGTACATCGCGTTAGTTTCCAACGGTTTGAAGGCCATGATT
AACAAGACTTTCGGAGCGTTTACGGGCATTAGCGAGAATTTGAGTGGTTTTGTTTCAGGGATCGTGTCGCTCAGTTCCGTATATACGCTCTCGGGCGCCCGTCTCTTTCTCGCCCGGTATACGGTTTGAAGGCCATGATT
AACAAGACTTTCGGAGCGTTTACAGGTGCTGGGTAATGAGGGACTCCATAGCGAACGGCCAAAACAAACCCCATTGACGCGTAGGGATCCTCAAAAGCGAGGCCAGTGCGACTGGCTGGGACGGTTTGAAGGCCATGATT
AACAAGACTTTCGGAGCGTTTGCGAATACGCCTTAGTAGGGTATTCGTTAGCACGCGACACCGTTTCCTCGCACCGTTTAACAGACGAATTAATCATGCACGTCCACTATGGTTTGCTTGACGGTTTGAAGGCCATGATT
AACAAGACTTTCGGAGCGTTTGTGAATATACTGCGCGCTGTAGACACGGACGGCTGATAATGGCCAATCAGGCTATTACATAAGTTAGACTAGGTGACAGCCTATGAAGCTAACCTGTCAACGGTTTGAAGGCCATGATT
AACAAGACTTTCGGAGCGTTCGTGAGCGTACACTGTACCCACGAGCGCCATTGGGCAGACCCGTCAGTAAGAGGATATACGAGCTAGTACTGGCAACTATAAATAGCAGGATACCCGTTCACGGTTTGAAGGCCATGATT
AACAAGACTTTCGGAGCGTTTACGAGTATGTAACATATATGACCTGAGACGCTTTTGTCTAGAGAGCTGATCATCTACATGGATATTTGATGCTACCCCGTAATTCTTTCCTAGCAGTGCACGGTTTGAAGGCCATGATT
AACAAGACTTTCGGAGCGTTTGTAAGTGTAATCAAGGTATGGACTTCTCCCTTAAAGGCAGGCACGAGAAGCGATCGCGTCCGCTCTCCGACTAACTACGACTATAGATATGGCATTACTACGGTTTGAAGGCCATGATT
AACAAGACTTTCGGAGCGTTTGCAGATGTAGTACAGCCGTTCGACTCTCGCATACATTCGATTGCGTCGGACTACGGATATCAAAGAGTTTTACCGATTTTAACTTCGCGGCACAGACCGACGGTTTGAAGGCCATGATT
AACAAGACTTTCGGAGCGTTTGCGGGTGTGAGTCCGAGTCCAGATTCTATGCGAACCGAAAATGGTAGCCCTAACGGGCCGCCTAGGTCCTAACTTGGCACGATATCCATATCCTGTTTAACGGTTTGAAGGCCATGATT
AACAAGACTTTCGGAGCGTTTGCAAATACAAAACGGAGTAGCGGGTATCATCTGCCCTCCGATATTACACCGGCGGAAATCGCGCGGTTTTCCGGGTCCGTAGATGTCGGACACCGTCACACGGTTTGAAGGCCATGATT
AACAAGACTTTCGGAGCGTTAGAGGGCGGCTAATTAACCCCACTCTCGGGAAGTAATGGAGGCACACGTTTTAAGGCATGTCTAGTAGTGGGGAATCAGCCCATACTAAAAGCCACCGTAACGGTTTGAAGGCCATGATT
AACAAGACTTTCGGAGCGTTTGCAAACGATCCAAGAAGGCCCCGGACGGATAAGTTACTACTTTCAATTGAGGGTGTTAGTTCCTTATTGCCGGGTCATGATATAAGCCCACGTCATAGGACGGTTTGAAGGCCATGATT
AACAAGACTTTCGGAGCGTTAGCGGGCGTCTTAGGTAAGAAGGTCACTCGGTCGGGGAGACTGAAAGGAGCATAAACACTCCGTGCCGCAGGCGGTAAAGTCGGGTGCATCAGCAAATCAACGGTTTGAAGGCCATGATT
AACAAGACTTTCGGAGCGTTCGTAGACAATTAATTCGAAGAGTTGCCAGTGGGACAAGTCAATACGTCTGACAGTCCGTTAGCCCTATACAAATATTCCGGTCTTTGGGCGAGCTCGGGAACGGTTTGAAGGCCATGATT
AACAAGACTTTCGGAGCGTTTACAAATGGTACTAACCATTAACAGCAGTGGCAGACCGCCTGTCTGAGACCGACAAGAAGAAACCTCCATTCAATTCGGAACAGCAGCCGTTACGTTGTAACGGTTTGAAGGCCATGATT
AACAAGACTTTCGGAGCGTTTGCAAGCGATGCGTGCACGAGAGCACCCTGACGTCAAGTTCCGGTCATCGATGCCTGATCTGCCAAGGTTCGTGATTGAGCAATGCAAAAGCGTTCTGTGACGGTTTGAAGGCCATGATT
AACAAGACTTTCGGAGCGTTTACGAGTAACGGCTCATCTCTATGATTTAACGAACTCTACGTTAGCGCTGCAGACACACGGACCCATCGTTCACAGCGCTCCGACCACGTGGGACCTCGGACGGTTTGAAGGCCATGATT
AACAAGACTTTCGGAGCGTTTGTGAGTGGTAAATATTCCCCACCCCTGACGGAAGTAGATTAGAGGATTCTGCTGGAAGAGAACATCTGTTTCCTCCCCTGGTCTACCCAAGCCTGTACCACGGTTTGAAGGCCATGATT
AACAAGACTTTCGGAGCGTTTACAGGTGAGCTTGCACGAAGCCGAGCCTTTCGACACAATAAATGCCCTTATATGTAACAGTTCATTAATCATTCGGCCTCAAATGACTAGCGAGGGATGACGGTTTGAAGGCCATGATT
AACAAGACTTTCGGAGCGTTCGTAGACGAGCTACCTGTAATCACCCGAAATCCAGTGTCTTCAATTCGACTAGGTTAACTACAAAACTTTTCGCCGACAGGAAGAGTTCGACAAGATAAAACGGTTTGAAGGCCATGATT
AACAAGACTTTCGGAGCGTTTGTGGATAAGTGTGGAAAATTCGTGGTAAGTCACTAACGGTCGTCTGGGGTGCCGAACTTTTCCCGTTTAGGGCTACTTCGGGGCCATTTTGATTAGATAACGGTTTGAAGGCCATGATT
AACAAGACTTTCGGAGCGTTTACGAGTGGACGAGGAACGTATAATGTGCAAGTACTTCAGTTGCTCAAGGCTGTGGTCAACTGCTTGCCGCGTTGAGCAGTAGGCGTCGGCTATAGATGCACGGTTTGAAGGCCATGATT
AACAAGACTTTCGGAGCGTTTATAGACAGAGCTGGGAGAAATCCGAGAAGACACAGAATGATGTCCGGTTCTAGTGGACTTTCACTGGCCCAGACCCATTGCCATGTATTGAAGTAATTCACGGTTTGAAGGCCATGATT
AACAAGACTTTCGGAGCGTTTGCGAGCGGGGACCTTCTCTTCAAAAGTTCACTGCCGAATCCCGAACATACCTACTGAGGTCCTCGGCCAAACGCCCGGTGTCTCTATCTAAATAGAGGGACGGTTTGAAGGCCATGATT
AACAAGACTTTCGGAGCGTTAGAGTTCGGTGTGTTTCCCTCAACCGACAAAATTACTCTGTCGTTACCACTACCTAGACAGTGTGGCTCTTCCGACGGTTGCTAAGTTTTAACATCCTGCACGGTTTGAAGGCCATGATT
AACAAGACTTTCGGAGCGTTTGTGGGGTCTCTTCGTGAACTTCAGTGATACCCTGAGCATCCATCTTTGGCGGGGTGGTTAACCTGCGTACTGATAACGCTGAAAATGAACCTAGAAGGTACGGTTTGAAGGCCATGATT
AACAAGACTTTCGGAGCGTTCGTAGGGTTTCGTCATTTTGTACTGAAGGAGATTACGAATGCCGTCCCGTAGGCGGTGGAGGATAAGTGCCGTCGGGGTTGACAAGAGCATGTGGGATCAACGGTTTGAAGGCCATGATT
AACAAGACTTTCGGAGCGTTTATAAGGTTTATTAATACACAATCCTTAGAGCTCTGTATCCCCATCGAAAGCTCATTAATCACACTACGCGTGCAGCATAATGCAAACCCAGACTTGCCCACGGTTTGAAGGCCATGATT
AACAAGACTTTCGGAGCGTTTGTAAAGCCTGTGTACGATAGGTTGAGGGCTTTCCTGCACGACATATACGGACTAAACTTCAGTATACCCTGAGAGAAATTAGAGTTATGAGACACGGCTACGGTTTGAAGGCCATGATT
AACAAGACTTTCGGAGCGTTTACAAAACCCGGTTAATTCCGGAGTCACATCAAAAGGGCTGACCACACTACCCCATGCTCTACGTAATTTCCTAGGACGACAGATCTTTTAAGCGCTCATACGGTTTGAAGGCCATGATT
AACAAGACTTTCGGAGCGTTTATGGAACCCGAGCTGGGGAAAACAGCAAAGATCTGGGTCTGAAAAGTGGATGCTCGGTCGAAAATTGGAAGACTGCCACCTCGAGTCTTGCTCCTTAACACGGTTTGAAGGCCATGATT
AACAAGACTTTCGGAGCGTTTGCGAGGCTGTTCGCGAAAAGAACTAAGTGGTCGGGCCCGCGCTCCTACCGGCAATACCTCACAAAGGCCCGCCTCGAAATGTACTGGATTAAATAGTATACGGTTTGAAGGCCATGATT
AACAAGACTTTCGGAGCGTTTATAAGGCCGCTATATCTTGCCGAGTAAAACTTCCATCTAGCAGCTACTATATCTTATTCAACTAATAGTCTTAGCTGTACACAGAAGCGTCCAGGCTTTACGGTTTGAAGGCCATGATT
AACAAGACTTTCGGAGCGTTTGTGGGGCTGCACGCCAGGAATCTATTTCCGCTCAGCAACTAAGTTGACCGACTGTAGAACCACCCAGGAATATTCTGTCCACGAGTCCGACGCTGTTGCACGGTTTGAAGGCCATGATT
AACAAGACTTTCGGAGCGTTTACAGAATTATGAATGGGCGCTCACAGTCCGAAACCGCATTAGTCCTATTTGACATATAGTGCCATAGCACAGTACGGATTCTCAAATGGCTCCTAGGATACGGTTTGAAGGCCATGATT
AACAAGACTTTCGGAGCGTTATCCGTGCTTTCAATAAGAATATCTCACAGTGTAGCCCGAGGGCGTATCCCCTTTATTGCGGAGCACATTGTGATTAGGGTTATAATAATGAACTCATTAACGGTTTGAAGGCCATGATT
AACAAGACTTTCGGAGCGTTTGTGAGGTCAGCACCAGCAACCTAGACCATACCTCGGATAGAACCACGGCGGCCTCTTTAGGAAACTAGCTGAGGAACTCTGAATTTGTCTTACGCCAATACGGTTTGAAGGCCATGATT
AACAAGACTTTCGGAGCGTTTGTAAAATTAAGTTAGAGGCCCGCGTGTCAGGCTATATTTGACAGTTCTCTTTAGGACACCGTTTCGATTAGGCCATAGTCGGTCGACTAAACGCCGGCCACGGTTTGAAGGCCATGATT
AACAAGACTTTCGGAGCGTTCGTGAAGTCGAGGGCCGGGATGTCCGGTACTCAGATTGAAAGACTCCTACTTGTCCAGAGATCTCTGTCATCCAGGTTCAAGCGAACTAGGTGTCGGACTACGGTTTGAAGGCCATGATT
AACAAGACTTTCGGAGCGTTTGCGAAATACCCTAACGCCGTGACCTAGCCCCGGAAGGACCATCGATTCAGGACCGGTGACCCACTCGAGAGCTCTGAGGTTCTATACACTGCTTTTAGCACGGTTTGAAGGCCATGATT
AACAAGACTTTCGGAGCGTTTATAAAGCACTCAGTGCTAACGGAATAAGATGGTCTTTTGCGTTTATCTGCGAGGATATGATTGACGACTACTACAGCTTGGCGGGGTCGACATAGCTCAACGGTTTGAAGGCCATGATT
AACAAGACTTTCGGAGCGTTTGCGGGGTGTCGCAAAGAGGGTAAGAACATGATTACGTGCGGCCGCCTATAGCATTATGCACCAACGAAGGGGATACTGTAATCCCGAGCTACCTCGTCGACGGTTTGAAGGCCATGATT
AACAAGACTTTCGGAGCGTTTGCGGGATACCGGGTATACCTTGACGTCGGGACGTGAAGGACGACGTGTTCCTGTGCCACACGATTGTGCTGCATGTGAGCACGTTGGGCCGTATGTTTCACGGTTTGAAGGCCATGATT
AACAAGACTTTCGGAGCGTTCGTGGGGCGCGCTAGTTGAACGCCCCAGGCCTCGGACATCGATCTAAAACCATTCTCTATACCCTGTACAGTTACTCATTTCGAAGCATAGGATTAAGGAACGGTTTGAAGGCCATGATT
AACAAGACTTTCGGAGCGTTCGTGGAGCACGCGCTAGTTCGTGAAAGCTGAAGTCTAAGGATTCGAGGTCACTGGCTCCCACTGTAGCATGACCTGGATCTGCCGTGGGAATGACCTACGACGGTTTGAAGGCCATGATT
AACAAGACTTTCGGAGCGTTCGTGGAATGCGGTGATGGATCACGCCAGCCCCGGTTTCTTCTGTCTTCCGGGATATTACGGTGCACCCACGTGCTATGATATGGGGATAGGCTGCGACTAACGGTTTGAAGGCCATGATT
AACAAGACTTTCGGAGCGTTTGCGGGACATAGAGGCAAAGTGGTGATCCCGCCAAATCCTGGGGATGACGTTTATCTATGCTTCTGTAATCGCGGTCTGGAATCACTAGAATAACTTGACACGGTTTGAAGGCCATGATT
AACAAGACTTTCGGAGCGTTTGCGGAGTAGCTAGCATCCAATATGACCATGTGGGCGGGCTTGCACATCCTAATAACGGCAGACGATTCCTTCGGTTATTAGCTGCTACCTTACCACCTCACGGTTTGAAGGCCATGATT
AACAAGACTTTCGGAGCGTTTACAGGATAGTGTCATCGATATTAGCATGCGAACCTTTTGAGTACAGTGATGTCGACCTGGCCGAAGCGGACGCGATCTTCAAGCTTATACTCCAAATGAACGGTTTGAAGGCCATGATT
AACAAGACTTTCGGAGCGTTCGTGAAATAGGTCTGATATGCCATACACTCTATTGCCGAATACCACAGTGGCGGCGCTGAGACGGAATTCGAGGCCTAGCATTAGGAAGCTAGACAAAAGACGGTTTGAAGGCCATGATT
AACAAGACTTTCGGAGCGTTTATGGGGCAAGTATGCCTGAACCGGTGTGTCTACCCGCTTGGAAACACGCCTCTAAATCTGATAATTAGTCTCGCGATTAACGATTATTCTCAATGTTATACGGTTTGAAGGCCATGATT
AACAAGACTTTCGGAGCGTTCGTAAAACGGAATACCACGAGTTCCCTCAGTAAAGTGAAGCCGTACTTGAGTCTTATATTGGTGCGGGCCAGTTCACGTTCCCATGACCGGTTATGAGACACGGTTTGAAGGCCATGATT
AACAAGACTTTCGGAGCGTTCGTAGAGTAGAAACCCTGCGGTGCTGTGCGAGCTGCATACCTTGAGGTTTGTGAGGCCCGTGTAGTCCCTTCGTTATATGCTAGAAATTCTCGAGAGTCAACGGTTTGAAGGCCATGATT
AACAAGACTTTCGGAGCGTTTATGGGAACTTTCATGCGCTAAACTCGGTCGTGATTTGACACCTGCCATCCGGACACAATAAATATAGGCTCATAAACCCTTCCCTCACAAATCTTGACGACGGTTTGAAGGCCATGATT
AACAAGACTTTCGGAGCGTTATATTTTGAACAGGATCGTATTGATGCTAGAGTCGCCGAATGATGAGCCCTAAAATTTGTCCCGGGACTGTCAATCTCGGTAGTTGCAACCAGGCAGGGTACGGTTTGAAGGCCATGATT
AACAAGACTTTCGGAGCGTTCGAGGTTTCTAGCGGGGCATGAGTGACTCGTCTTGATCACAACAAGAAGGGCAGGACGCAGAGTATGTGATTGTTCCTAGCGGTCTTCGCAGCATTGACGACGGTTTGAAGGCCATGATT
AACAAGACTTTCGGAGCGTTTATGAGGGCTTGAAAGTCGTATCAACTATTACATGAAGGAATCGAATCAGTTTACGTAGAGCAAGCGCGTGGTGAATCAGGTAAGGCGTTTGTATGATCTACGGTTTGAAGGCCATGATT
AACAAGACTTTCGGAGCGTTTACAAGGATCGTCTTGAGTAGATCAAGCAGGCGGGTACGCAGTGGACGACCAGCAGTTATCACCGAGGCGACCGGTTGGGGAGCGGCAATTGATCATGTTACGGTTTGAAGGCCATGATT
AACAAGACTTTCGGAGCGTTCGTAGAGACCATATGGGTCTACTTATCACTCTCAAACCATTTATATTCGCCTGGGAGTCCCCAGTTTTAACCACGCTTGCGAACGCCGTCTAGATCCTCCACGGTTTGAAGGCCATGATT
AACAAGACTTTCGGAGCGTTCGTGAGGGTCGGCTAAGAGATGGTGGCGATAACATAGAGTAGAGGCTTGACCCTAGCTGCTACCCTTCAGCGAGAGTATGGGCCTGTTACCCGCAGGTGGACGGTTTGAAGGCCATGATT
AACAAGACTTTCGGAGCGTTTATGAAGGCTAAAAGGAAATCGAATACGTTGGCAGATTATCGTAGCTCTTGGGTTCATCCGTTTTGCCTCCCACGCCTTTCTAGGTCCATGCATAAAGACACGGTTTGAAGGCCATGATT
AACAAGACTTTCGGAGCGTTTATAGAAACACCTAGGACAAGCCTGTCATCCCATGACTCACCTTAAAAGCGTGGTGCAACCCATCCCGTAATATAGTTCTCGTGCACTAAGACGCCTACTACGGTTTGAAGGCCATGATT
AACAAGACTTTCGGAGCGTTTGCAAAGGCGCTAGACATGGGGAAGGGCACGATAATCATAATCGAGATCGGCTTCGGTTGGGCAAAGCCGGCGTAAACGTTTGGGCCGTAGTCCTAACGTACGGTTTGAAGGCCATGATT
AACAAGACTTTCGGAGCGTTCGATGGTGCGAGATAGGATAATAGTACGTGAACGGGCAGTCTTGCGGGCAAAATTATATAGATTGTAGTAATCCGCATCTTTACACGGGCTTCGGCTACCACGGTTTGAAGGCCATGATT
AACAAGACTTTCGGAGCGTTTACAGAGGCGCAACGAAGCCTGTAGAGAATCTGAAAGCATTCTGGCCGACTCTCCACAACTCGCTTAGGGCTCGATTAAACAGATAGAGCTGGTGATCTAACGGTTTGAAGGCCATGATT
AACAAGACTTTCGGAGCGTTTACAGGAGCGGCTAGAGACGTTTGGTAGCCGGAGGAAAGTGCGCTCTGTGGTGGCAGGCAGGGGACACACAGCAGGAGCGTACGGACTTCATGATTCAAAACGGTTTGAAGGCCATGATT
AACAAGACTTTCGGAGCGTTTATAGAAGCGGCACGATCATTATCTCCACTCGTACGCACTCAGAGTGCGCTTTGAAATTGCCACATGCAGACATTGATTACGCTGAACTAATAGGCAAGGACGGTTTGAAGGCCATGATT
AACAAGACTTTCGGAGCGTTTATAAGGGTAGGGTGATTTCTACCAACAGTGGTGCTACATGATTCGTTTGCTCTCAATGACGGTGCAACAGCATGAGGTGTCACGCTATTAGCAGCCTCTACGGTTTGAAGGCCATGATT
AACAAGACTTTCGGAGCGTTTACAGGGAACCTCCGGAACGCAATACCACACTGTCACAGTTAACCCGCACGCTGCCGCTCTTTCTAGTGCTCGACCCTGTCCGAGAAGTAAGCTGCGGCTACGGTTTGAAGGCCATGATT
AACAAGACTTTCGGAGCGTTAGCCCGGTTAAATGAACGGGAAGTTCAGCAGGTAGTCTGGCTGGGTCGTGGGGCGGGACAAAGGCTACGCACAGGCAATACCGAACTGTGGAGCGCATGCACGGTTTGAAGGCCATGATT
AACAAGACTTTCGGAGCGTTTGCGAAAAGCTGCCTTTAAATTCACGTAGCTCAGGACTAGCCTACACGACAGATCAGACCCCATCCACCACAGGCTGGGGTCTATATTTAGCGGTTAAAGACGGTTTGAAGGCCATGATT
AACAAGACTTTCGGAGCGTTTACGGGAAACCGGGAAAGACCGAGATGTCTAACCCGTTGGTGGCAAGATGGGGATGCCCGGTTAACCAGCTTCTGAGCCAACTATGTGCGGATTGCGTTCACGGTTTGAAGGCCATGATT
AACAAGACTTTCGGAGCGTTTACGGGGAGCATCAAGTTTCGCTCCTTTCTATTCAACGTCCGAACCTGAATGCGCAAAATCACGTCGAGAGCAGTATTCTGCCCGAGGGTGTTCGGACCAACGGTTTGAAGGCCATGATT
AACAAGACTTTCGGAGCGTTTACAGGGAATACGTTAGGCGGCGAAGTTCAGTGACCGGGAGGAACCTATCCCTGTCTAGCTATTTATTGCGGCCTTACGGGAGACGCGCGCAATGTTCTTACGGTTTGAAGGCCATGATT
AACAAGACTTTCGGAGCGTTTGTGAAGGGCAGTTACGCCGAGATCATGGATGCCTGTATGAAACACTATAGGGTATCTGGGGCTTCTTTGATACATTTAATGATGCACGAACACTGAAGCACGGTTTGAAGGCCATGATT
AACAAGACTTTCGGAGCGTTTACAAGAAATGAGTCTTCCAGATGGACGCGTTGTAATATGGCGTCCCGACCGCTATGAGTGCGATCCAAATGATATCACCAATGTATACGCAATACGTATACGGTTTGAAGGCCATGATT
AACAAGACTTTCGGAGCGTTTACAAGAGGATCCGTTGTAGGGATGAAGGGACTTTACAGGAGAGTGCGTTCCCGCTAAGCAAGAATTGGTCAGCGGCAGGTTCAGGCATTGGCACAGCCAACGGTTTGAAGGCCATGATT
AACAAGACTTTCGGAGCGTTTATGGGAAAGTCAAAAGTGGAACAATAGCTGAGTGCTAAGACTGCTACCCCTACCTAACAAGAAAAGCGCCGCATAACGGAACTTTGACACCACTGTGGAACGGTTTGAAGGCCATGATT
AACAAGACTTTCGGAGCGTTTATAAGGAGACGCTGCGGTATATACGGGATCGACGGCACCCGTGTGGGGACTCTGGAGAAACCCACGATATTACTGAACGATCGTGATGCTTAGGAACATACGGTTTGAAGGCCATGATT
AACAAGACTTTCGGAGCGTTCGTGAGGAAACAATCTACTAACAATGGGAAATCATTAAAGCCACATCGAAACAGCCTAGGAAAGCGTTACAAAAGGCTCTGAAACGCTACCGTATGATTGACGGTTTGAAGGCCATGATT
AACAAGACTTTCGGAGCGTTCGTGGAAAAGGCTGCACCGTGGCGATAAACGTACCAAGGTTGCCCCGCATCATAGATAGAGGGTAGACTGAATCCTTCAGCAGACTTGGTTGCGAACTGGACGGTTTGAAGGCCATGATT
AACAAGACTTTCGGAGCGTTTGTAAGAAAAGCAGTATTGACGCTACGCGTCCAGCATTCGCCTTGATAGAGCACACAATAGTGGCACTTTCGACTAGATGTATTTACCTAAGTCGTCATTACGGTTTGAAGGCCATGATT
AACAAGACTTTCGGAGCGTTTACGGGAAAGAGCGCCGACAAGACCATTATTCATACCCATAATAGGCAAGTTCAATCAAGTCAAAATGGAGACTCATGGTGGCTGTAACTAAGGCCATGTACGGTTTGAAGGCCATGATT
AACAAGACTTTCGGAGCGTTTGGTCCCTTCCCCTTATTAAATCTACAGCCTCTTAGTGTCATTTTGTCTCGCCCCTTGGCGATTCAATACCGGCTTGAAAGAAGCGCGCAGCAGTAATATACGGTTTGAAGGCCATGATT
AACAAGACTTTCGGAGCGTTTAACTCTTCCTTAAGGAAATGACCTCCGTGTTACCATGTCCCTTACAATAAGGATGTATCCGAAAGATCTCAACCCGCGCGACCCAAATGGAGCTAACCAACGGTTTGAAGGCCATGATT
AACAAGACTTTCGGAGCGTTTGATCCCCTCCAGGGTGCCTAATGATTCAGCTTGACCCGCCAAACGGCAGTGTAGAACTTGCGCAACCTGGCCCGAACGGTCATAAGGATTAAATATGATACGGTTTGAAGGCCATGATT
AACAAGACTTTCGGAGCGTTATGACTCAAATACCTTGCGTAGTTGACTTCATCGCTCTCATGCCCGGCAGTGGACCTTCATGAGGCAATCCTGTCAGGCGCGGCTCTTGCCTATTTGGATACGGTTTGAAGGCCATGATT
AACAAGACTTTCGGAGCGTTTGGTCCCCTTACAGCCAAGTTAAATAGTAGAGGATAGTATGTTTGATGTCGGAGGTTTAATAACTAGACTATGCCCTTCAAAGAGTGCCGGGAGGTATGTACGGTTTGAAGGCCATGATT
AACAAGACTTTCGGAGCGTTTAACCCTTCTGGCCGCCGAAGGCTGCAAGTATATGAGCTATTCGATGGCAGCGCTTCCCATGTCAAAAGGTTCAGGCGATCGGGTAAGCACACATAGCAAACGGTTTGAAGGCCATGATT
AACAAGACTTTCGGAGCGTTTGACTTCTCCGAAACCAAATAATTTGACGTTTTGGCGAAGGTTCAGGGTCTAACACATTGCCGCCTGAAACTTGACGGATTCTTCTACACACTTTTGATTACGGTTTGAAGGCCATGATT
AACAAGACTTTCGGAGCGTTTAATCTTCTGTCAGCCTACAGCGTTGGTTCTCGACGAAGTTCCAGGGGCAACATGTCTGCTAAGTGCGTTATCACCACACTAGCTTGTAGGAGTGCCGCTACGGTTTGAAGGCCATGATT
AACAAGACTTTCGGAGCGTTTGGTTCTTTGTGCGCGGACAGTCCATGCCCTGGGTCCCGCTTTTCCACTGATTGTATTAATCAAGCCCCACTCATGGAGAGTAGTATAACAGTGTCAGAAACGGTTTGAAGGCCATGATT
AACAAGACTTTCGGAGCGTTTAGCTCCCCACAATTTAGTGGATAGATACGAGGGGTATCTTCATCAGGGATAAGTATTCCAGGGCTAAAGTTCGGCATCACTCAGGGCGACGGAGCAGACACGGTTTGAAGGCCATGATT
AACAAGACTTTCGGAGCGTTCGGCTTCTCAACCGAATCGGATCATCATCCACGGAGCTGCACGTAATCGGAACGTAATGATCCAAATCTCTGATCCCTTTAATATACAGCAGTCAGTCGGACGGTTTGAAGGCCATGATT
AACAAGACTTTCGGAGCGTTAGGAAAACATGATAGACCACTACTGCCATCTAATCAACATACCAAAATCCCCTCAGATATTTTCCGTACCCTGGCTCCGTGAGCACACAATATTGTGCCGACGGTTTGAAGGCCATGATT
AACAAGACTTTCGGAGCGTTTAGTCTTCCAGGCCAAATGAACACTAAGCCGAGCACCCCTCCACACGAGAGAGGCCTTACGTCGCGGTCCTTCCATGAGCAGCCTGTGACTTGAGCGCCAACGGTTTGAAGGCCATGATT
AACAAGACTTTCGGAGCGTTCGGCTTCTCAGAGGAGGTAAGTAAGAAAAGACCAACGGTCAATATGTGGGAGATTTCGCTCTTAGATGGCATACTGCGCCTAGGAGCCGACTCGATCCAAACGGTTTGAAGGCCATGATT
AACAAGACTTTCGGAGCGTTTGGTCCCCGCTTCTTCAAGGGTGCGTGCACAATATCCAAGTATTAGAAACTTAGCGTATAAGCGTGTTGTCCATCGGTCAGCGAGGGAATGTACAAATTGACGGTTTGAAGGCCATGATT
AACAAGACTTTCGGAGCGTTTAGTTTCTATTTGTAGGGAACTCTGCAATACTCTGAGGCAAGGTGACCTCGAAGCACGTTTGACTACGTAGCCTCCGTAGCAAGTTCATGAGGCTAGATGACGGTTTGAAGGCCATGATT
AACAAGACTTTCGGAGCGTTATTAACTCGAATAGCTCAAGAGATCTTTAAATATATCACTGATGTGTGAGGAATCGACGACGGTCATGACTGATGTCCTTCGTTCGGACTTCAAAACCGAACGGTTTGAAGGCCATGATT
AACAAGACTTTCGGAGCGTTAGGACTAAGCAGGCAAATGAGGACCTTTGTGCGGAGGCATCGTCATTTGCGGTTGATGCCCGCTAGTCAAGGCACTGTCTTTGTCAAGGGTTGCGGAGAGACGGTTTGAAGGCCATGATT
AACAAGACTTTCGGAGCGTTTGATCTCTATACTCCGGACGGCATCCGCTCTCGAGTAGGCTATTTCATCTGTGCCGACATCGCCTATGAAACGAAGAGCTCCCACTGGGTTGACATCCATACGGTTTGAAGGCCATGATT
AACAAGACTTTCGGAGCGTTTGACTTCTACGCATACAATACGATGCGGGTCGCTACCTGGGCAGGATGCCGCTCATGAGTTATTATTGAGTTGTGATGCCACCCTATCGTCTATCCACGAACGGTTTGAAGGCCATGATT
AACAAGACTTTCGGAGCGTTTGATTCTCGCAATCACGTGTTATCTAGGGTTGCAAGCTCGGGCAAGAGCGGTACGGTACGAATCATACCTTAATAATCGGCACAAATTTCCCGATATAAGACGGTTTGAAGGCCATGATT
AACAAGACTTTCGGAGCGTTTGGTCTTTGCGGATTACGCAAAATCGTGACAATCCTTAGGGACGGTCAGATATGGACTCTTATTGGAGCACACATCACGTATTCAACTTCAATCTGTGACACGGTTTGAAGGCCATGATT
AACAAGACTTTCGGAGCGTTCGGACTCAGTAAAGTGTATGTTAGGAATCCACTGCTCGAGGGGAGCACTCTGACGATCCTATTGGGGTCAAAATTGCTAAGTCTTGGATCCACTCCTCATACGGTTTGAAGGCCATGATT
AACAAGACTTTCGGAGCGTTCGGACACTTTATCCTATACCGGATGGCGTCCTAGCAACCTCTAGAGACACGAACTGCAATCCGCATCGGACTCGTACCGAAGCTACACGCAACGCAGTGCACGGTTTGAAGGCCATGATT
AACAAGACTTTCGGAGCGTTTGGTCTTTAGCGACTATCGAAAATCCCTTCCGACCGTAGAGAGACACCCTGCCACGAACCTCAACTTCCCTTACTAGCCGAACACCTGCCATCCCGCTGGACGGTTTGAAGGCCATGATT
AACAAGACTTTCGGAGCGTTCGGCTCCCGAACTTAACCGCAGAATCGGAGATGGCCTAGAATCTCCCTAGTGCTTACGAACATCAGTCGGTGACGATTCGCAGAGCTGGACCGGACCAGGACGGTTTGAAGGCCATGATT
AACAAGACTTTCGGAGCGTTTGACTTTCAAATAGCCCGTTTTGTTTGTGTGAGTGTTATTAAACTAAAGAGGCCGTCAGGATTCGTGGTAGCTTCCCGCCGGTTTCGCGCTAACGTTGTAACGGTTTGAAGGCCATGATT
AACAAGACTTTCGGAGCGTTTGATTCTCGAAGCGGTCGAAACCGACATTGAGAAACCTAGACACACGGGTGTGCGTGTCGCGATATACCGTTTGTAGACAGTTTGATATACAGTCATAGAACGGTTTGAAGGCCATGATT
AACAAGACTTTCGGAGCGTTCGGCCCTTAAGAGGAAGCCATGGCTTCCACGCCGCGAGTCGACCAGGTTGCTTATAAAGTGGGTAATAATAGTATTCTCGGACCAGGTTATAATCCGGCGACGGTTTGAAGGCCATGATT
AACAAGACTTTCGGAGCGTTTAGCTCTGTCCTTACTAGGAAGGTGTGTATGTATGTCTGCAATTCCAGGGGCAAGACACGCTGACCGTTTTGTACACGGGCCATGTCTGCTGGGAGAAAGACGGTTTGAAGGCCATGATT
AACAAGACTTTCGGAGCGTTTGGTCCTGCTTCAGAATACGAGCATGTACCTCGCTGAACCTCAGCCTTTCGCAGTACCTATAGATGAGGATAAGTACGTGTTCGGTACTAGCTTTCTTGCACGGTTTGAAGGCCATGATT
AACAAGACTTTCGGAGCGTTCGGTTCCACCCACAAATAAGAAGTTAGAATCCTCCGATTGGTCGAGGTACGGGCAAACTAGCTTCCGCGATCTTAGTTCTGTATTTGCGGCACTGGATACACGGTTTGAAGGCCATGATT
AACAAGACTTTCGGAGCGTTTAACTCCGCCTGGTCTGTACCTAGCGTGAGACCGTGACTACTTTCGCGGGGCCGGAAACAACAGTCCCTGAGTACTAGCCCGGGCTTTAGAGATTCTTGTACGGTTTGAAGGCCATGATT
AACAAGACTTTCGGAGCGTTCGGAACATACGCAAGATTCCAGGCGGGAAGTGTCCTTTCCGTGTTGAGGCACAAACATGGCCATATAGCTAGTAGCACAGTGGTACTAAAAGTTTATCCTACGGTTTGAAGGCCATGATT
AACAAGACTTTCGGAGCGTTTAGCCCCATTGCAGATGATTTTGTGGACGAAGGTCTAGGACCGCCCGTGTATGGTTGCATCGTGTAAGAGGACGGTGCAACGCTCAGGGCGGAGAGTGGGACGGTTTGAAGGCCATGATT
AACAAGACTTTCGGAGCGTTTAACTCCGCTAATTCATTATTCAAGAAGGTGTCGCTGCTTGCCGTATGAAGACAATCGTTCGGAAGACCAAGAATTATCTAGACCTCCTAATAGTACTGGACGGTTTGAAGGCCATGATT
AACAAGACTTTCGGAGCGTTCGGCTTTACTAAAGACCACTAGCTTCAGAGCATGGGTAGAAGACATTCCAGTGGTCGCGTACGAGGCTGGATCCTGCGTGTTGAAGAGTGATGAAATCGTACGGTTTGAAGGCCATGATT
AACAAGACTTTCGGAGCGTTTGGTCTTGTGTCTAACCTGAGAAAGAGGAGGACGGACCTAGGGAGCAGAGAACGATGAGGTCATATTATTTGCCTAGAGCATGGAGTCCGAGGGTCGCAGACGGTTTGAAGGCCATGATT
AACAAGACTTTCGGAGCGTTTGGTTCCGCGTTGGAACACCAATTCTGACTACTACAGTAGGGGTTCGACTACAGCTGGCAGTGTCCGATTGCCCATCTGACCGAATCATAAGCCATCCCTACGGTTTGAAGGCCATGATT
AACAAGACTTTCGGAGCGTTTAGTCTCGCGCGTATTTGCGCTAGTCCCTCTGTACCAGGTAGTGAACCGCGTCTCCTAGTAGCTTAAGAAGCTGTAGGGTGATGGATCAACCCTATTTCTACGGTTTGAAGGCCATGATT
AACAAGACTTTCGGAGCGTTTGACTTTATGCAGGATGCAGGGAGAATCGGCATTGGATTCCCGAGTTGTGAGCGCGTGTCCTTCTAGATTTCCTTCAGAAGTCAGTTCTGTTCAAAAGCCACGGTTTGAAGGCCATGATT
AACAAGACTTTCGGAGCGTTTGATCCTACAATCAAAGGTTCGCAATAAAGAACGGTCCGGGAAGTCCAAGGGTACACAAATTGGAGACTGGCAACATCAGTGTACATTTCGACTCAGGCTACGGTTTGAAGGCCATGATT
AACAAGACTTTCGGAGCGTTCGGTTTTGTGACGTTCGGGGATGGCAGTAATTACGAGGTCATGCATGCCGACTTTATGGCGTTTTGTATAGTAAGGCAGTCAGGACTGGTCTAATACTTTACGGTTTGAAGGCCATGATT
AACAAGACTTTCGGAGCGTTTGGTCCTGCAAGCAGAAGAGTTTCGGAGATTAGGCAGGAGACAAACAGACTAAGTTGGTAGTTCAAGTGAGCGACACGGTCGCCGGCCCCAAGTTACTGCACGGTTTGAAGGCCATGATT
AACAAGACTTTCGGAGCGTTTAGCTCTATAAGACTCTGCAGGCACTTGAATTGTTGCTCCCAAAACTCCGCTGACAATGTCTTGCCGATAGACGGGTGCTTGATACTGTTCTCCCGCGAGACGGTTTGAAGGCCATGATT
AACAAGACTTTCGGAGCGTTTGACCTTAGCTCCAAACGAGGGGTTCTGGAGGTATAACGAGGAACCTCAGGGGTATAACTCTGCCCGGTGACAACGGCTCCACACGGAAGAACCGCTTGTACGGTTTGAAGGCCATGATT
AACAAGACTTTCGGAGCGTTTAGTTTTGACCCGCTTCCTAGCCTTACTTCTAAGACATTCAAATCGTACCACGGTGTTGGGCCATGTCACTACCATAGTCCCTTTGGCAGCATGAGGTAAACGGTTTGAAGGCCATGATT
AACAAGACTTTCGGAGCGTTTGGCCCTGATTGTAGATTATCGATCGCTAGGTGATTCAGTGTAAGTGCTCCTGGTCCCAATGTCTAGACGCCAGCGGTGCGTTCCTGCGTATCATTTAAAACGGTTTGAAGGCCATGATT
AACAAGACTTTCGGAGCGTTTGGCCCCGATCAGGTATGTTAACTGCCAGTACGAAATTTAACGAGTACTTACTAGCCGTCGTGAATGGGAGCTTTGTCCCCTAATCGCTACCTTCCCTGTACGGTTTGAAGGCCATGATT
AACAAGACTTTCGGAGCGTTCGGCTTTAGCGTTTTCATGTCGTCCGGTGGCCTAGACATTACGAGAGTCTTCGATGACGCATTGCCCCAGTTGACGACTGTACGGGCGGGCAGGTCGTCTACGGTTTGAAGGCCATGATT
AACAAGACTTTCGGAGCGTTTAATTCCAACGCGACCGGTCTGCATAGATATTAAGGTAATCAGTTGCCTCCTGCCTCCTGAGGCTGCGGATGCGTCCTCAAAAGGGTGATCCATCATTCAACGGTTTGAAGGCCATGATT
AACAAGACTTTCGGAGCGTTCGGCTTCAGTAATGGCCAAAAGCTGGTGCGGCTGGTAGATTTCTGCGGTTTGTGACGAAGCTAAATCCTGTTGAGTTACCCGGGTAGGGAAATCGTGAGCACGGTTTGAAGGCCATGATT
AACAAGACTTTCGGAGCGTTTAGTCTCAGCGAAAGATACTAAGCCGGGGTGTAAGTGCGGCCCTCACATTCTGGCTTGCCGAAGGGATAAATCAACCACTATCACCGAAGCGGCCCTCCGACGGTTTGAAGGCCATGATT
AACAAGACTTTCGGAGCGTTTAGTTTTGAACCTTGGCATAGGATGATTTATCACGCTTTAACGGCTAGTCACCCATTAATCGTAATGGTGCGGTTTGCACTTTCCTCGACCGATGGCGTCACGGTTTGAAGGCCATGATT
AACAAGACTTTCGGAGCGTTTGGTTCCGGATTGTAAAGGTATGTATTATGCCCAACGGCAGTTTACCGTTCATGAGATGTGCTTACTTCGGCCCAACACCGCGGCCATCTTCTTTTAAAGACGGTTTGAAGGCCATGATT
AACAAGACTTTCGGAGCGTTTAACTTTGGATAGGATACGCGACACCCGCTAACAAAGTGGCCAGGTTCACAGACATCGAGGCACGCGTCCCGGCCTGTGGAGGGTGTAAGAGGCGATCGGACGGTTTGAAGGCCATGATT
AACAAGACTTTCGGAGCGTTTGATCTCAAAACCGTGCAATGTTTAACAATCCGTCATGCTTGGCCCGGGGTGGTGCAGATACGGTCAAAACGTGATAGGACTGGTTCGGTGAATCTCTAGACGGTTTGAAGGCCATGATT
AACAAGACTTTCGGAGCGTTTGGCCCCAGAATGCTTTCGTAGTCTCACAATGAATGCAGACGGTCAAACTAATGTTACCCTAGTCATTTCAATGCTATGACAATGAACTCGTCATTCACTACGGTTTGAAGGCCATGATT
AACAAGACTTTCGGAGCGTTTAACCTCAAAGGTTTGCGCAGGTGAGACTGCTTCAATACGGCAATTCGAACTCGAAACTAAACGTTCTACGGCCTGCCTCGGCTCTAACCTAACTAGTGTACGGTTTGAAGGCCATGATT
AACAAGACTTTCGGAGCGTTCGGTCTTGGAGAACTAAGTTCGCAAAGTTCATAGGCAATTCAGCGAACGAGTCTGAACTAGTTCGGGAACCAGAGGGCTTTAACCCGTGGATTTAGTACGACGGTTTGAAGGCCATGATT
AACAAGACTTTCGGAGCGTTCGGTTCGTTTCTCGTTGATCTTCCAGGCTCTCAGAATAACACGGTTTTGTGTACTACGGGCGATGGGGAGTAACAATTCTGCTTTGAAATAATGTTGCAAACGGTTTGAAGGCCATGATT
AACAAGACTTTCGGAGCGTTCGGTCCGTTTCCGTTCACAGTACAATGAGAGCGTCGCTTTTCAGTCCCTGTTCGCCGAGTTGTTGGCTGGGGCGCTTGCTGTAGCATTCAGTAGAGCGTGACGGTTTGAAGGCCATGATT
AACAAGACTTTCGGAGCGTTTAACCCGCTCTGTAGGGGATTCCGACAGGGCGATCGTAGCGGTCACGATATGCGAGCTCCGAATATCGCCTGGACCAGGATCGGTCCATGGTGACTATAGACGGTTTGAAGGCCATGATT
AACAAGACTTTCGGAGCGTTCGGCTTATTTTGAGATTCGGCGCCGGCGGGATTGCAAGTACGAACTTACCTAATTAAATCCCCTGCCTAGTTACAATTCCTCTTGTGGGAAGCGCGAACTACGGTTTGAAGGCCATGATT
AACAAGACTTTCGGAGCGTTCGGTCCGCCCATCCGAGTAGCACTCCAACCCTCGTGATAAGAAGGCGCTGACCCCGTGTATCTGTTGCTTTCTCGATCCGTGTACCTTGTTCTTAATCTTACGGTTTGAAGGCCATGATT
AACAAGACTTTCGGAGCGTTTAACTCGTCTACACAGAAACCATGTATACTGCACTGCGGTGCGAACTCAAACCAGTCGTGGTATCCGGTCACCAATGCAATACGGCCCCACCAGCGAGCAACGGTTTGAAGGCCATGATT
AACAAGACTTTCGGAGCGTTTAGTTCGTTTGACCATGGCGGGGAGAACAGGTGTTCGTTCGATCGAGCCATGTGAAGATTAAGATGTTCTTCCAAGATCTGTTGGCTAGGTCCCTTTTAGACGGTTTGAAGGCCATGATT
AACAAGACTTTCGGAGCGTTTAACTCGTCCAGATATGCTTTATCGTCAGTCCCCGCTTAGAGAATATCGGTCTAGTACCGTGTCCTTTACCAATCTATATGCGATAGTGCTTTTGGTCCCACGGTTTGAAGGCCATGATT
AACAAGACTTTCGGAGCGTTCGGTCTACCACCCTATCGCCGTACCTCGGCCTTTCGTGGAGAGCTACTGACGCTGGTGTGAGGTATCTAGCAATCGCATGTTTGCGGAGTAACCAATCAGACGGTTTGAAGGCCATGATT
AACAAGACTTTCGGAGCGTTTGATCTGCTATTGATATTTGTGATACGTCAGGATATCCACCATGGCCACATTTAAACATATTGCATAACCTCAGATTTTATGTGTCCACCACGACTTGGCACGGTTTGAAGGCCATGATT
AACAAGACTTTCGGAGCGTTTGGCTCATCATACCATGCAACCGGGCTGCAGGTGACAGGTTAGTTCTAGCGAGAATCCGAGGACCCTTACCTCCATTTGACCGTCTATCCTTTGCGGTTAACGGTTTGAAGGCCATGATT
AACAAGACTTTCGGAGCGTTTGGTCTACTACAAATTGACTAGCGTCAAATGCTTCGTCACCTCTCCCGGAATACGTGTAAGCCCACCATTGCCGATGGACTCCAGTACCAGTTACAACAAACGGTTTGAAGGCCATGATT
AACAAGACTTTCGGAGCGTTTAGCCTATTGGTTCGCAATCAGTGTATTTACTCCGGCAGGTGCTGATGTTTTGTCGCATTGCAATCGATCTGTGATAGCTCCCTTGGATTGTTTATAATAACGGTTTGAAGGCCATGATT
AACAAGACTTTCGGAGCGTTTGGCTTACCGGTATATTACAGTATGTTGGTGTTGAGATCAAGCACTATCTGCAACGGCTTGTATGCCCCGTGGATTTCTGCTGCAGTGTAGCTTTAATTCACGGTTTGAAGGCCATGATT
AACAAGACTTTCGGAGCGTTCGGCTCGTTAAATTCAGCCGAGCTTAACGTAATGACGCCCTGGTGTGGAGACAATCGATCTCGACGCCCGATACGCTCCGATGGAGGATACCCAACCCAGACGGTTTGAAGGCCATGATT
AACAAGACTTTCGGAGCGTTTAACTTGCTGGGAACCTCCCGAACAGCTCTGATGGAAAGTACCAGTCGATGTACTGGAATCCCGGTTCTTTCTACTGCTCGGCTTCTGTGCAGCGTCCATACGGTTTGAAGGCCATGATT
AACAAGACTTTCGGAGCGTTTGGCTTGTGTCTTATGCTAGGTCCGCATACCTTCCTGGATCATCTGGGCGAGAAGATATGTTGAATGTCTTTTGTACCTCGATTGCAGTCACCTATACGGACGGTTTGAAGGCCATGATT
AACAAGACTTTCGGAGCGTTTGGCTCATGTTGCCTGCGTAATAGCTATCTTTCTGAGCCCGCCCGCTCTGTAGCTTCCGCCTCCACTTTCCACTGCAATCGGCCTATGATTCACGATAACACGGTTTGAAGGCCATGATT
AACAAGACTTTCGGAGCGTTTAGTTCACGTTGGTATCCTAGAGCGCGCTCGTCGCAACCGGTTAGCGGTAAGAGCGACTACTAAAGTATGTAATTGGGTATGCCACGAGCGATCGCGACCACGGTTTGAAGGCCATGATT
AACAAGACTTTCGGAGCGTTTAATTTATATGTCTCTTTAGTCTCTCCGGCTCGGTGACTCCAACGTCCAACCCTGGCATCCCCGCCCCTCTTATTCCGAGCCCAGTTTGTTTGCGCTTTAACGGTTTGAAGGCCATGATT
AACAAGACTTTCGGAGCGTTCGGCAATCCATCCGACAAGCTTGTGTAAGCGATCTAGCTCACTTTAAACATCCAGGTCTAAAAGATGCGAATGCGAAACGACACTCTCCTCATCGATTGCACGGTTTGAAGGCCATGATT
AACAAGACTTTCGGAGCGTTTAGTTTATGTGGTACCGTAGTGACTCTGCTCGGGCCGCGTCTATCACGTTTCCCTATGTTAGCTTGGCATCGGCTTTCGCTACTCTCAACGCGTGTTCCGACGGTTTGAAGGCCATGATT
AACAAGACTTTCGGAGCGTTTGACCCATACGGGGATTCTCGTGTTAATTCCGCATGGGTAACCCTTGGGAAGATCGGCCTTGTCGATGGTTAAGATCCGCGATTGCCGACAGGCAGGTCCACGGTTTGAAGGCCATGATT
AACAAGACTTTCGGAGCGTTTGGTCCACAGTCCCATGGGATTCGTCTCAATCTGGTCTCATCGAGCAACCCTCATCTCGTCATACTATTTACGGTCCTGCCGGCTGTCAATGCTACGCCCACGGTTTGAAGGCCATGATT
AACAAGACTTTCGGAGCGTTCGGACATCGGAAGCTCTGACGCAACTGGGTTACGGACTCAGCCACAATGCTCTAATCGAGTACACAACGCGGACAAAACGATAACACTCTTGGAACTATAACGGTTTGAAGGCCATGATT
AACAAGACTTTCGGAGCGTTTGGTCCGTAATGCTGTCTCCCAGCTTGCAAAGCACCCTTGTGTCTAACTACATTCACGCGTGAATTCCGTCTCACAGCACCCGTTTGGGCACCTCAGATTACGGTTTGAAGGCCATGATT
AACAAGACTTTCGGAGCGTTCGGTTCATGACGAAATACATAAGCCCGATGCACTTCGACCTGACTAATTCGAAGCTCTTACATTCTGATTATACGTCCTTAGTACTTCCGCCTCCTCTTGACGGTTTGAAGGCCATGATT
AACAAGACTTTCGGAGCGTTTGGTCTACGGGTCAGCCGGCATAGCTCACTATCTTCCGCCTCCTAGCCTGGTCCGCTAACATTACGTAGGCAGGGAATCTAAGAACTCATCTAACGAGTTACGGTTTGAAGGCCATGATT
AACAAGACTTTCGGAGCGTTTAGCTCGCGGACACCTTTCAGTTTAGTGTTAGATTCCCAGCACCTTAATCCCTTTTATTTATCTTCCTTACCTGGCGATCTTAGGCTCCTGGATACATACACGGTTTGAAGGCCATGATT
AACAAGACTTTCGGAGCGTTTGACTCGCAGGATGTCCAAACTGCAATCCTCTCACTTGCTCGTCTTCGCGCTTCAGTTCCTCTCTTATCTTGGCATACCACATTGCCGCATGATCTTGCTACGGTTTGAAGGCCATGATT
AACAAGACTTTCGGAGCGTTTAATCTGCAAAGGCCCAACATTGTGGTTTAATCTCTACTCTCCTTGTTATATACTGCCCGTTCCATAACCTTTGACTTCTCTCTACCTATCCCCGCCCTCACGGTTTGAAGGCCATGATT
AACAAGACTTTCGGAGCGTTCGGTTTGACTCTTCCCCTTGCCTTCAATGCACCGCTGCGATCCTTTCACTCCAGCTTCCCAGCCTCACGCTCTCGGTATTTCTAATTGCCCAGACAACTCACGGTTTGAAGGCCATGATT
AACAAGACTTTCGGAGCGTTTAGTTTGGTTTCGAGTAATGTTAGGATCGCTGCGGCGTCAGTCTAGTCCTCCAGGTCAGTATAAAACGTATTACGATTCGTACCGTCTCTTCTTCCGCCTACGGTTTGAAGGCCATGATT
AACAAGACTTTCGGAGCGTTTGGCCCAACTCGCGCGCCCGGTTCTTGTCGTCGATCTTTAGCCCCATGAATGTCAACCTTCCCATCCGTGCGCACGGTCACGTTGCCACCCTCAATGGCAACGGTTTGAAGGCCATGATT
AACAAGACTTTCGGAGCGTTTGATCTGACCGTATAACTGGCTGATCGTCCGGGAGACTGGATTAGTCCTTTTCTAGTCCTTCTTCGGGAGGCTGGTTAACGAGCCTAGGGTTCCTGCTATACGGTTTGAAGGCCATGATT
AACAAGACTTTCGGAGCGTTCGGTTCAGCTAACTACAACATAACCAATACTCGAAACGCAACCACCGTTGTTGTGGGGAAATAACCCTGTGGAATTGAGGGTCTCCTAGTCCATGACTTGACGGTTTGAAGGCCATGATT
AACAAGACTTTCGGAGCGTTTGGCCTGGCTGGGGACTGTCAATACGGAGAGCCATGTTTATCCGGCGATTGATAACAGTGACTGCAGATGAGTGGAGACTACGGGGAGTGTATCATGGGAACGGTTTGAAGGCCATGATT
AACAAGACTTTCGGAGCGTTTGATTCAGCGTCCCTAGCGATTGGGCCTGTTACCCATGTTAATGAGGGATGGGTTGCTTTGTTTCCGTTTTGCATACTCCTATGTTAGTCATTAGATTTGACGGTTTGAAGGCCATGATT
AACAAGACTTTCGGAGCGTTTGGTCCGGTGTTGATTTACGGGCCCGGCAGCTAATAGTACTAAGGTGCCGCCATAAAACGTGATCCTGAAGCGACCCAGCACCTGTACGCGCACCAAATTACGGTTTGAAGGCCATGATT
AACAAGACTTTCGGAGCGTTTAGTCCGACGTATAATAAAAGGGCTGACTGGTTGCGCTAACCATACAGCTGAGTGAGACACGAGTCTCCCAGACTCCTAGGGGCCGCGGTTTAGGCGTTCACGGTTTGAAGGCCATGATT
AACAAGACTTTCGGAGCGTTTAACCTGACATGAGTCGACGGATCGGCGTGGGGTGCTGAATGTCTTGCAACCGAGTTAGTGCGCTACTCTAGTCGATCCGTTCGTTGGGCCATTGGAAAAACGGTTTGAAGGCCATGATT
AACAAGACTTTCGGAGCGTTCGGTCCGATGGTCGGTACCCTATGAGTCGATCGCTGTAATCGGAGCACCTATGAACCAATATACAAGTAAGATTGGCGTACCAGGGCCATTACCCTGCAAACGGTTTGAAGGCCATGATT
AACAAGACTTTCGGAGCGTTTGGTTTAGCGAATGAAATATGGGTCGTCAGACAAAGTGGGTTGAGAGACAAAAGATTGCCCCATTAGAACGACTACGCAGGAATGGTAAGCTTCTATGTTACGGTTTGAAGGCCATGATT
AACAAGACTTTCGGAGCGTTTAGCTCAATAAGGAAAGTGCGGATCTTCAAATCTTTCGAGAGCATAACCAACGTACCACTTAACTGACCGGGTCGCTCCACTGACACGGCTGGCGTTACAACGGTTTGAAGGCCATGATT
AACAAGACTTTCGGAGCGTTAGTCAAGGTACCTGCTTACGAGACGGTGAGAATACAGGTTTGCGATGTATCAAAGAGGGCCTGACCACACCGACCCGACCTATCAAAATAAGGGCGAGATACGGTTTGAAGGCCATGATT
AACAAGACTTTCGGAGCGTTTGACTTAGACCGGAATAAAGGAATGCCTTGTATATGCGGCCGTGGCGTTATCGCATCAGTATATTTAGTCCGATATCATACGTAGGTAATTATCCTCCGAACGGTTTGAAGGCCATGATT
AACAAGACTTTCGGAGCGTTCGGTTTGGGCATTGAAACGTAGGTATCCTGTAGAGCGGATCGAGATATTTGATTGCCGACATGCGGATCTGGCCATCTTGCTGTTCTGGCCTCACAGAACACGGTTTGAAGGCCATGATT
AACAAGACTTTCGGAGCGTTTAACTCAAATACGATTTTAGTATTTAGAAGCTAGCGTCAATAAGGGGATACTTCGCATACAGGTTTCACACATTTAGAAGCCGAATGCGACCGGAGGTAAACGGTTTGAAGGCCATGATT
AACAAGACTTTCGGAGCGTTTAACTCGGATGGCGCGAATTGATCATTCCGTCGCCTAGATCCGCAGAGAGCGCGAGTGTCTTGCGCGAGCTGTCCACATACTGGCGCAATCTTGCATGTGACGGTTTGAAGGCCATGATT
AACAAGACTTTCGGAGCGTTTGGCCTGAATAGGAACTCTGGGACCTCGGGAAACATTAAACACTCTGTACATGAGTTTCGACGTTTAGTAAGCTAACGTGGTGATGAAAGTAGTCTTTCAACGGTTTGAAGGCCATGATT
AACAAGACTTTCGGAGCGTTCGGCTTAGGACTCGAAGCACGGACCGATGGACCACACTGACGGGAGGACCAGAGGGTGAGAGGTCATTACCGTCAGATGGTCGTAGTGGGAATTGTAGGTACGGTTTGAAGGCCATGATT
AACAAGACTTTCGGAGCGTTTAGTCCAGGATCGAGAATATAAGTTTTCAAATCCCTAAGAGGCACAATCGGTGCGCCACTCAATCGGTCGAACCATTCTACTAAAGTGGCTGCCACAAATACGGTTTGAAGGCCATGATT
AACAAGACTTTCGGAGCGTTTAGTTTAGGGCATATTGCTCCATTGGCGGATTGATAATAGTGGAGAAATCAGCGAGTTGCAGGACAAGGAGGACCAGAGAGTAACGAAGTGTTGGCGAGAACGGTTTGAAGGCCATGATT
AACAAGACTTTCGGAGCGTTTAGTCTAAGGTAAAGTAGGAGGTACAGTAAAGGCGTCAAGCACTCCGTATATGAATTACCTCGTATACGGTGTCGTCCAATTGCGGACACCGAGGCACCGACGGTTTGAAGGCCATGATT
AACAAGACTTTCGGAGCGTTTAACCCAGGGACTATAAATTAGCTATTTTGTCATCCGGGTTTGTGAGTCTGATTAGCAGAAAAGCTAGCGCAACCTGACGACGGGAAGAGTTTAAAGATTACGGTTTGAAGGCCATGATT
AACAAGACTTTCGGAGCGTTTAATTCGGAGGCGACAAATAAGCTAACGCACTTGACTTACTAGACTACCGACGTGTTACCCAACTAACGGAGCTAAGGCATCGCGCCAGCCCTACGTAAAACGGTTTGAAGGCCATGATT
AACAAGACTTTCGGAGCGTTTAACTGTTCCTTTATCGAAGTGTCGTTTGACGCAAAAGATACAGTCACAGCTACGTGTACAGGAGACGTCAGATGTTTCACGGAGTGTGCCGCTTCAATGACGGTTTGAAGGCCATGATT
AACAAGACTTTCGGAGCGTTTGACTGTCTCTACAATGAGGGAGTGTTTCGCGGGGAGTACAATATTGCATTAGTGCGTTGAAGTAAAAGCAACAGCTATGACGTAACTACACTATAGGACACGGTTTGAAGGCCATGATT
AACAAGACTTTCGGAGCGTTTGGCTACTTTCAAAAGGTATAGGCGCCCCACAAAACTAGTCGAAATGCTCGATTGCCGACGTGCAAACTCGGCTACCTCACCATATTGGTCCGGCAAATGACGGTTTGAAGGCCATGATT
AACAAGACTTTCGGAGCGTTTAGCTACCTTGTTGCCCTAGCACCCAAGAGCCAGCAACAATAGAAGGGCATCTTGTACGTAGATCTTGCACGTCTAAAAGTTAACCACAGCCTAAGGACTACGGTTTGAAGGCCATGATT
AACAAGACTTTCGGAGCGTTCGGTTGTTTTAGTGATTTCAAAATTCTGGGAGATATAGAGCGCTCCGCATATAAGTCCTGGTGCCTGGCGGATCGATGCGGCGAGAAAGATGTCTCTTCGACGGTTTGAAGGCCATGATT
AACAAGACTTTCGGAGCGTTTGACCATTTCGAGGGAGTACAGGTCAAGCAGCCTAGCGAATGGAAGAATCAGGAAACGAAGAGTCACTCTTACTGAATAGCTGTTACGGGAAATATCATGACGGTTTGAAGGCCATGATT
AACAAGACTTTCGGAGCGTTTAGTTGTCCGTTCACCGATGCACCAAGACGTTACCAGCAAGACGTGGTTAACGTACCACTTAATTAGCGGGATCACCCCGTCAGGATAGCTACTGTTAAGACGGTTTGAAGGCCATGATT
AACAAGACTTTCGGAGCGTTTAACTGTCTGCTGTCGTTGTTTGTCCTCGGCTAAGTTCAGAACACAACCAATATGTTATCCGATCAGTGGGGCCCGATTGCTTGTTAGGTCCCAACAGACACGGTTTGAAGGCCATGATT
AACAAGACTTTCGGAGCGTTCGGTCGTCTATATGTATTCAGCGACTTTGTAACTGCCACCTATAGCCAAACTACACGCGTCCTTCTTGGATCTTCTTATAAAGACATCAACCGTCGCCAGACGGTTTGAAGGCCATGATT
AACAAGACTTTCGGAGCGTTTGACCGTCCGCGGCCCGCGTTGCCAGCTGTGAGCGCAGTCTACTCTGGGGTAAACAAGGTTCCTCGTGTGTTCGGATTCTGTGTCAAAAGCCTACGGGCCACGGTTTGAAGGCCATGATT
AACAAGACTTTCGGAGCGTTTGATTATCCGACCTCTTATTACTCTCTTGTCGTCTCCTCTCCTGTTGGTAGCCTGCTTGATAGAGTCGCGCTACGCTGGAATCCAAGAACGTCCAGTCATACGGTTTGAAGGCCATGATT
AACAAGACTTTCGGAGCGTTTGACTGTTCGGCGCTCCAAACCAGCATCCCTCTTAGGGCATCACCTCCCCTCATATCCGCTAATGGGTCGCTGTTGCAGCCCCGGTACCCTGACCTATCGACGGTTTGAAGGCCATGATT
AACAAGACTTTCGGAGCGTTTGGTCGCCTAGATGGTCAATAGGAGTACGCACACTTTATCAGTGGATTGTAACCCAACGTCATTATCGCTAATCGTTTCACTCCCCACAGTGATTCGGTGACGGTTTGAAGGCCATGATT
[truncated: 2,122 more rows]

## Sheet: Motto target
ATTTACATTGCCACGGCTCTCTAGCAATTCCAGTGTGTTGGGTGTTTGTGTTTGGTGTTTTGTTTGGGTGTTTGTTGGTGGTTGTGGTGTTTTCCCCTTTGTTGGGTGGGGTGGGTGGTATGATTGCGGAACGTCCATT
[truncated: 1,627 more rows]

[truncated: 3 more sheets: States target, TsingHuaCollegeSong target, BIG_sum]
