# Supplementary material for: Primer‐Disk‐Enabled DNA Data Storage System with Index and Record‐Many‐Read‐Many Features
Source: Adv Sci (Weinh). 2025 Jun 4;12(32):e02367. doi: 10.1002/advs.202502367 (PMC12407294; doi:10.1002/advs.202502367)
Supplement: Supplementary file 2 — Supporting Information [file ADVS-12-e02367-s002.zip › Original files and DNA sequences/DNA file generator.py]

# -*- coding: utf-8 -*-
"""
Created on Fri Jun 16 21:43:17 2023

@author: ma554
"""

import os
import Chamaeleo
from Chamaeleo.methods.flowed import YinYangCode
from Chamaeleo.utils.data_handle import save_model, load_model
from Chamaeleo.utils.pipelines import TranscodePipeline
from Chamaeleo.methods.ecc import Hamming, ReedSolomon


def encode(model_path, input_path, output_path):
    coding_scheme = YinYangCode()
    pipeline = TranscodePipeline(coding_scheme=coding_scheme, error_correction=Hamming(), need_logs=True)
    pipeline.transcode(direction="t_c", input_path=input_path, output_path=output_path,
                       segment_length=80, index=True)
    save_model(path=model_path, model=coding_scheme, need_logs=True)
    print()
    pipeline.output_records(type="string")
    print()


def decode(model_path, input_path, output_path):
    coding_scheme = load_model(path=model_path, need_logs=True)
    pipeline = TranscodePipeline(coding_scheme=coding_scheme, error_correction=Hamming(), need_logs=True)
    pipeline.transcode(direction="t_s", input_path=input_path, output_path=output_path, index=True)
    print()
    pipeline.output_records(type="string")
    print()


if __name__ == "__main__":
    
    current_path = os.path.dirname(os.path.realpath(__file__))
    root_path = os.path.join(current_path)
    generated_file_path = os.path.join(current_path, "generated_files")

    read_file_path = os.path.join(root_path, "data", "Badge.GIF")
    write_file_path = os.path.join(generated_file_path, "Badge target.GIF")
    temp_model_path = os.path.join(generated_file_path, "Badge model.pkl")
    dna_path = os.path.join(generated_file_path, "Badge target.dna")

    encode(model_path=temp_model_path, input_path=read_file_path, output_path=dna_path)
